# Supplementary material for: SVM-Based Prediction of Propeptide Cleavage Sites in Spider Toxins Identifies Toxin Innovation in an Australian Tarantula
Source: PLoS One. 2013 Jul 22;8(7):e66279. doi: 10.1371/journal.pone.0066279 (PMC3718798; doi:10.1371/journal.pone.0066279)
Supplement: Dataset S1 — Zipped file containing (1) All FASTA sequences of translated open reading frame contigs containing predicted signal and pro- peptides; (2) Parsed BLAST result of these sequences against the ArachnoServer database; (3) Parsed BLAST result of grouped sequences against signal peptides of known spider toxins. (ZIP) [file pone.0066279.s005.zip]

Archive with 9 entries (6 files):
- DatasetS1/
- DatasetS1/blastout_vs_knownSpiderSignalPeptides.tab
- __MACOSX/
- __MACOSX/DatasetS1/
- __MACOSX/DatasetS1/._blastout_vs_knownSpiderSignalPeptides.tab
- DatasetS1/parsedBlastOutput
- __MACOSX/DatasetS1/._parsedBlastOutput
- DatasetS1/sequencesWithPredictedSignalAndProPep.fa
- __MACOSX/DatasetS1/._sequencesWithPredictedSignalAndProPep.fa
