# Supplementary material for: SVM-Based Prediction of Propeptide Cleavage Sites in Spider Toxins Identifies Toxin Innovation in an Australian Tarantula
Source: PLoS One. 2013 Jul 22;8(7):e66279. doi: 10.1371/journal.pone.0066279 (PMC3718798; doi:10.1371/journal.pone.0066279)
Supplement: Dataset S1 — Zipped file containing (1) All FASTA sequences of translated open reading frame contigs containing predicted signal and pro- peptides; (2) Parsed BLAST result of these sequences against the ArachnoServer database; (3) Parsed BLAST result of grouped sequences against signal peptides of known spider toxins. (ZIP) [file pone.0066279.s005.zip › DatasetS1/blastout_vs_knownSpiderSignalPeptides.tab]

#Blastp output against spider toxin signal peptide database; output in BLAST tab format;
#input sequences are labeled by groups assignment by CLANs;
#groups are named based on an initial capital letter followed by assembly name
A_L6_rep_c12588.1	246	77.27	22	5	0	1	22	1	22	1e-06	37.0
A_L6_s39168.1	246	77.27	22	5	0	1	22	1	22	1e-06	36.6
A_L6_rep_c25066.1	246	95.45	22	1	0	1	22	1	22	2e-08	43.1
A_L6_rep_c5555.1	246	82.35	17	3	0	2	18	6	22	3e-04	29.3
A_L6_rep_c22715.1	246	77.27	22	5	0	1	22	1	22	1e-06	37.0
A_L6_s42371.1	71	72.73	22	6	0	1	22	1	22	1e-05	33.9
A_L6_rep_c9375.1	246	77.27	22	5	0	1	22	1	22	1e-06	37.4
A_L6_rep_c35043.1	246	77.27	22	5	0	1	22	1	22	1e-06	37.0
A_L6_c26467.1	246	77.27	22	5	0	1	22	1	22	1e-06	37.0
A_L6_rep_c33473.4	246	77.27	22	5	0	1	22	1	22	1e-06	37.0
A_L6_rep_c3753.1	246	77.27	22	5	0	1	22	1	22	1e-06	37.0
A_L6_rep_c17990.1	71	68.18	22	7	0	1	22	1	22	1e-04	30.0
A_L6_rep_c7453.1	71	72.73	22	6	0	1	22	1	22	2e-05	32.7
A_L6_rep_c3476.8	246	77.27	22	5	0	1	22	1	22	1e-06	37.0
A_L6_s19791.1	71	72.73	22	6	0	1	22	1	22	1e-05	33.5
A_L6_s39693.1	71	68.18	22	7	0	1	22	1	22	3e-05	32.3
A_L6_s38846.1	71	68.18	22	7	0	1	22	1	22	8e-05	30.8
A_L6_c25073.1	71	72.73	22	6	0	1	22	1	22	5e-05	31.6
A_L6_rep_c20677.1	71	68.18	22	7	0	1	22	1	22	4e-05	32.0
A_L6_s37709.1	246	77.27	22	5	0	1	22	1	22	1e-06	36.6
A_L6_s40067.2	71	68.18	22	7	0	1	22	1	22	5e-05	31.6
A_L6_rep_c6859.1	71	73.68	19	5	0	1	19	1	19	7e-05	31.2
A_L6_s37743.1	246	77.27	22	5	0	1	22	1	22	1e-06	37.0
A_L6_rep_c37540.1	246	77.27	22	5	0	1	22	1	22	1e-06	36.6
A_L6_rep_c1196.6	71	72.73	22	6	0	1	22	1	22	1e-05	33.5
A_L6_rep_c17072.1	246	77.27	22	5	0	1	22	1	22	1e-06	37.0
A_L6_rep_c1733.1	71	72.73	22	6	0	1	22	1	22	2e-05	33.1
A_L6_rep_c19198.2	246	77.27	22	5	0	1	22	1	22	1e-06	37.0
A_L6_rep_c9016.1	246	77.27	22	5	0	1	22	1	22	1e-06	36.6
A_L6_rep_c19325.1	246	77.27	22	5	0	1	22	1	22	7e-07	37.7
A_L6_rep_c10659.1	71	72.73	22	6	0	1	22	1	22	2e-05	32.7
A_L6_rep_c3615.2	246	72.73	22	6	0	1	22	1	22	4e-06	35.0
A_L6_rep_c12740.1	71	68.18	22	7	0	1	22	1	22	2e-04	30.0
A_L6_rep_c13951.2	71	68.18	22	7	0	1	22	1	22	5e-05	31.6
A_L6_rep_c33326.2	71	72.73	22	6	0	1	22	1	22	2e-05	32.7
A_L6_rep_c10903.1	128	77.27	22	5	0	1	22	1	22	1e-06	37.0
A_L6_rep_c8676.2	246	82.35	17	3	0	2	18	6	22	2e-04	29.6
A_L6_rep_c1033.2	71	68.18	22	7	0	1	22	1	22	5e-05	31.6
A_L6_rep_c2905.1	71	68.18	22	7	0	1	22	1	22	4e-05	32.0
A_L6_s41065.1	71	68.18	22	7	0	1	22	1	22	4e-05	32.0
A_L6_rep_c13749.1	246	77.27	22	5	0	1	22	1	22	1e-06	37.0
A_L6_rep_c5820.1	246	82.35	17	3	0	2	18	6	22	2e-04	29.6
A_L6_c26014.1	71	68.18	22	7	0	1	22	1	22	6e-05	31.6
A_L6_rep_c34341.2	246	77.27	22	5	0	1	22	1	22	1e-06	37.4
A_L6_rep_c14701.1	71	68.42	19	6	0	1	19	1	19	0.001	27.3
A_L6_rep_c23436.1	71	68.18	22	7	0	1	22	1	22	4e-05	31.6
A_L6_s17581.3	247	59.09	22	9	0	1	22	1	22	0.001	26.9
A_L6_rep_c6347.1	71	72.73	22	6	0	1	22	1	22	8e-06	34.3
A_L6_c19079.1	71	68.18	22	7	0	1	22	1	22	5e-05	31.6
A_L6_rep_c9806.1	246	76.19	21	5	0	1	21	1	21	3e-06	35.4
A_L6_s40493.1	128	77.27	22	5	0	1	22	1	22	1e-06	37.0
A_L6_rep_c5047.1	71	72.73	22	6	0	1	22	1	22	5e-05	32.0
A_L6_s40437.1	246	77.27	22	5	0	1	22	1	22	1e-06	37.4
A_L6_s41503.2	246	82.35	17	3	0	2	18	6	22	2e-04	29.6
A_L6_rep_c19596.3	71	68.18	22	7	0	1	22	1	22	6e-05	31.6
A_L6_rep_c27946.2	246	77.27	22	5	0	1	22	1	22	1e-06	36.6
A_L6_rep_c18788.2	246	77.27	22	5	0	1	22	1	22	1e-06	36.6
A_L6_s42560.1	246	77.27	22	5	0	1	22	1	22	1e-06	36.6
A_L6_rep_c8665.1	71	72.73	22	6	0	1	22	1	22	8e-06	34.3
A_L6_rep_c1012.2	246	77.27	22	5	0	1	22	1	22	1e-06	37.0
A_L6_s41229.1	71	72.73	22	6	0	1	22	1	22	2e-05	33.1
A_L6_c34964.1	71	72.73	22	6	0	1	22	1	22	9e-06	34.3
A_L6_s37816.1	246	77.27	22	5	0	1	22	1	22	1e-06	37.0
A_L6_rep_c3333.1	71	68.18	22	7	0	1	22	1	22	3e-05	32.3
A_L6_c29503.1	246	77.27	22	5	0	1	22	1	22	1e-06	36.6
A_L6_rep_c7336.1	246	77.27	22	5	0	1	22	1	22	1e-06	37.0
A_L6_s39152.1	246	77.27	22	5	0	1	22	1	22	1e-06	37.0
A_L6_rep_c5160.4	246	95.45	22	1	0	1	22	1	22	2e-08	43.1
A_L6_rep_c35172.1	71	72.73	22	6	0	1	22	1	22	4e-05	32.0
A_L6_s38842.1	71	68.18	22	7	0	1	22	1	22	4e-05	32.0
A_L6_rep_c19880.1	246	77.27	22	5	0	1	22	1	22	1e-06	36.6
A_L6_s37948.1	246	77.27	22	5	0	1	22	1	22	1e-06	37.0
A_L6_s42433.1	246	77.27	22	5	0	1	22	1	22	9e-07	37.4
A_L6_s38641.1	71	68.18	22	7	0	1	22	1	22	4e-05	32.0
A_L6_s42450.1	71	68.18	22	7	0	1	22	1	22	8e-05	30.8
A_L6_s38872.1	246	77.27	22	5	0	1	22	1	22	9e-07	37.4
A_L6_s41440.1	71	72.73	22	6	0	1	22	1	22	7e-05	31.2
A_L6_rep_c7250.5	246	82.35	17	3	0	2	18	6	22	1e-04	30.0
A_L6_c26353.1	246	77.27	22	5	0	1	22	1	22	1e-06	37.0
A_L6_rep_c27507.1	246	82.35	17	3	0	2	18	6	22	1e-04	30.4
A_L6_rep_c8095.4	246	77.27	22	5	0	1	22	1	22	3e-07	38.9
A_L6_rep_c4882.4	128	100.00	10	0	0	1	10	1	10	0.094	20.8
A_L6_rep_c5474.1	246	95.45	22	1	0	1	22	1	22	1e-08	43.9
A_L6_rep_c12047.2	71	68.18	22	7	0	1	22	1	22	4e-05	32.0
A_L6_rep_c8318.1	71	68.18	22	7	0	1	22	1	22	4e-05	32.0
A_L6_c25773.1	246	77.27	22	5	0	1	22	1	22	8e-07	37.4
A_L6_rep_c15305.1	246	77.27	22	5	0	1	22	1	22	8e-07	37.4
A_L6_rep_c19472.1	71	68.18	22	7	0	1	22	1	22	4e-05	32.0
A_L6_rep_c20923.1	71	72.73	22	6	0	1	22	1	22	2e-05	33.1
A_L6_s37990.1	246	77.27	22	5	0	1	22	1	22	2e-07	39.3
A_L6_s36201.1	246	82.35	17	3	0	2	18	6	22	2e-04	29.6
A_L6_s41795.1	71	68.18	22	7	0	1	22	1	22	3e-05	32.3
A_L6_s37390.1	246	73.68	19	5	0	1	19	1	19	3e-05	32.3
A_L6_rep_c12246.2	71	68.18	22	7	0	1	22	1	22	3e-05	32.3
A_L6_s42619.1	71	68.18	22	7	0	1	22	1	22	8e-05	30.8
A_L6_rep_c9589.1	71	68.18	22	7	0	1	22	1	22	3e-05	32.3
A_L6_rep_c4335.1	246	77.27	22	5	0	1	22	1	22	1e-06	37.0
A_L6_rep_c24272.1	246	77.27	22	5	0	1	22	1	22	1e-06	37.0
A_L6_s1253.1	246	77.27	22	5	0	1	22	1	22	2e-06	36.6
A_L6_rep_c10514.1	246	77.27	22	5	0	1	22	1	22	1e-06	37.0
A_L6_rep_c1643.2	71	68.18	22	7	0	1	22	1	22	4e-05	31.6
A_L6_rep_c17300.1	246	77.27	22	5	0	1	22	1	22	1e-06	37.0
A_L6_rep_c36496.2	71	68.18	22	7	0	1	22	1	22	3e-05	32.3
A_L6_rep_c308.5	246	95.45	22	1	0	1	22	1	22	1e-08	43.5
A_L6_s37260.1	246	77.27	22	5	0	1	22	1	22	1e-06	37.0
A_L6_s39638.1	71	72.73	22	6	0	1	22	1	22	9e-05	30.8
A_L6_rep_c5109.1	71	72.73	22	6	0	1	22	1	22	9e-06	33.9
A_L6_rep_c24192.1	71	72.73	22	6	0	1	22	1	22	3e-05	32.3
A_L6_rep_c4746.1	71	68.18	22	7	0	1	22	1	22	6e-05	31.2
A_L6_s39013.1	246	72.73	22	6	0	1	22	1	22	2e-06	36.2
A_L6_rep_c12005.1	246	77.27	22	5	0	1	22	1	22	1e-06	36.6
A_L6_rep_c2163.1	246	95.45	22	1	0	1	22	1	22	1e-08	43.5
A_L6_rep_c36807.1	246	77.27	22	5	0	1	22	1	22	1e-06	37.0
A_L6_rep_c6384.1	71	68.18	22	7	0	1	22	1	22	6e-05	31.2
A_L6_rep_c2693.2	71	72.73	22	6	0	1	22	1	22	3e-05	32.3
A_L6_s42436.1	71	68.18	22	7	0	1	22	1	22	3e-05	32.3
A_L6_rep_c31001.1	71	68.18	22	7	0	1	22	1	22	4e-05	32.0
A_L6_s13216.1	71	72.73	22	6	0	1	22	1	22	9e-06	34.3
A_L6_s37505.1	246	77.27	22	5	0	1	22	1	22	1e-06	37.4
A_L6_c33113.1	71	68.18	22	7	0	1	22	1	22	1e-04	30.4
A_L6_rep_c5064.4	128	95.45	22	1	0	1	22	1	22	2e-08	42.7
A_L6_rep_c10509.1	246	77.27	22	5	0	1	22	1	22	1e-06	36.6
A_L6_rep_c7642.1	246	77.27	22	5	0	1	22	1	22	1e-06	37.0
A_L6_rep_c2544.2	71	72.73	22	6	0	1	22	1	22	3e-05	32.3
A_L6_c29309.1	246	77.27	22	5	0	1	22	1	22	1e-06	37.0
A_L6_rep_c33086.1	128	77.27	22	5	0	1	22	1	22	4e-07	38.5
A_L6_s16719.1	71	68.18	22	7	0	1	22	1	22	3e-05	32.3
A_L6_rep_c10041.1	246	77.27	22	5	0	1	22	1	22	2e-06	36.2
A_L6_s37073.1	246	77.27	22	5	0	1	22	1	22	1e-06	37.4
A_L6_c11227.1	246	82.35	17	3	0	2	18	6	22	1e-04	30.4
A_L6_rep_c34972.1	246	77.27	22	5	0	1	22	1	22	1e-06	36.6
A_L6_rep_c18017.2	246	72.73	22	6	0	1	22	1	22	6e-06	34.7
A_L6_c24803.1	71	72.73	22	6	0	1	22	1	22	1e-05	33.5
A_L6_rep_c14539.1	246	95.45	22	1	0	1	22	1	22	1e-08	43.5
A_L6_c26423.1	128	95.45	22	1	0	1	22	1	22	2e-08	42.7
A_L6_rep_c8333.1	71	72.73	22	6	0	1	22	1	22	1e-05	33.5
A_L6_rep_c20867.1	246	77.27	22	5	0	1	22	1	22	1e-06	37.4
A_L6_rep_c1118.1	246	77.27	22	5	0	1	22	1	22	1e-06	37.0
A_L6_rep_c39864.1	246	77.27	22	5	0	1	22	1	22	1e-06	37.0
A_L6_s41566.1	246	77.27	22	5	0	1	22	1	22	1e-06	37.0
A_L6_rep_c449.1	128	77.27	22	5	0	1	22	1	22	1e-06	37.0
A_L6_rep_c5583.1	246	72.73	22	6	0	1	22	1	22	4e-06	35.0
A_L6_rep_c26509.1	71	72.73	22	6	0	20	41	1	22	8e-06	34.3
A_L6_s39870.1	246	82.35	17	3	0	2	18	6	22	1e-04	30.4
A_L6_rep_c9158.1	246	77.27	22	5	0	1	22	1	22	1e-06	37.0
A_L6_s39886.1	246	82.35	17	3	0	2	18	6	22	1e-04	30.4
A_L6_s36113.1	71	68.18	22	7	0	1	22	1	22	5e-05	31.6
A_L6_rep_c775.2	246	77.27	22	5	0	1	22	1	22	8e-07	37.4
A_L6_rep_c23324.1	246	77.27	22	5	0	1	22	1	22	2e-06	36.6
A_L6_rep_c7274.1	128	72.73	22	6	0	1	22	1	22	8e-06	34.3
A_L6_rep_c12922.2	246	77.27	22	5	0	1	22	1	22	1e-06	37.4
A_L6_s38566.1	71	68.18	22	7	0	1	22	1	22	3e-05	32.3
A_L6_rep_c24829.2	246	77.27	22	5	0	9	30	1	22	1e-06	37.0
A_L6_rep_c35972.1	246	77.27	22	5	0	1	22	1	22	4e-07	38.5
A_L6_s16682.1	71	72.73	22	6	0	1	22	1	22	2e-05	33.1
A_L6_rep_c5409.1	71	68.18	22	7	0	1	22	1	22	6e-05	31.2
A_L6_rep_c23432.2	246	77.27	22	5	0	1	22	1	22	1e-06	37.4
A_L6_rep_c17307.1	71	72.73	22	6	0	1	22	1	22	4e-05	32.0
A_L6_rep_c9661.1	246	95.45	22	1	0	1	22	1	22	1e-08	43.9
A_L6_c31331.1	128	77.27	22	5	0	1	22	1	22	8e-07	37.7
A_L6_c26619.1	246	77.27	22	5	0	1	22	1	22	1e-06	37.0
A_L6_rep_c5734.1	71	68.18	22	7	0	1	22	1	22	3e-05	32.0
A_L6_rep_c1337.3	246	86.36	22	3	0	1	22	1	22	4e-07	38.9
A_L6_rep_c4592.1	246	77.27	22	5	0	1	22	1	22	1e-06	37.0
A_L6_rep_c13558.1	71	72.73	22	6	0	1	22	1	22	3e-05	32.0
A_L6_rep_c2651.3	71	68.18	22	7	0	1	22	1	22	2e-04	29.6
A_L6_rep_c2762.1	246	77.27	22	5	0	1	22	1	22	3e-07	38.9
A_L6_rep_c19770.2	246	95.45	22	1	0	1	22	1	22	2e-08	42.7
A_L6_s37722.1	71	68.18	22	7	0	1	22	1	22	3e-05	32.0
A_L6_s43135.1	246	77.27	22	5	0	1	22	1	22	1e-06	37.4
A_L6_c17450.1	246	95.45	22	1	0	1	22	1	22	8e-09	44.3
A_L6_rep_c17210.1	246	77.27	22	5	0	1	22	1	22	1e-06	37.0
A_L6_s38615.1	71	72.73	22	6	0	1	22	1	22	2e-05	32.7
A_L6_s38830.1	128	77.27	22	5	0	1	22	1	22	1e-06	37.0
A_L6_s40215.1	71	72.73	22	6	0	1	22	1	22	1e-05	33.5
A_L6_rep_c8069.1	246	95.45	22	1	0	1	22	1	22	1e-08	43.1
A_L6_rep_c12937.1	246	77.27	22	5	0	1	22	1	22	1e-06	37.0
A_L6_s37493.2	246	77.27	22	5	0	1	22	1	22	2e-06	36.6
A_L6_rep_c15691.1	246	77.27	22	5	0	1	22	1	22	1e-06	37.0
A_L6_rep_c14448.4	246	77.27	22	5	0	1	22	1	22	8e-07	37.4
A_L6_rep_c4042.1	71	68.18	22	7	0	1	22	1	22	4e-05	32.0
A_L6_s37664.2	71	68.18	22	7	0	1	22	1	22	4e-05	31.6
A_L6_s41241.1	71	72.73	22	6	0	1	22	1	22	1e-05	33.9
A_L6_rep_c13301.1	71	68.18	22	7	0	1	22	1	22	1e-04	30.4
A_L6_s39156.1	71	68.18	22	7	0	1	22	1	22	2e-04	29.3
A_L6_rep_c3989.1	246	77.27	22	5	0	1	22	1	22	1e-06	37.0
A_L6_s42790.2	71	68.18	22	7	0	1	22	1	22	1e-04	30.4
A_L6_rep_c2642.1	71	72.73	22	6	0	1	22	1	22	3e-05	32.3
A_L6_rep_c7545.1	246	77.27	22	5	0	1	22	1	22	1e-06	37.4
A_L6_s33022.1	246	77.27	22	5	0	1	22	1	22	7e-07	37.7
A_L6_rep_c10290.1	128	86.36	22	3	0	1	22	1	22	1e-07	40.0
A_L6_rep_c9053.1	71	72.73	22	6	0	1	22	1	22	8e-06	34.3
A_L6_s42213.1	71	68.18	22	7	0	1	22	1	22	7e-05	30.8
A_L6_rep_c3010.1	246	77.27	22	5	0	1	22	1	22	1e-06	37.0
A_L6_rep_c7078.1	246	77.27	22	5	0	1	22	1	22	1e-06	37.0
A_L6_rep_c26438.2	246	82.35	17	3	0	2	18	6	22	2e-04	30.0
A_L6_c22817.1	71	68.18	22	7	0	1	22	1	22	3e-05	32.0
A_L6_rep_c27826.3	71	72.73	22	6	0	1	22	1	22	1e-04	30.4
A_L6_rep_c29279.1	71	78.57	14	3	0	1	14	1	14	0.001	26.9
A_L6_s38966.1	246	77.27	22	5	0	1	22	1	22	2e-06	36.6
A_L6_rep_c2572.1	71	72.73	22	6	0	1	22	1	22	6e-05	31.2
A_L6_rep_c9115.1	246	77.27	22	5	0	1	22	1	22	2e-06	36.6
A_L6_s39959.2	246	77.27	22	5	0	1	22	1	22	6e-07	38.1
A_L6_rep_c23673.3	71	72.73	22	6	0	1	22	1	22	2e-05	32.7
A_L6_rep_c22716.2	246	77.27	22	5	0	1	22	1	22	1e-06	37.0
A_L6_rep_c2639.1	246	77.27	22	5	0	1	22	1	22	1e-06	37.0
A_L6_rep_c12511.1	71	68.18	22	7	0	1	22	1	22	3e-05	32.3
A_L6_s42386.2	246	82.35	17	3	0	2	18	6	22	2e-04	29.6
A_L6_c30705.1	71	72.73	22	6	0	1	22	1	22	2e-05	33.1
A_L6_rep_c20897.2	71	72.73	22	6	0	9	30	1	22	7e-05	31.2
A_L6_rep_c24483.2	71	68.18	22	7	0	1	22	1	22	3e-05	32.3
A_L6_c30391.1	71	68.18	22	7	0	1	22	1	22	5e-05	31.6
A_L6_rep_c3059.2	246	77.27	22	5	0	1	22	1	22	1e-06	37.0
A_L6_s16253.3	71	72.73	22	6	0	1	22	1	22	3e-05	32.3
A_L6_rep_c12400.2	246	77.27	22	5	0	1	22	1	22	1e-06	37.0
A_L6_s40601.2	71	68.18	22	7	0	1	22	1	22	3e-05	32.3
A_L6_c14227.1	246	77.27	22	5	0	1	22	1	22	1e-06	37.0
A_L6_rep_c9617.1	71	72.73	22	6	0	1	22	1	22	4e-05	32.0
A_L6_s30488.2	128	72.73	22	6	0	1	22	1	22	5e-06	34.7
A_L6_s41418.1	71	68.18	22	7	0	1	22	1	22	3e-05	32.3
A_L6_s12405.1	246	77.27	22	5	0	1	22	1	22	1e-06	37.0
A_L6_rep_c12864.2	246	82.35	17	3	0	2	18	6	22	2e-05	32.7
A_L6_rep_c7303.1	71	72.73	22	6	0	1	22	1	22	4e-05	32.0
A_L6_rep_c34812.1	71	68.18	22	7	0	1	22	1	22	3e-05	32.0
A_L6_s41427.1	71	68.18	22	7	0	1	22	1	22	4e-05	32.0
A_L6_rep_c10247.1	246	77.27	22	5	0	1	22	1	22	2e-06	36.6
A_L6_rep_c16397.2	71	72.73	22	6	0	1	22	1	22	2e-05	32.7
A_L6_c29974.1	246	77.27	22	5	0	1	22	1	22	1e-06	37.0
A_L6_rep_c30969.1	71	68.18	22	7	0	1	22	1	22	3e-05	32.3
A_L6_s38865.1	71	68.18	22	7	0	1	22	1	22	3e-05	32.3
A_L6_rep_c27011.2	246	76.19	21	5	0	1	21	1	21	3e-06	35.4
A_L6_rep_c5331.1	128	77.27	22	5	0	1	22	1	22	8e-07	37.4
A_L6_s41644.1	71	72.73	22	6	0	1	22	1	22	1e-05	33.9
A_L6_rep_c1870.1	246	90.91	22	2	0	1	22	1	22	4e-08	41.6
A_L6_rep_c13158.1	246	95.45	22	1	0	1	22	1	22	1e-08	43.5
A_L6_rep_c7818.1	246	77.27	22	5	0	1	22	1	22	1e-06	36.6
A_L6_rep_c6375.1	246	77.27	22	5	0	1	22	1	22	1e-06	36.6
A_L6_rep_c13722.3	246	82.35	17	3	0	2	18	6	22	2e-04	29.6
A_L6_s38714.1	246	77.27	22	5	0	1	22	1	22	1e-06	37.0
A_L6_s17850.1	246	77.27	22	5	0	1	22	1	22	9e-07	37.4
A_L6_rep_c2137.1	128	95.45	22	1	0	1	22	1	22	2e-08	43.1
A_L6_s5906.2	246	77.27	22	5	0	1	22	1	22	1e-06	36.6
A_L6_rep_c5523.2	71	68.18	22	7	0	1	22	1	22	5e-05	31.6
A_L6_rep_c35484.2	246	77.27	22	5	0	1	22	1	22	1e-06	37.0
A_L6_rep_c2079.1	246	77.27	22	5	0	1	22	1	22	1e-06	37.0
A_L6_s42185.1	71	72.73	22	6	0	1	22	1	22	1e-05	33.5
A_L6_rep_c2935.2	246	77.27	22	5	0	1	22	1	22	1e-06	37.0
A_L6_s37282.1	71	68.18	22	7	0	1	22	1	22	6e-05	31.2
A_L6_rep_c20661.1	246	95.45	22	1	0	1	22	1	22	2e-08	43.1
A_L6_s38898.1	246	77.27	22	5	0	1	22	1	22	1e-06	36.6
A_L6_s22569.1	71	68.18	22	7	0	1	22	1	22	8e-05	30.8
A_L6_rep_c12892.1	71	72.73	22	6	0	1	22	1	22	3e-05	32.3
A_L6_rep_c22014.2	246	95.45	22	1	0	1	22	1	22	1e-08	43.9
A_L6_rep_c10801.1	246	77.27	22	5	0	1	22	1	22	1e-06	37.0
A_L6_c22283.1	71	68.18	22	7	0	1	22	1	22	1e-05	33.5
A_L6_s43013.1	246	77.27	22	5	0	1	22	1	22	1e-06	37.0
A_L6_s38258.1	71	72.73	22	6	0	1	22	1	22	6e-05	31.2
A_L6_rep_c18567.1	246	77.27	22	5	0	1	22	1	22	1e-06	37.4
A_L6_s40147.1	71	68.18	22	7	0	1	22	1	22	6e-05	31.2
A_L6_s41902.3	246	77.27	22	5	0	1	22	1	22	9e-07	37.4
A_L6_rep_c876.1	71	68.18	22	7	0	1	22	1	22	3e-05	32.3
A_L6_s42062.2	71	68.18	22	7	0	1	22	1	22	5e-05	31.6
A_L6_rep_c7617.1	71	68.18	22	7	0	1	22	1	22	3e-05	32.3
A_L6_rep_c3063.1	71	68.18	22	7	0	1	22	1	22	3e-05	32.3
A_L6_rep_c14482.1	246	95.45	22	1	0	1	22	1	22	1e-08	43.9
A_L6_s39518.1	128	77.27	22	5	0	1	22	1	22	8e-07	37.4
A_L6_s41349.1	246	77.27	22	5	0	1	22	1	22	8e-07	37.4
A_L6_rep_c9007.1	71	68.18	22	7	0	1	22	1	22	3e-05	32.3
A_L6_c33685.1	71	72.73	22	6	0	1	22	1	22	3e-05	32.3
A_L6_s3412.1	246	82.35	17	3	0	2	18	6	22	2e-04	29.6
A_L6_rep_c6814.1	71	72.73	22	6	0	1	22	1	22	9e-06	33.9
A_L6_rep_c35529.2	246	77.27	22	5	0	1	22	1	22	1e-06	37.4
A_L6_rep_c11334.1	71	68.18	22	7	0	1	22	1	22	1e-04	30.4
A_L6_s37104.1	71	68.18	22	7	0	1	22	1	22	6e-05	31.2
A_L6_s37751.1	246	77.27	22	5	0	1	22	1	22	8e-07	37.4
A_L6_rep_c27172.7	246	77.27	22	5	0	1	22	1	22	1e-06	37.4
A_L6_s5541.1	246	82.35	17	3	0	2	18	6	22	1e-04	30.0
A_L6_rep_c15442.3	71	72.73	22	6	0	1	22	1	22	7e-05	31.2
A_L6_s42773.2	71	72.73	22	6	0	1	22	1	22	1e-05	33.5
A_L6_rep_c16861.1	71	68.18	22	7	0	1	22	1	22	3e-05	32.3
A_L6_rep_c7897.2	247	59.09	22	9	0	1	22	1	22	0.001	26.9
A_L6_rep_c6677.1	71	72.73	22	6	0	1	22	1	22	1e-05	33.5
A_L6_rep_c2167.1	246	75.00	16	4	0	9	24	7	22	0.002	25.8
A_L6_rep_c35849.1	246	77.27	22	5	0	1	22	1	22	2e-06	36.6
A_L6_rep_c16928.1	71	68.18	22	7	0	1	22	1	22	8e-05	30.8
A_L6_c26322.1	128	95.45	22	1	0	1	22	1	22	2e-08	43.1
A_L6_s38841.1	246	77.27	22	5	0	1	22	1	22	1e-06	37.0
A_L6_s43186.1	246	77.27	22	5	0	1	22	1	22	1e-06	37.0
A_L6_rep_c2989.1	71	72.73	22	6	0	1	22	1	22	3e-05	32.3
A_L6_s3378.1	128	83.33	12	2	0	1	12	1	12	0.011	23.9
A_L6_rep_c12782.1	246	58.82	17	7	0	2	18	6	22	0.12	20.4
A_L6_s41383.1	71	72.73	22	6	0	1	22	1	22	8e-06	34.3
A_L6_rep_c3335.1	71	72.73	22	6	0	1	22	1	22	2e-05	32.7
A_L6_s40281.1	246	77.27	22	5	0	1	22	1	22	1e-06	36.6
A_L6_rep_c306.1	246	82.35	17	3	0	2	18	6	22	2e-04	30.0
A_L6_s37330.1	246	77.27	22	5	0	1	22	1	22	1e-06	37.0
A_L6_rep_c7290.1	246	77.27	22	5	0	1	22	1	22	1e-06	37.0
A_L6_rep_c18069.1	246	77.27	22	5	0	1	22	1	22	1e-06	37.0
A_L6_rep_c36301.1	71	68.18	22	7	0	1	22	1	22	3e-05	32.3
A_L6_s8700.1	179	35.00	20	13	0	5	24	3	22	0.69	17.7
A_L6_rep_c10612.3	246	81.82	22	4	0	1	22	1	22	1e-06	37.0
A_L6_rep_c11456.1	246	77.27	22	5	0	1	22	1	22	1e-06	37.4
A_L6_c24081.1	246	95.45	22	1	0	1	22	1	22	2e-08	43.1
A_L6_rep_c5913.2	71	68.18	22	7	0	1	22	1	22	3e-05	32.3
A_L6_rep_c26935.1	71	72.73	22	6	0	1	22	1	22	2e-05	32.7
A_L6_rep_c436.2	71	72.73	22	6	0	1	22	1	22	2e-05	33.1
A_L6_rep_c33989.4	246	95.45	22	1	0	1	22	1	22	1e-08	43.5
A_L6_s42129.1	246	77.27	22	5	0	1	22	1	22	1e-06	37.4
A_L6_c23860.1	71	68.18	22	7	0	1	22	1	22	5e-05	31.6
A_L6_s41880.1	246	77.27	22	5	0	1	22	1	22	1e-06	37.0
A_L6_rep_c13535.1	246	77.27	22	5	0	1	22	1	22	1e-06	37.0
A_L6_s41941.1	246	77.27	22	5	0	1	22	1	22	1e-06	37.0
A_L6_s41361.1	71	72.73	22	6	0	1	22	1	22	8e-06	34.3
A_L6_rep_c348.2	128	77.27	22	5	0	1	22	1	22	1e-06	36.6
A_L6_rep_c4760.1	71	68.18	22	7	0	1	22	1	22	9e-05	30.8
A_L6_rep_c31823.2	246	77.27	22	5	0	1	22	1	22	8e-07	37.4
A_L6_rep_c18294.1	246	77.27	22	5	0	1	22	1	22	1e-06	37.0
A_L6_c27671.1	128	77.27	22	5	0	1	22	1	22	1e-06	37.0
A_L6_rep_c5123.2	246	77.27	22	5	0	1	22	1	22	1e-06	36.6
A_L6_s42125.1	71	54.55	22	10	0	1	22	1	22	0.006	24.6
A_L6_rep_c12602.1	71	72.73	22	6	0	1	22	1	22	8e-06	34.3
A_L6_rep_c18786.1	246	77.27	22	5	0	1	22	1	22	1e-06	37.0
A_L6_c28545.1	246	77.27	22	5	0	1	22	1	22	1e-06	36.6
A_L6_s21022.1	246	77.27	22	5	0	1	22	1	22	1e-06	36.6
A_L6_rep_c15722.1	246	77.27	22	5	0	1	22	1	22	1e-06	37.0
A_L6_c33349.1	71	72.73	22	6	0	1	22	1	22	1e-05	33.5
A_L6_s37604.1	71	72.73	22	6	0	1	22	1	22	7e-05	31.2
A_L6_s39005.1	246	77.27	22	5	0	1	22	1	22	1e-06	37.0
A_L6_rep_c6257.1	246	77.27	22	5	0	1	22	1	22	1e-06	37.0
A_L6_s42143.1	246	77.27	22	5	0	1	22	1	22	1e-06	36.6
A_L6_s11180.3	246	72.73	22	6	0	1	22	1	22	1e-06	37.0
A_L6_c25166.3	246	95.45	22	1	0	1	22	1	22	2e-08	43.1
A_L6_rep_c13966.2	246	77.27	22	5	0	1	22	1	22	1e-06	37.0
A_L6_rep_c12330.1	71	72.73	22	6	0	1	22	1	22	1e-05	33.1
A_L6_rep_c18790.1	71	68.18	22	7	0	1	22	1	22	4e-05	32.0
A_L6_s42474.1	71	68.18	22	7	0	1	22	1	22	3e-05	32.3
A_L6_s41906.1	71	68.18	22	7	0	1	22	1	22	8e-05	30.8
A_L6_rep_c9829.1	246	77.27	22	5	0	1	22	1	22	1e-06	37.4
A_L6_rep_c18343.2	71	68.18	22	7	0	1	22	1	22	5e-05	31.2
A_L6_rep_c8042.1	246	77.27	22	5	0	1	22	1	22	1e-06	37.0
A_L6_s37246.1	246	77.27	22	5	0	1	22	1	22	1e-06	37.0
A_L6_s39592.1	71	72.73	22	6	0	1	22	1	22	1e-05	33.5
A_L6_rep_c11484.3	246	82.35	17	3	0	2	18	6	22	1e-04	30.0
A_L6_s42644.1	71	68.18	22	7	0	1	22	1	22	8e-05	30.8
A_L6_s38537.1	246	77.27	22	5	0	1	22	1	22	1e-06	37.0
A_L6_c23636.1	71	68.18	22	7	0	24	45	1	22	3e-05	32.3
A_L6_rep_c1710.1	246	77.27	22	5	0	1	22	1	22	9e-07	37.4
A_L6_rep_c28214.1	246	77.27	22	5	0	1	22	1	22	1e-06	37.0
A_L6_c31572.3	246	95.45	22	1	0	1	22	1	22	1e-08	43.5
A_L6_rep_c23878.1	71	68.18	22	7	0	1	22	1	22	3e-05	32.3
A_L6_rep_c7666.2	71	68.18	22	7	0	1	22	1	22	3e-05	32.3
A_L6_rep_c4608.3	246	77.27	22	5	0	1	22	1	22	1e-06	37.0
A_L6_rep_c15066.1	246	77.27	22	5	0	1	22	1	22	1e-06	37.0
A_L6_rep_c17226.1	71	72.73	22	6	0	1	22	1	22	3e-05	32.0
A_L6_c21969.2	246	77.27	22	5	0	1	22	1	22	1e-06	36.6
A_L6_s38837.1	71	72.73	22	6	0	1	22	1	22	2e-05	33.1
A_L6_s38140.1	71	72.73	22	6	0	1	22	1	22	1e-05	33.9
A_L6_rep_c16902.1	246	95.45	22	1	0	1	22	1	22	1e-08	43.9
A_L6_rep_c17534.1	246	77.27	22	5	0	1	22	1	22	1e-06	37.0
A_L6_rep_c23803.3	71	72.73	22	6	0	1	22	1	22	3e-05	32.0
A_L6_rep_c42512.1	71	72.73	22	6	0	1	22	1	22	9e-06	34.3
A_L6_s37939.1	246	77.27	22	5	0	1	22	1	22	1e-06	37.0
A_L6_rep_c22318.1	71	72.73	22	6	0	1	22	1	22	7e-05	31.2
A_L6_rep_c29087.4	246	95.45	22	1	0	1	22	1	22	2e-08	43.1
A_L6_c12605.1	71	72.73	22	6	0	1	22	1	22	8e-06	34.3
A_L6_rep_c5530.1	246	72.73	22	6	0	1	22	1	22	4e-06	35.0
A_L6_rep_c14074.3	246	77.27	22	5	0	1	22	1	22	1e-06	37.0
A_L6_rep_c3036.1	71	72.73	22	6	0	1	22	1	22	8e-06	34.3
A_L6_rep_c7954.2	128	77.27	22	5	0	1	22	1	22	1e-06	37.0
A_L6_rep_c9221.1	71	72.73	22	6	0	1	22	1	22	3e-05	32.0
A_L6_rep_c28995.1	246	77.27	22	5	0	1	22	1	22	1e-06	37.0
A_L6_rep_c7370.2	246	77.27	22	5	0	1	22	1	22	7e-07	37.7
A_L6_s41433.2	246	77.27	22	5	0	1	22	1	22	1e-06	36.6
A_L6_rep_c3104.1	246	77.27	22	5	0	1	22	1	22	1e-06	37.0
A_L6_rep_c14411.4	246	77.27	22	5	0	1	22	1	22	1e-06	37.0
A_L6_rep_c17140.1	246	77.27	22	5	0	1	22	1	22	7e-07	37.7
A_L6_rep_c9602.1	246	77.27	22	5	0	1	22	1	22	1e-06	37.0
A_L6_rep_c35601.1	71	68.18	22	7	0	1	22	1	22	2e-04	29.3
A_L6_s41667.1	71	72.73	22	6	0	1	22	1	22	1e-05	33.5
A_L6_rep_c4657.1	246	77.27	22	5	0	1	22	1	22	7e-07	37.4
A_L6_rep_c5648.1	246	82.35	17	3	0	2	18	6	22	1e-04	30.4
A_L6_c23984.1	71	72.73	22	6	0	1	22	1	22	1e-05	33.5
A_L6_s41136.1	71	68.18	22	7	0	1	22	1	22	5e-05	31.6
A_L6_c27143.1	246	77.27	22	5	0	1	22	1	22	1e-06	37.4
A_L6_c27742.1	71	68.18	22	7	0	1	22	1	22	5e-05	31.6
A_L6_rep_c15516.2	246	95.45	22	1	0	1	22	1	22	1e-08	43.5
A_L6_rep_c4052.4	71	68.18	22	7	0	1	22	1	22	2e-04	29.3
A_L6_rep_c39407.2	246	77.27	22	5	0	1	22	1	22	1e-06	37.0
A_L6_s37032.1	71	68.18	22	7	0	1	22	1	22	4e-05	32.0
A_L6_s13598.1	246	77.27	22	5	0	1	22	1	22	1e-06	36.6
A_L6_rep_c19117.1	71	72.73	22	6	0	1	22	1	22	1e-05	33.5
A_L6_rep_c1736.1	71	63.64	22	8	0	1	22	1	22	2e-04	29.6
A_L6_c28292.1	71	68.18	22	7	0	1	22	1	22	1e-04	30.4
A_L6_s38703.1	71	72.73	22	6	0	1	22	1	22	1e-05	33.9
A_L6_rep_c7628.1	71	68.18	22	7	0	1	22	1	22	3e-05	32.3
A_L6_s11725.1	71	68.18	22	7	0	1	22	1	22	6e-05	31.2
A_L6_rep_c9077.2	71	72.73	22	6	0	1	22	1	22	1e-05	33.9
A_L6_rep_c27390.1	246	77.27	22	5	0	1	22	1	22	2e-06	36.6
A_L6_s34380.1	71	73.68	19	5	0	1	19	1	19	3e-04	28.9
A_L6_rep_c2801.5	246	95.45	22	1	0	1	22	1	22	2e-08	43.1
A_L6_rep_c4855.5	246	82.35	17	3	0	2	18	6	22	1e-04	30.0
A_L6_rep_c23985.1	71	68.18	22	7	0	1	22	1	22	6e-05	31.2
A_L6_rep_c4136.1	71	68.18	22	7	0	1	22	1	22	6e-05	31.2
A_L6_s38894.1	246	77.27	22	5	0	1	22	1	22	1e-06	37.0
A_L6_rep_c19480.1	246	77.27	22	5	0	1	22	1	22	1e-06	37.0
A_L6_c34434.2	246	77.27	22	5	0	1	22	1	22	1e-06	37.4
A_L6_rep_c14191.2	71	68.18	22	7	0	1	22	1	22	1e-04	30.0
A_L6_rep_c17400.1	246	77.27	22	5	0	1	22	1	22	1e-06	37.0
A_L6_s41376.1	71	72.73	22	6	0	1	22	1	22	2e-05	33.5
A_L6_rep_c10608.1	246	82.35	17	3	0	2	18	6	22	2e-04	29.6
A_L6_rep_c11991.1	128	77.27	22	5	0	1	22	1	22	1e-06	37.4
A_L6_s3041.1	246	82.35	17	3	0	2	18	6	22	2e-04	29.6
A_L6_rep_c28008.1	246	77.27	22	5	0	1	22	1	22	9e-07	37.4
A_L6_rep_c17662.1	71	68.18	22	7	0	1	22	1	22	6e-05	31.2
A_L6_c21197.1	71	68.18	22	7	0	1	22	1	22	3e-04	29.3
A_L6_s12975.1	71	72.73	22	6	0	1	22	1	22	8e-05	30.8
A_L6_rep_c5758.1	246	77.27	22	5	0	1	22	1	22	1e-06	36.6
A_L6_rep_c12979.3	246	95.45	22	1	0	1	22	1	22	1e-08	43.5
A_L6_c17376.1	246	77.27	22	5	0	1	22	1	22	1e-06	37.0
A_L6_s38291.2	71	68.18	22	7	0	1	22	1	22	3e-05	32.0
A_L6_s38273.1	71	68.18	22	7	0	1	22	1	22	4e-05	32.0
A_L6_s40809.1	71	72.73	22	6	0	1	22	1	22	3e-05	32.3
A_L6_c26767.1	246	77.27	22	5	0	1	22	1	22	1e-06	37.0
A_L6_s41524.2	246	72.73	22	6	0	1	22	1	22	5e-06	34.7
A_L6_rep_c4121.1	246	77.27	22	5	0	1	22	1	22	1e-06	37.0
A_L6_rep_c21343.1	246	95.45	22	1	0	1	22	1	22	7e-09	44.3
A_L6_c15572.1	246	77.27	22	5	0	1	22	1	22	1e-06	37.0
A_L6_s42466.1	246	77.27	22	5	0	1	22	1	22	1e-06	36.6
A_L6_s39756.1	246	72.73	22	6	0	1	22	1	22	6e-06	34.7
A_L6_s42238.1	71	68.18	22	7	0	1	22	1	22	3e-05	32.3
A_L6_rep_c23609.1	246	77.27	22	5	0	1	22	1	22	1e-06	36.6
A_L6_rep_c10434.1	71	68.18	22	7	0	1	22	1	22	2e-04	29.6
A_L6_rep_c8655.1	71	72.73	22	6	0	1	22	1	22	2e-05	33.5
A_L6_rep_c22640.1	246	77.27	22	5	0	1	22	1	22	1e-06	37.0
A_L6_s39153.1	246	77.27	22	5	0	1	22	1	22	2e-06	36.6
A_L6_c30078.1	246	95.45	22	1	0	1	22	1	22	1e-08	43.9
A_L6_s38932.1	246	77.27	22	5	0	1	22	1	22	7e-07	37.7
A_L6_rep_c10162.2	246	77.27	22	5	0	1	22	1	22	1e-06	36.6
A_L6_s41542.1	71	72.73	22	6	0	1	22	1	22	3e-05	32.3
A_L6_rep_c24936.1	71	72.73	22	6	0	1	22	1	22	2e-05	32.7
A_L6_rep_c13092.1	71	68.18	22	7	0	1	22	1	22	3e-05	32.3
A_L6_rep_c13881.2	246	77.27	22	5	0	1	22	1	22	1e-06	37.0
A_L6_s1670.1	246	77.27	22	5	0	1	22	1	22	1e-06	37.0
A_L6_rep_c9043.3	71	68.18	22	7	0	1	22	1	22	4e-05	32.0
A_L6_rep_c9920.1	71	68.18	22	7	0	1	22	1	22	1e-04	30.4
A_L6_rep_c4529.1	71	72.73	22	6	0	1	22	1	22	2e-05	32.7
A_L6_rep_c18837.1	246	77.27	22	5	0	1	22	1	22	1e-06	37.0
A_L6_rep_c1571.1	246	90.91	22	2	0	1	22	1	22	7e-08	41.2
A_L6_s39102.1	246	77.27	22	5	0	1	22	1	22	1e-06	37.4
A_L6_s41307.2	246	82.35	17	3	0	2	18	6	22	3e-04	28.9
A_L6_rep_c8799.1	71	72.73	22	6	0	1	22	1	22	2e-05	32.7
A_L6_s37212.1	246	77.27	22	5	0	1	22	1	22	8e-07	37.4
A_L6_rep_c35719.1	246	77.27	22	5	0	1	22	1	22	9e-07	37.4
A_L6_rep_c11829.1	71	68.18	22	7	0	1	22	1	22	3e-05	32.3
A_L6_s41452.1	71	68.18	22	7	0	1	22	1	22	4e-05	31.6
A_L6_s42511.1	246	77.27	22	5	0	1	22	1	22	1e-06	36.6
A_L6_s37808.1	246	77.27	22	5	0	1	22	1	22	1e-07	40.0
B_L6_s41050.2	252	71.43	21	6	0	1	21	1	21	8e-05	30.8
B_L6_s37000.3	252	71.43	21	6	0	1	21	1	21	3e-05	32.3
B_L6_s38100.1	252	76.19	21	5	0	1	21	1	21	3e-05	32.3
B_L6_rep_c21145.1	252	81.82	22	4	0	1	22	1	22	3e-06	35.8
B_L6_s36116.1	252	71.43	21	6	0	1	21	1	21	7e-05	31.2
B_L6_rep_c8434.2	252	77.27	22	5	0	1	22	1	22	4e-06	35.0
B_L6_c11825.1	252	77.27	22	5	0	1	22	1	22	3e-06	35.4
B_L6_rep_c18773.3	252	76.19	21	5	0	1	21	1	21	2e-05	33.1
B_L6_s38460.2	252	71.43	21	6	0	1	21	1	21	1e-04	30.0
B_L6_rep_c26416.1	252	77.27	22	5	0	1	22	1	22	3e-06	35.4
B_L6_rep_c19089.1	252	81.82	22	4	0	1	22	1	22	4e-07	38.5
B_L6_rep_c12542.2	252	76.19	21	5	0	1	21	1	21	3e-06	35.4
B_L6_s40078.1	252	76.19	21	5	0	1	21	1	21	2e-05	33.1
B_L6_c21459.3	252	71.43	21	6	0	1	21	1	21	1e-04	30.4
B_L6_s40719.2	252	71.43	21	6	0	1	21	1	21	1e-04	30.4
B_L6_rep_c13387.1	252	77.27	22	5	0	1	22	1	22	1e-05	33.9
B_L6_c24816.3	252	77.27	22	5	0	1	22	1	22	5e-06	35.0
B_L6_rep_c7844.1	252	81.82	22	4	0	1	22	1	22	1e-06	37.0
B_L6_s40967.1	252	71.43	21	6	0	1	21	1	21	3e-05	32.3
B_L6_s41699.3	252	71.43	21	6	0	1	21	1	21	9e-05	30.8
B_L6_rep_c20853.1	252	77.27	22	5	0	1	22	1	22	3e-06	35.8
B_L6_rep_c24624.1	252	77.27	22	5	0	1	22	1	22	4e-06	35.0
B_L6_s42840.1	252	76.19	21	5	0	1	21	1	21	9e-06	34.3
B_L6_c23867.2	252	81.82	22	4	0	1	22	1	22	6e-07	38.1
B_L6_rep_c18164.1	252	80.95	21	4	0	1	21	1	21	3e-06	35.8
B_L6_c16245.1	252	77.27	22	5	0	1	22	1	22	4e-06	35.4
B_L6_rep_c29992.1	252	71.43	21	6	0	1	21	1	21	1e-04	30.4
B_L6_rep_c6918.2	252	80.95	21	4	0	1	21	1	21	6e-06	34.7
B_L6_rep_c34982.2	252	77.27	22	5	0	1	22	1	22	3e-06	35.8
B_L6_s43005.5	252	71.43	21	6	0	1	21	1	21	1e-04	30.0
B_L6_s38946.1	252	76.19	21	5	0	1	21	1	21	1e-05	33.5
B_L6_rep_c6676.2	252	77.27	22	5	0	1	22	1	22	3e-06	35.4
B_L6_rep_c20888.3	252	77.27	22	5	0	1	22	1	22	2e-06	36.6
B_L6_rep_c3834.2	252	81.82	22	4	0	1	22	1	22	9e-07	37.4
B_L6_c29041.1	252	77.27	22	5	0	1	22	1	22	6e-06	34.7
B_L6_rep_c3846.1	252	81.82	22	4	0	1	22	1	22	3e-06	35.8
B_L6_c28522.2	252	77.27	22	5	0	1	22	1	22	3e-06	35.8
B_L6_c30111.1	252	77.27	22	5	0	1	22	1	22	3e-06	35.4
B_L6_rep_c13613.1	252	76.19	21	5	0	1	21	1	21	8e-05	30.8
B_L6_rep_c41768.1	252	76.19	21	5	0	1	21	1	21	8e-06	34.3
B_L6_rep_c19636.1	252	76.19	21	5	0	1	21	1	21	1e-05	33.5
B_L6_c27996.1	252	76.19	21	5	0	1	21	1	21	2e-05	32.7
B_L6_rep_c29031.1	252	71.43	21	6	0	1	21	1	21	1e-04	30.4
B_L6_rep_c22902.1	252	81.82	22	4	0	1	22	1	22	9e-07	37.4
B_L6_s38757.1	252	76.19	21	5	0	1	21	1	21	3e-05	32.0
B_L6_rep_c1306.1	252	77.27	22	5	0	1	22	1	22	3e-06	35.4
B_L6_c26494.3	252	81.82	22	4	0	1	22	1	22	7e-07	37.7
B_L6_rep_c6306.1	252	71.43	21	6	0	1	21	1	21	1e-04	30.0
B_L6_rep_c18189.1	252	81.82	22	4	0	1	22	1	22	2e-06	35.8
B_L6_rep_c16851.1	252	77.27	22	5	0	1	22	1	22	3e-06	35.4
B_L6_rep_c13189.1	267	36.84	19	12	0	28	46	2	20	0.63	18.1
B_L6_rep_c5847.1	252	77.27	22	5	0	1	22	1	22	3e-06	35.4
B_L6_c25170.2	158	61.54	13	5	0	1	13	1	13	0.17	19.6
B_L6_rep_c11973.1	252	81.82	22	4	0	1	22	1	22	3e-06	35.8
B_L6_s41342.2	252	76.19	21	5	0	1	21	1	21	8e-06	34.3
B_L6_rep_c11533.2	252	77.27	22	5	0	1	22	1	22	3e-06	35.8
B_L6_s40821.1	252	76.19	21	5	0	1	21	1	21	5e-06	35.0
B_L6_rep_c21029.2	252	77.27	22	5	0	1	22	1	22	3e-06	35.8
B_L6_s37156.1	252	76.19	21	5	0	1	21	1	21	2e-05	33.5
B_L6_s38745.2	252	77.27	22	5	0	1	22	1	22	5e-06	34.7
B_L6_s37823.2	252	76.19	21	5	0	1	21	1	21	3e-05	32.0
B_L6_c32344.2	252	77.27	22	5	0	1	22	1	22	3e-06	35.8
B_L6_s42476.1	252	76.19	21	5	0	1	21	1	21	9e-06	34.3
B_L6_rep_c17204.1	252	77.27	22	5	0	1	22	1	22	2e-06	36.2
B_L6_rep_c14320.2	252	81.82	22	4	0	1	22	1	22	3e-06	35.8
B_L6_rep_c7861.1	267	36.84	19	12	0	28	46	2	20	0.66	17.7
B_L6_c22130.2	252	76.19	21	5	0	1	21	1	21	1e-05	33.5
B_L6_rep_c15726.4	252	77.27	22	5	0	1	22	1	22	3e-06	35.8
B_L6_rep_c3998.2	252	71.43	21	6	0	1	21	1	21	1e-04	30.4
B_L6_c24147.1	252	76.19	21	5	0	1	21	1	21	9e-06	33.9
B_L6_c33377.2	146	36.36	22	14	0	2	23	1	22	0.050	21.6
B_L6_c18204.1	252	77.27	22	5	0	1	22	1	22	3e-06	35.8
B_L6_rep_c31355.3	252	77.27	22	5	0	1	22	1	22	8e-06	34.3
B_L6_s20042.1	252	77.27	22	5	0	1	22	1	22	6e-06	34.7
B_L6_rep_c12688.1	252	77.27	22	5	0	1	22	1	22	3e-06	35.8
B_L6_rep_c24133.3	252	81.82	22	4	0	1	22	1	22	2e-06	35.8
B_L6_rep_c7175.3	252	76.19	21	5	0	1	21	1	21	3e-05	32.3
B_L6_c25951.1	252	77.27	22	5	0	1	22	1	22	9e-06	33.9
B_L6_s41331.2	252	76.19	21	5	0	1	21	1	21	3e-05	32.3
B_L6_c30629.3	252	77.27	22	5	0	1	22	1	22	4e-06	35.0
B_L6_s38115.1	252	76.19	21	5	0	1	21	1	21	8e-06	34.3
B_L6_c34462.1	252	77.27	22	5	0	1	22	1	22	8e-06	34.3
B_L6_rep_c16490.1	252	77.27	22	5	0	1	22	1	22	2e-06	36.2
B_L6_rep_c32849.1	252	76.19	21	5	0	1	21	1	21	3e-05	32.3
B_L6_rep_c25310.2	252	77.27	22	5	0	1	22	1	22	4e-06	35.0
B_L6_rep_c560.3	252	77.27	22	5	0	1	22	1	22	4e-06	35.4
B_L6_rep_c28098.1	252	77.27	22	5	0	1	22	1	22	8e-06	33.9
B_L6_rep_c24676.1	252	76.19	21	5	0	1	21	1	21	9e-06	33.9
B_L6_rep_c18973.1	252	77.27	22	5	0	1	22	1	22	1e-05	33.9
B_L6_rep_c8269.3	252	72.73	22	6	0	1	22	1	22	4e-06	35.4
B_L6_s38186.1	252	76.19	21	5	0	1	21	1	21	3e-05	32.0
B_L6_rep_c8710.4	252	72.73	22	6	0	1	22	1	22	9e-06	33.9
B_L6_rep_c21988.1	252	77.27	22	5	0	1	22	1	22	3e-06	35.4
B_L6_s39233.1	252	76.19	21	5	0	1	21	1	21	8e-06	34.3
B_L6_c17101.2	252	77.27	22	5	0	1	22	1	22	8e-06	33.9
B_L6_s42949.1	252	76.19	21	5	0	1	21	1	21	9e-06	34.3
B_L6_c23560.1	252	76.19	21	5	0	1	21	1	21	9e-06	34.3
B_L6_s41492.1	252	76.19	21	5	0	1	21	1	21	9e-06	34.3
B_L6_rep_c16148.4	252	81.82	22	4	0	1	22	1	22	1e-06	36.6
B_L6_s38141.1	252	76.19	21	5	0	1	21	1	21	9e-06	34.3
B_L6_s40848.2	252	76.19	21	5	0	1	21	1	21	3e-06	35.4
B_L6_rep_c3309.1	252	81.82	22	4	0	1	22	1	22	1e-06	37.0
B_L6_rep_c17811.1	252	77.27	22	5	0	1	22	1	22	1e-05	33.5
B_L6_s30893.1	252	76.19	21	5	0	1	21	1	21	5e-06	34.7
B_L6_rep_c11356.3	252	76.19	21	5	0	1	21	1	21	2e-05	32.7
B_L6_rep_c18275.1	252	77.27	22	5	0	1	22	1	22	5e-06	34.7
B_L6_s40320.2	252	76.19	21	5	0	1	21	1	21	1e-05	33.5
B_L6_c31099.1	252	77.27	22	5	0	1	22	1	22	4e-06	35.4
B_L6_s42810.1	252	71.43	21	6	0	1	21	1	21	3e-05	32.3
B_L6_rep_c25353.1	252	71.43	21	6	0	1	21	1	21	2e-04	30.0
B_L6_rep_c4908.1	252	81.82	22	4	0	1	22	1	22	8e-07	37.7
B_L6_s9055.1	252	76.19	21	5	0	1	21	1	21	4e-05	32.0
B_L6_rep_c2816.1	252	77.27	22	5	0	1	22	1	22	8e-06	34.3
B_L6_rep_c56.3	252	77.27	22	5	0	1	22	1	22	2e-06	35.8
B_L6_rep_c6766.1	252	77.27	22	5	0	1	22	1	22	8e-06	33.9
B_L6_rep_c19652.1	252	77.27	22	5	0	1	22	1	22	3e-06	35.8
B_L6_rep_c3088.1	252	81.82	22	4	0	1	22	1	22	6e-07	37.7
B_L6_rep_c5444.1	252	77.27	22	5	0	1	22	1	22	3e-06	35.8
C_L6_c29008.3	35	90.91	22	2	0	1	22	1	22	5e-08	41.6
C_L6_rep_c2838.3	35	90.91	22	2	0	1	22	1	22	5e-08	41.6
C_L6_c25769.3	35	90.91	22	2	0	1	22	1	22	7e-08	41.2
C_L6_s6936.1	35	90.91	22	2	0	1	22	1	22	4e-08	41.6
C_L6_c18872.1	35	90.91	22	2	0	1	22	1	22	5e-08	41.6
C_L6_c27366.2	35	90.91	22	2	0	1	22	1	22	6e-08	41.2
C_L6_rep_c14261.2	35	66.67	12	4	0	1	12	1	12	0.28	19.2
C_L6_rep_c5099.1	35	90.91	22	2	0	1	22	1	22	5e-08	41.6
C_L6_c32983.5	35	90.91	22	2	0	1	22	1	22	5e-08	41.6
C_L6_s41997.2	35	90.91	22	2	0	1	22	1	22	5e-08	41.6
C_L6_s42701.1	35	90.91	22	2	0	1	22	1	22	5e-08	41.6
C_L6_s37299.1	217	77.27	22	5	0	1	22	1	22	0.002	26.6
C_L6_s28575.1	35	90.91	22	2	0	1	22	1	22	3e-08	42.0
C_L6_s12850.1	35	90.91	22	2	0	1	22	1	22	5e-08	41.6
C_L6_s41466.2	35	90.91	22	2	0	1	22	1	22	5e-08	41.6
C_L6_s37339.1	35	90.91	22	2	0	1	22	1	22	4e-08	42.0
C_L6_rep_c24451.2	35	90.91	22	2	0	1	22	1	22	5e-08	41.2
C_L6_s40945.3	35	90.91	22	2	0	1	22	1	22	5e-08	41.6
C_L6_s40847.2	35	90.91	22	2	0	1	22	1	22	5e-08	41.2
C_L6_s6618.2	35	90.91	22	2	0	1	22	1	22	4e-08	42.0
C_L6_c28579.1	35	90.91	22	2	0	1	22	1	22	7e-08	41.2
C_L6_rep_c1422.2	35	90.91	22	2	0	1	22	1	22	6e-08	41.6
C_L6_rep_c10271.1	35	90.91	22	2	0	1	22	1	22	4e-08	42.0
C_L6_s38788.1	35	90.91	22	2	0	1	22	1	22	4e-08	42.0
C_L6_rep_c3092.1	35	90.91	22	2	0	1	22	1	22	6e-08	41.2
C_L6_s41330.2	35	90.91	22	2	0	1	22	1	22	6e-08	41.2
C_L6_rep_c78.2	217	77.27	22	5	0	1	22	1	22	0.002	26.6
C_L6_s20433.1	35	90.91	22	2	0	1	22	1	22	3e-08	42.0
C_L6_rep_c31742.2	217	72.73	22	6	0	1	22	1	22	0.002	26.6
C_L6_rep_c2290.1	35	90.91	22	2	0	1	22	1	22	6e-08	41.2
C_L6_rep_c30621.1	35	90.91	22	2	0	1	22	1	22	4e-08	41.6
C_L6_s42812.2	35	90.91	22	2	0	1	22	1	22	6e-08	41.2
C_L6_s38851.1	35	90.91	22	2	0	1	22	1	22	5e-08	41.6
C_L6_c28971.1	35	90.91	22	2	0	1	22	1	22	6e-08	41.2
C_L6_s4282.1	35	90.91	22	2	0	1	22	1	22	6e-08	41.2
C_L6_rep_c951.1	217	77.27	22	5	0	1	22	1	22	0.002	26.6
C_L6_rep_c540.1	35	90.91	22	2	0	1	22	1	22	5e-08	41.6
C_L6_rep_c12105.2	35	90.91	22	2	0	1	22	1	22	4e-08	42.0
C_L6_rep_c33556.1	35	90.91	22	2	0	1	22	1	22	3e-08	42.0
C_L6_rep_c4299.1	217	77.27	22	5	0	1	22	1	22	0.002	26.6
C_L6_rep_c15108.3	35	86.36	22	3	0	1	22	1	22	6e-07	37.7
C_L6_s15073.1	35	90.91	22	2	0	1	22	1	22	5e-08	41.6
C_L6_s28077.1	35	90.91	22	2	0	1	22	1	22	2e-08	42.7
C_L6_rep_c3648.2	35	90.91	22	2	0	1	22	1	22	5e-08	41.2
C_L6_c34358.1	35	90.91	22	2	0	1	22	1	22	3e-08	42.0
C_L6_rep_c6969.1	35	90.91	22	2	0	1	22	1	22	7e-08	41.2
C_L6_s37455.1	35	90.91	22	2	0	1	22	1	22	6e-08	41.2
C_L6_c23969.2	35	90.91	22	2	0	1	22	1	22	4e-08	41.6
C_L6_rep_c16209.1	35	90.91	22	2	0	1	22	1	22	4e-08	42.0
C_L6_s38503.1	35	90.91	22	2	0	1	22	1	22	5e-08	41.6
C_L6_rep_c33423.4	35	90.91	22	2	0	1	22	1	22	7e-08	40.8
C_L6_rep_c9543.1	35	90.91	22	2	0	1	22	1	22	6e-08	41.2
C_L6_rep_c3152.3	35	90.91	22	2	0	1	22	1	22	7e-08	41.2
C_L6_s36506.1	35	90.91	22	2	0	1	22	1	22	6e-08	41.2
C_L6_s9994.2	35	90.91	22	2	0	1	22	1	22	7e-08	41.2
C_L6_s37892.2	35	90.91	22	2	0	1	22	1	22	5e-08	41.2
C_L6_s38090.1	35	90.91	22	2	0	1	22	1	22	4e-08	42.0
C_L6_rep_c23974.2	35	90.91	22	2	0	1	22	1	22	4e-08	42.0
C_L6_s36816.1	217	77.27	22	5	0	1	22	1	22	0.002	26.6
C_L6_rep_c2282.2	35	90.91	22	2	0	1	22	1	22	5e-08	41.2
C_L6_s41628.2	35	90.91	22	2	0	1	22	1	22	5e-08	41.6
C_L6_rep_c9975.2	35	90.91	22	2	0	1	22	1	22	4e-08	42.0
C_L6_s16213.1	35	90.91	22	2	0	1	22	1	22	4e-08	42.0
C_L6_s43058.1	35	86.36	22	3	0	1	22	1	22	1e-07	40.0
C_L6_rep_c21921.1	35	90.91	22	2	0	1	22	1	22	5e-08	41.6
C_L6_rep_c31218.2	35	90.91	22	2	0	1	22	1	22	7e-08	41.2
C_L6_rep_c11091.2	35	86.36	22	3	0	1	22	1	22	2e-07	39.7
C_L6_rep_c5359.3	35	86.36	22	3	0	1	22	1	22	2e-07	39.3
C_L6_rep_c900.2	35	82.61	23	3	1	1	23	1	22	2e-05	32.7
C_L6_s42184.2	35	90.91	22	2	0	1	22	1	22	3e-08	42.4
C_L6_s4881.1	35	90.91	22	2	0	1	22	1	22	4e-08	42.0
C_L6_rep_c27235.2	35	90.91	22	2	0	1	22	1	22	6e-08	41.2
C_L6_rep_c25155.3	35	86.36	22	3	0	1	22	1	22	6e-08	41.2
C_L6_rep_c2830.1	35	90.91	22	2	0	1	22	1	22	4e-08	41.6
C_L6_rep_c5320.2	35	90.91	22	2	0	1	22	1	22	4e-08	41.6
C_L6_s2253.2	35	90.91	22	2	0	1	22	1	22	5e-08	41.2
C_L6_rep_c16267.2	35	90.91	22	2	0	1	22	1	22	5e-08	41.6
C_L6_c24352.2	35	90.91	22	2	0	1	22	1	22	6e-08	41.2
C_L6_s9591.1	35	90.91	22	2	0	1	22	1	22	3e-08	42.4
C_L6_s36958.1	35	90.91	22	2	0	1	22	1	22	5e-08	41.6
C_L6_rep_c2415.1	35	90.91	22	2	0	1	22	1	22	6e-08	41.2
C_L6_rep_c31355.4	217	77.27	22	5	0	1	22	1	22	0.002	26.6
C_L6_c26679.1	35	90.91	22	2	0	1	22	1	22	6e-08	41.2
C_L6_s39048.1	35	90.91	22	2	0	1	22	1	22	5e-08	41.6
C_L6_s42142.1	35	90.91	22	2	0	1	22	1	22	7e-08	41.2
C_L6_s14621.1	217	77.27	22	5	0	1	22	1	22	0.002	26.6
C_L6_s25048.2	35	86.36	22	3	0	1	22	1	22	9e-08	40.8
C_L6_s42727.2	35	90.91	22	2	0	1	22	1	22	6e-08	41.2
C_L6_c26976.2	35	90.91	22	2	0	1	22	1	22	6e-08	41.2
C_L6_rep_c4203.1	35	90.91	22	2	0	1	22	1	22	5e-08	41.6
C_L6_rep_c344.1	217	77.27	22	5	0	1	22	1	22	0.002	26.6
C_L6_s38914.1	35	90.91	22	2	0	1	22	1	22	5e-08	41.6
C_L6_rep_c212.4	217	77.27	22	5	0	1	22	1	22	0.002	26.6
C_L6_s41561.1	35	90.91	22	2	0	1	22	1	22	4e-08	41.6
C_L6_c17984.1	35	90.91	22	2	0	1	22	1	22	4e-08	42.0
C_L6_s26177.1	217	77.27	22	5	0	1	22	1	22	0.002	26.6
C_L6_rep_c32142.1	35	90.91	22	2	0	1	22	1	22	6e-08	41.6
C_L6_c29251.2	35	90.91	22	2	0	1	22	1	22	7e-08	41.2
C_L6_s43011.1	35	90.91	22	2	0	1	22	1	22	4e-08	42.0
C_L6_rep_c900.5	35	90.91	22	2	0	1	22	1	22	6e-08	41.2
C_L6_s37027.2	35	76.47	17	3	1	1	17	1	16	0.012	23.5
C_L6_rep_c5537.6	35	90.91	22	2	0	1	22	1	22	5e-08	41.2
C_L6_s21274.1	35	90.91	22	2	0	1	22	1	22	5e-08	41.6
C_L6_s37856.2	35	90.91	22	2	0	1	22	1	22	4e-08	42.0
C_L6_s38357.2	35	90.91	22	2	0	1	22	1	22	6e-08	41.2
C_L6_s42269.1	35	90.91	22	2	0	1	22	1	22	5e-08	41.6
C_L6_rep_c3402.4	217	77.27	22	5	0	1	22	1	22	0.002	26.6
C_L6_c27070.1	35	90.91	22	2	0	1	22	1	22	6e-08	41.2
C_L6_rep_c1178.2	35	90.91	22	2	0	1	22	1	22	8e-09	44.3
E_L6_s40395.1	197	77.27	22	5	0	1	22	1	22	0.008	24.3
E_L6_rep_c9442.1	197	77.27	22	5	0	1	22	1	22	0.008	24.3
E_L6_s37204.1	197	77.27	22	5	0	1	22	1	22	0.007	24.3
E_L6_rep_c31198.2	197	77.27	22	5	0	22	43	1	22	0.007	24.3
E_L6_s14892.1	198	77.27	22	5	0	1	22	1	22	0.008	24.3
E_L6_s41963.2	197	77.27	22	5	0	1	22	1	22	0.007	24.3
E_L6_rep_c9071.1	198	77.27	22	5	0	1	22	1	22	0.008	24.3
E_L6_rep_c31333.1	198	77.27	22	5	0	1	22	1	22	0.038	21.9
E_L6_c24194.1	197	72.73	22	6	0	1	22	1	22	0.091	20.8
E_L6_rep_c11891.2	198	77.27	22	5	0	1	22	1	22	0.007	24.3
E_L6_s38745.1	198	77.27	22	5	0	1	22	1	22	0.017	23.1
E_L6_s37746.1	197	72.73	22	6	0	1	22	1	22	0.005	24.6
E_L6_s42947.1	197	77.27	22	5	0	1	22	1	22	0.007	24.3
E_L6_s42786.1	197	77.27	22	5	0	1	22	1	22	0.008	24.3
E_L6_rep_c26092.1	195	42.86	21	12	0	1	21	2	22	0.028	22.3
E_L6_rep_c18119.2	198	77.27	22	5	0	1	22	1	22	0.030	22.3
E_L6_s42948.1	197	77.27	22	5	0	1	22	1	22	0.007	24.3
E_L6_rep_c17168.2	197	77.27	22	5	0	1	22	1	22	0.007	24.3
E_L6_rep_c3718.2	198	77.27	22	5	0	1	22	1	22	0.009	23.9
E_L6_s40776.2	198	77.27	22	5	0	1	22	1	22	0.026	22.3
E_L6_s39164.1	197	77.27	22	5	0	1	22	1	22	0.008	24.3
E_L6_s40473.1	197	77.27	22	5	0	1	22	1	22	0.007	24.3
E_L6_s39988.1	197	77.27	22	5	0	1	22	1	22	0.016	23.5
E_L6_s39505.1	198	77.27	22	5	0	1	22	1	22	0.015	23.5
E_L6_rep_c28338.1	197	77.27	22	5	0	1	22	1	22	0.007	24.3
E_L6_s42203.1	198	77.27	22	5	0	1	22	1	22	0.015	23.5
E_L6_rep_c3465.1	198	77.27	22	5	0	1	22	1	22	0.048	21.6
E_L6_s36888.2	197	77.27	22	5	0	1	22	1	22	0.007	24.3
E_L6_s42192.2	197	77.27	22	5	0	1	22	1	22	0.016	23.1
E_L6_s41721.1	197	77.27	22	5	0	1	22	1	22	0.007	24.3
E_L6_s42113.1	197	77.27	22	5	0	1	22	1	22	0.007	24.3
E_L6_s40746.1	197	77.27	22	5	0	1	22	1	22	0.017	23.1
E_L6_c23018.1	197	77.27	22	5	0	1	22	1	22	0.007	24.3
E_L6_s41890.1	18	72.73	22	6	0	1	22	1	22	2e-04	29.3
E_L6_rep_c30105.1	198	77.27	22	5	0	1	22	1	22	0.015	23.1
E_L6_s42674.1	197	72.73	22	6	0	1	22	1	22	0.040	21.9
E_L6_s39328.1	198	77.27	22	5	0	1	22	1	22	0.026	22.3
E_L6_s43035.1	197	77.27	22	5	0	1	22	1	22	0.007	24.3
E_L6_s43132.1	197	77.27	22	5	0	1	22	1	22	0.007	24.3
E_L6_s37323.1	197	77.27	22	5	0	1	22	1	22	0.013	23.5
E_L6_rep_c36268.1	197	77.27	22	5	0	1	22	1	22	0.007	24.3
E_L6_s42688.1	197	77.27	22	5	0	1	22	1	22	0.007	24.3
E_L6_s37182.1	197	77.27	22	5	0	1	22	1	22	0.008	24.3
E_L6_s38546.1	197	77.27	22	5	0	1	22	1	22	0.007	24.3
E_L6_s42941.2	197	77.27	22	5	0	1	22	1	22	0.007	24.3
E_L6_rep_c36797.1	197	77.27	22	5	0	1	22	1	22	0.007	24.3
E_L6_s37429.1	197	77.27	22	5	0	1	22	1	22	0.008	24.3
E_L6_s41946.1	197	77.27	22	5	0	1	22	1	22	0.007	24.3
E_L6_s36435.1	197	77.27	22	5	0	1	22	1	22	0.007	24.3
E_L6_s40404.1	197	77.27	22	5	0	1	22	1	22	0.008	24.3
E_L6_c24210.2	197	77.27	22	5	0	1	22	1	22	0.013	23.5
E_L6_s42050.2	198	77.27	22	5	0	1	22	1	22	0.015	23.5
E_L6_s41798.1	197	77.27	22	5	0	1	22	1	22	0.007	24.3
E_L6_s40062.1	197	72.73	22	6	0	1	22	1	22	0.006	24.6
E_L6_s37419.1	197	77.27	22	5	0	1	22	1	22	0.007	24.3
E_L6_s41813.2	197	77.27	22	5	0	1	22	1	22	0.007	24.3
E_L6_s37791.1	197	72.73	22	6	0	1	22	1	22	0.083	20.8
E_L6_s37650.1	197	77.27	22	5	0	1	22	1	22	0.007	24.3
E_L6_s37902.1	198	77.27	22	5	0	1	22	1	22	0.021	22.7
E_L6_rep_c5532.1	197	77.27	22	5	0	1	22	1	22	0.008	24.3
E_L6_rep_c37839.1	198	77.27	22	5	0	1	22	1	22	0.036	21.9
E_L6_s43044.1	197	77.27	22	5	0	1	22	1	22	0.007	24.3
E_L6_s41282.1	198	77.27	22	5	0	1	22	1	22	0.018	23.1
E_L6_rep_c27374.1	197	77.27	22	5	0	1	22	1	22	0.007	24.3
E_L6_s42079.1	197	77.27	22	5	0	20	41	1	22	0.007	24.3
E_L6_rep_c34239.1	197	77.27	22	5	0	1	22	1	22	0.014	23.5
E_L6_s37838.1	197	77.27	22	5	0	1	22	1	22	0.008	24.3
F_L6_s37194.1	83	72.00	25	4	1	2	26	1	22	2e-04	30.0
F_L6_s42702.1	83	72.00	25	4	1	2	26	1	22	1e-04	30.0
F_L6_rep_c7027.3	83	72.00	25	4	1	2	26	1	22	2e-04	30.0
F_L6_s42750.1	83	72.00	25	4	1	2	26	1	22	1e-04	30.0
F_L6_s37630.4	83	87.50	16	2	0	1	16	1	16	3e-04	29.3
F_L6_s41540.1	83	72.00	25	4	1	2	26	1	22	1e-04	30.0
F_L6_rep_c778.3	83	72.00	25	4	1	2	26	1	22	1e-04	30.0
F_L6_s41211.2	83	87.50	16	2	0	2	17	1	16	3e-04	28.9
F_L6_s41463.1	83	72.00	25	4	1	2	26	1	22	1e-04	30.0
F_L6_rep_c28714.1	83	72.00	25	4	1	2	26	1	22	2e-04	30.0
F_L6_s37551.1	83	72.00	25	4	1	2	26	1	22	2e-04	29.6
F_L6_s29111.1	83	72.00	25	4	1	1	25	1	22	2e-04	30.0
F_L6_rep_c38375.1	83	72.00	25	4	1	2	26	1	22	2e-04	30.0
F_L6_s37610.1	83	72.00	25	4	1	2	26	1	22	1e-04	30.0
F_L6_s37921.1	83	72.00	25	4	1	2	26	1	22	2e-04	30.0
F_L6_rep_c29898.1	83	72.00	25	4	1	2	26	1	22	2e-04	29.6
F_L6_s41389.4	83	87.50	16	2	0	2	17	1	16	3e-04	28.9
F_L6_rep_c35.7	83	72.00	25	4	1	2	26	1	22	2e-04	30.0
F_L6_s36671.1	83	72.00	25	4	1	2	26	1	22	2e-04	29.6
F_L6_rep_c14505.4	83	72.00	25	4	1	2	26	1	22	1e-04	30.0
F_L6_rep_c1074.3	83	72.00	25	4	1	2	26	1	22	2e-04	30.0
F_L6_rep_c7524.1	83	72.00	25	4	1	2	26	1	22	2e-04	29.6
F_L6_rep_c36482.3	83	72.00	25	4	1	2	26	1	22	2e-04	29.6
F_L6_s41270.3	83	72.00	25	4	1	2	26	1	22	1e-04	30.0
F_L6_s41055.3	83	72.00	25	4	1	2	26	1	22	2e-04	30.0
F_L6_s38124.3	83	72.00	25	4	1	2	26	1	22	1e-04	30.0
F_L6_rep_c30591.1	83	72.00	25	4	1	2	26	1	22	2e-04	30.0
F_L6_rep_c42066.3	83	72.00	25	4	1	2	26	1	22	1e-04	30.0
F_L6_rep_c7729.1	83	72.00	25	4	1	2	26	1	22	1e-04	30.0
F_L6_rep_c35.6	83	72.00	25	4	1	2	26	1	22	2e-04	30.0
F_L6_rep_c20834.1	83	68.00	25	5	1	2	26	1	22	7e-04	28.1
F_L6_s37089.1	83	68.00	25	5	1	2	26	1	22	5e-04	28.1
F_L6_s36345.4	83	72.00	25	4	1	2	26	1	22	1e-04	30.0
F_L6_rep_c8455.1	83	72.00	25	4	1	2	26	1	22	1e-04	30.4
F_L6_s5203.3	83	72.00	25	4	1	2	26	1	22	1e-04	30.0
F_L6_rep_c13385.1	83	72.00	25	4	1	2	26	1	22	1e-04	30.0
F_L6_rep_c36319.2	83	72.00	25	4	1	2	26	1	22	1e-04	30.0
F_L6_rep_c35446.4	83	70.59	17	5	0	2	18	1	17	0.003	25.8
F_L6_s21595.1	83	72.00	25	4	1	2	26	1	22	2e-04	30.0
F_L6_rep_c25716.3	83	87.50	16	2	0	2	17	1	16	3e-04	28.9
F_L6_rep_c125.2	83	72.00	25	4	1	2	26	1	22	2e-04	30.0
F_L6_rep_c38763.2	83	72.00	25	4	1	2	26	1	22	2e-04	30.0
F_L6_rep_c38216.4	83	72.00	25	4	1	2	26	1	22	2e-04	30.0
F_L6_rep_c16560.2	83	72.00	25	4	1	2	26	1	22	2e-04	29.6
F_L6_s42955.1	83	72.00	25	4	1	2	26	1	22	2e-04	30.0
F_L6_rep_c40087.3	83	72.00	25	4	1	2	26	1	22	2e-04	30.0
F_L6_rep_c36088.3	83	72.00	25	4	1	2	26	1	22	1e-04	30.0
F_L6_rep_c6661.4	83	72.00	25	4	1	2	26	1	22	1e-04	30.4
F_L6_s41490.1	83	68.00	25	5	1	2	26	1	22	8e-04	27.3
F_L6_s42149.1	83	72.00	25	4	1	2	26	1	22	1e-04	30.0
F_L6_rep_c21221.3	83	72.00	25	4	1	2	26	1	22	1e-04	30.0
F_L6_rep_c35925.3	83	72.00	25	4	1	2	26	1	22	1e-04	30.4
F_L6_s38754.1	83	72.00	25	4	1	2	26	1	22	1e-04	30.0
F_L6_rep_c38785.1	83	72.00	25	4	1	2	26	1	22	2e-04	30.0
F_L6_s41214.1	83	72.00	25	4	1	2	26	1	22	1e-04	30.0
F_L6_rep_c33994.4	83	72.00	25	4	1	2	26	1	22	1e-04	30.0
F_L6_s20174.1	83	72.00	25	4	1	2	26	1	22	1e-04	30.0
F_L6_s41521.1	83	72.00	25	4	1	2	26	1	22	2e-04	30.0
F_L6_rep_c1483.4	83	72.00	25	4	1	2	26	1	22	2e-04	30.0
F_L6_rep_c22126.1	83	72.00	25	4	1	2	26	1	22	8e-05	30.8
F_L6_s41267.1	83	72.00	25	4	1	2	26	1	22	1e-04	30.0
F_L6_s40308.1	83	72.00	25	4	1	2	26	1	22	2e-04	30.0
F_L6_s41250.1	83	72.00	25	4	1	2	26	1	22	1e-04	30.0
F_L6_s37197.1	83	72.00	25	4	1	2	26	1	22	2e-04	30.0
F_L6_rep_c36569.3	83	72.00	25	4	1	2	26	1	22	2e-04	30.0
F_L6_s41076.3	83	72.00	25	4	1	2	26	1	22	2e-04	30.0
G_L6_rep_c2617.1	260	72.73	22	6	0	1	22	1	22	6e-06	34.7
G_L6_rep_c17961.1	260	77.27	22	5	0	1	22	1	22	1e-06	37.0
G_L6_rep_c15303.1	260	72.73	22	6	0	1	22	1	22	1e-05	33.5
G_L6_rep_c2889.1	260	72.73	22	6	0	1	22	1	22	4e-06	35.0
G_L6_rep_c2883.1	260	72.73	22	6	0	1	22	1	22	4e-06	35.0
G_L6_rep_c14527.3	260	72.73	22	6	0	1	22	1	22	4e-06	35.0
G_L6_rep_c20478.1	260	72.73	22	6	0	1	22	1	22	5e-06	34.7
G_L6_rep_c26791.3	260	68.18	22	7	0	1	22	1	22	2e-05	33.1
G_L6_rep_c14658.1	260	72.73	22	6	0	1	22	1	22	5e-06	35.0
G_L6_rep_c14307.2	260	72.73	22	6	0	1	22	1	22	4e-06	35.0
G_L6_rep_c29784.1	260	80.00	10	2	0	1	10	1	10	0.65	18.1
G_L6_rep_c3265.1	260	72.73	22	6	0	1	22	1	22	1e-05	33.5
G_L6_rep_c4306.3	260	60.00	20	8	0	2	21	3	22	0.002	26.2
G_L6_rep_c34169.1	260	72.73	22	6	0	24	45	1	22	6e-06	34.7
G_L6_rep_c2840.2	260	72.73	22	6	0	1	22	1	22	4e-06	35.0
G_L6_c25232.1	260	72.73	22	6	0	1	22	1	22	4e-06	35.0
G_L6_rep_c7230.4	260	72.73	22	6	0	1	22	1	22	4e-06	35.0
G_L6_rep_c20908.2	260	72.73	22	6	0	1	22	1	22	4e-06	35.0
G_L6_rep_c325.1	260	72.73	22	6	0	1	22	1	22	4e-06	35.0
G_L6_rep_c985.3	260	72.73	22	6	0	59	80	1	22	4e-06	35.0
G_L6_rep_c9210.1	260	72.73	22	6	0	1	22	1	22	2e-05	33.1
G_L6_rep_c30664.1	260	54.55	22	9	1	1	21	1	22	0.006	24.6
G_L6_c20259.1	260	75.00	20	5	0	2	21	3	22	1e-05	33.5
G_L6_s36871.1	260	52.38	21	10	0	46	66	2	22	0.002	26.6
G_L6_rep_c4083.1	260	72.73	22	6	0	1	22	1	22	7e-06	34.7
G_L6_rep_c25342.1	260	72.73	22	6	0	1	22	1	22	4e-06	35.0
G_L6_rep_c1180.4	260	72.73	22	6	0	1	22	1	22	3e-06	35.4
G_L6_rep_c19267.1	260	72.73	22	6	0	1	22	1	22	4e-06	35.0
G_L6_rep_c14556.1	260	72.73	22	6	0	1	22	1	22	5e-06	35.0
G_L6_rep_c25172.2	260	72.73	22	6	0	1	22	1	22	1e-06	37.0
G_L6_s42090.1	260	72.73	22	6	0	1	22	1	22	4e-06	35.0
G_L6_c28415.1	260	72.73	22	6	0	1	22	1	22	4e-06	35.0
G_L6_rep_c3316.2	260	77.27	22	5	0	1	22	1	22	4e-06	35.0
G_L6_s36967.1	260	72.73	22	6	0	6	27	1	22	4e-05	32.0
G_L6_rep_c5282.1	260	50.00	22	10	1	1	21	1	22	0.014	23.5
G_L6_rep_c2780.1	260	68.18	22	7	0	1	22	1	22	1e-05	33.5
G_L6_rep_c6122.1	260	68.18	22	7	0	1	22	1	22	2e-05	33.1
G_L6_rep_c580.2	260	72.73	22	6	0	1	22	1	22	2e-06	36.6
G_L6_rep_c19632.1	260	68.18	22	7	0	1	22	1	22	1e-05	33.9
H_L6_rep_c3294.4	11	44.44	18	10	0	24	41	5	22	0.65	18.1
H_L6_s41804.1	11	44.44	18	10	0	24	41	5	22	0.62	17.7
H_L6_s38642.1	11	44.44	18	10	0	24	41	5	22	0.59	18.1
H_L6_s37302.1	11	44.44	18	10	0	24	41	5	22	0.65	17.7
H_L6_s4843.1	11	57.14	14	6	0	28	41	9	22	0.096	20.4
H_L6_s40132.2	11	44.44	18	10	0	24	41	5	22	0.68	17.7
H_L6_s35929.1	11	50.00	14	7	0	28	41	9	22	0.98	17.3
H_L6_s39787.2	11	50.00	16	8	0	26	41	7	22	0.50	18.1
I_L6_s41587.1	18	77.27	22	5	0	1	22	1	22	3e-05	32.0
I_L6_rep_c12818.1	18	68.18	22	7	0	1	22	1	22	2e-04	29.6
I_L6_s15067.1	18	77.27	22	5	0	1	22	1	22	2e-05	32.7
I_L6_s42634.1	18	77.27	22	5	0	1	22	1	22	8e-06	34.3
I_L6_s3678.1	18	77.27	22	5	0	1	22	1	22	5e-06	35.0
I_L6_rep_c37507.1	18	77.27	22	5	0	1	22	1	22	5e-06	35.0
I_L6_rep_c2722.1	18	77.27	22	5	0	1	22	1	22	2e-05	33.1
I_L6_c28377.1	18	77.27	22	5	0	1	22	1	22	4e-05	32.0
I_L6_rep_c2516.3	18	77.27	22	5	0	1	22	1	22	4e-05	32.0
I_L6_rep_c2954.1	18	77.27	22	5	0	1	22	1	22	9e-06	33.9
I_L6_rep_c9154.1	18	77.27	22	5	0	1	22	1	22	4e-05	32.0
I_L6_s37217.2	18	77.27	22	5	0	1	22	1	22	4e-05	32.0
I_L6_s5798.1	18	77.27	22	5	0	1	22	1	22	4e-06	35.0
I_L6_rep_c774.5	18	77.27	22	5	0	1	22	1	22	9e-06	34.3
I_L6_s42775.1	18	77.27	22	5	0	1	22	1	22	3e-05	32.0
I_L6_rep_c5280.1	18	77.27	22	5	0	1	22	1	22	1e-05	33.9
I_L6_rep_c10173.1	18	77.27	22	5	0	1	22	1	22	3e-06	35.8
I_L6_rep_c2072.1	18	77.27	22	5	0	1	22	1	22	4e-05	32.0
I_L6_rep_c2352.4	18	77.27	22	5	0	1	22	1	22	6e-06	34.7
I_L6_s37611.1	18	77.27	22	5	0	1	22	1	22	4e-05	32.0
I_L6_rep_c5280.2	18	77.27	22	5	0	1	22	1	22	4e-05	32.0
I_L6_rep_c2273.2	18	77.27	22	5	0	1	22	1	22	4e-05	32.0
I_L6_rep_c8456.1	18	77.27	22	5	0	1	22	1	22	1e-05	33.5
I_L6_s10962.1	18	77.27	22	5	0	1	22	1	22	4e-05	32.0
I_L6_rep_c17851.1	18	77.27	22	5	0	1	22	1	22	8e-06	34.3
I_L6_rep_c4241.3	18	72.73	22	6	0	1	22	1	22	9e-05	30.8
I_L6_rep_c25847.1	18	77.27	22	5	0	1	22	1	22	2e-05	33.5
J_L6_rep_c31211.1	141	85.71	21	3	0	1	21	1	21	1e-06	37.0
J_L6_rep_c34763.1	141	85.71	21	3	0	1	21	1	21	1e-06	37.0
J_L6_rep_c1878.5	134	58.82	17	7	0	1	17	1	17	0.006	24.6
J_L6_rep_c25357.1	141	85.71	21	3	0	1	21	1	21	2e-06	36.2
J_L6_rep_c12448.1	141	85.71	21	3	0	1	21	1	21	2e-06	36.2
J_L6_rep_c11444.1	141	85.71	21	3	0	1	21	1	21	1e-06	37.0
J_L6_rep_c2997.1	140	85.71	21	3	0	1	21	1	21	1e-06	37.0
J_L6_rep_c8334.1	141	85.71	21	3	0	1	21	1	21	1e-06	37.0
J_L6_rep_c7199.1	141	85.71	21	3	0	1	21	1	21	2e-06	36.6
J_L6_rep_c7655.2	141	85.71	21	3	0	1	21	1	21	1e-06	37.0
J_L6_rep_c4327.1	141	85.71	21	3	0	1	21	1	21	1e-06	37.0
J_L6_rep_c17787.2	141	85.71	21	3	0	1	21	1	21	2e-06	36.6
J_L6_rep_c5170.1	141	85.71	21	3	0	1	21	1	21	1e-06	37.0
J_L6_c34088.1	141	85.71	21	3	0	1	21	1	21	1e-06	37.0
J_L6_rep_c16721.1	141	85.71	21	3	0	1	21	1	21	1e-06	37.0
J_L6_rep_c632.2	141	85.71	21	3	0	1	21	1	21	1e-06	37.0
J_L6_rep_c4634.1	141	85.71	21	3	0	1	21	1	21	2e-06	36.6
J_L6_rep_c22122.1	141	85.71	21	3	0	1	21	1	21	9e-07	37.4
J_L6_rep_c12288.1	141	85.71	21	3	0	1	21	1	21	2e-06	36.6
K_L6_rep_c4230.7	73	50.00	16	8	0	9	24	1	16	0.43	18.5
L_L6_rep_c8009.1	141	40.91	22	13	0	1	22	1	22	0.14	20.0
L_L6_rep_c7652.1	141	55.00	20	8	1	4	22	3	22	0.22	19.6
L_L6_rep_c6493.2	38	36.84	19	12	0	5	23	4	22	0.75	17.7
L_L6_rep_c21017.1	38	36.84	19	12	0	5	23	4	22	0.95	17.3
L_L6_rep_c12481.2	38	36.84	19	12	0	5	23	4	22	0.92	17.3
L_L6_rep_c21262.1	38	36.84	19	12	0	5	23	4	22	0.78	17.7
P_L6_rep_c16642.1	82	72.73	22	6	0	11	32	1	22	3e-05	32.3
P_L6_rep_c2068.1	82	72.73	22	6	0	1	22	1	22	4e-05	32.0
P_L6_c20454.4	82	72.73	22	6	0	1	22	1	22	2e-05	33.1
P_L6_rep_c20202.1	82	72.73	22	6	0	1	22	1	22	3e-05	32.3
P_L6_rep_c9695.1	82	72.73	22	6	0	1	22	1	22	3e-05	32.3
