# Supplementary material for: SVM-Based Prediction of Propeptide Cleavage Sites in Spider Toxins Identifies Toxin Innovation in an Australian Tarantula
Source: PLoS One. 2013 Jul 22;8(7):e66279. doi: 10.1371/journal.pone.0066279 (PMC3718798; doi:10.1371/journal.pone.0066279)
Supplement: Dataset S1 — Zipped file containing (1) All FASTA sequences of translated open reading frame contigs containing predicted signal and pro- peptides; (2) Parsed BLAST result of these sequences against the ArachnoServer database; (3) Parsed BLAST result of grouped sequences against signal peptides of known spider toxins. (ZIP) [file pone.0066279.s005.zip › DatasetS1/parsedBlastOutput]

SP_rep_c12.2	Toxin from venom of the spider Chilobrachys jingzhao with unknown molecular target and function	2.04499e-39	1	94	lcl|657_arachnoserver	1
SP_rep_c26.4	Toxin from venom of the spider Chilobrachys jingzhao with unknown molecular target and function	1.65265e-30	1	79	lcl|651_arachnoserver	1
SP_rep_c27.4	Toxin from venom of the spider Chilobrachys jingzhao with unknown molecular target and function	3.26044e-33	1	86	lcl|597_arachnoserver	1
SP_rep_c28.2	Toxin from venom of the spider Chilobrachys jingzhao with unknown molecular target and function	1.2146e-28	1	74	lcl|601_arachnoserver	1
SP_rep_c33.4	Toxin from venom of the spider Chilobrachys jingzhao with unknown molecular target and function	1.3241e-33	1	86	lcl|597_arachnoserver	1
SP_rep_c35.6	Toxin from venom of the spider Chilobrachys jingzhao with unknown molecular target and function	2.16925e-37	1	89	lcl|660_arachnoserver	1
SP_rep_c35.7	Toxin from venom of the spider Chilobrachys jingzhao with unknown molecular target and function	1.07114e-34	1	87	lcl|660_arachnoserver	1
SP_rep_c37.1	Toxin from venom of the spider Chilobrachys jingzhao with unknown molecular target and function	9.95125e-26	1	66	lcl|49_arachnoserver	1
SP_rep_c41.1	Toxin from venom of the spider Chilobrachys jingzhao with unknown molecular target and function	9.47082e-24	1	64	lcl|602_arachnoserver	1
SP_rep_c44.3	Toxin from venom of the spider Chilobrachys jingzhao with unknown molecular target and function	2.96017e-18	1	86	lcl|597_arachnoserver	1
SP_rep_c45.1	Toxin from venom of the spider Chilobrachys jingzhao with unknown molecular target and function	1.47565e-23	1	74	lcl|651_arachnoserver	1
SP_rep_c47.2	Toxin from venom of the spider Chilobrachys jingzhao with unknown molecular target and function	9.47082e-24	1	64	lcl|602_arachnoserver	1
SP_rep_c54.3	Toxin from venom of the spider Chilobrachys jingzhao with unknown molecular target and function	1.39738e-17	1	86	lcl|597_arachnoserver	1
SP_rep_c55.2	Insecticidal toxin from venom of the spider Coremiocnemis valida	6.7564e-08	2	30	lcl|435_arachnoserver	1
SP_rep_c56.3	Toxin from venom of the spider Chilobrachys jingzhao with unknown molecular target and function	1.71866e-23	1	77	lcl|651_arachnoserver	1
SP_rep_c56.8	Toxin from venom of the spider Chilobrachys jingzhao with unknown molecular target and function	6.42098e-24	1	77	lcl|651_arachnoserver	1
SP_rep_c58.2	Toxin from venom of the spider Chilobrachys jingzhao with unknown molecular target and function	4.92591e-06	25	65	lcl|617_arachnoserver	1
SP_rep_c60.3	Insecticidal toxin from venom of the spider Coremiocnemis valida	8.25435e-08	2	30	lcl|435_arachnoserver	1
SP_rep_c63.2	Toxin from venom of the spider Chilobrachys jingzhao with unknown molecular target and function	1.57149e-31	1	79	lcl|651_arachnoserver	1
SP_rep_c72.1	Toxin from venom of the spider Chilobrachys jingzhao with unknown molecular target and function	6.55323e-19	1	55	lcl|601_arachnoserver	1
SP_rep_c73.4	Toxin from venom of the spider Chilobrachys jingzhao with unknown molecular target and function	1.39738e-17	1	86	lcl|597_arachnoserver	1
SP_rep_c78.2	Toxin from venom of the spider Chilobrachys jingzhao with unknown molecular target and function	4.76214e-39	1	106	lcl|656_arachnoserver	1
SP_rep_c80.3	Toxin from venom of the spider Chilobrachys jingzhao with unknown molecular target and function	8.15352e-40	1	93	lcl|665_arachnoserver	1
SP_rep_c85.3	Toxin from venom of the spider Chilobrachys jingzhao with unknown molecular target and function	4.92591e-06	25	65	lcl|617_arachnoserver	1
SP_s89.1	Toxin from venom of the spider Chilobrachys jingzhao with unknown molecular target and function	9.47082e-24	1	64	lcl|602_arachnoserver	1
SP_rep_c113.2	Toxin from venom of the spider Chilobrachys jingzhao with unknown molecular target and function	1.47045e-30	1	79	lcl|651_arachnoserver	1
SP_rep_c125.2	Toxin from venom of the spider Chilobrachys jingzhao with unknown molecular target and function	4.44115e-49	1	116	lcl|660_arachnoserver	1
SP_rep_c143.1	Toxin from venom of the spider Chilobrachys jingzhao with unknown molecular target and function	9.95125e-26	1	66	lcl|49_arachnoserver	1
SP_rep_c147.1	Toxin from venom of the spider Chilobrachys jingzhao with unknown molecular target and function	2.04499e-39	1	94	lcl|657_arachnoserver	1
SP_rep_c152.2	Toxin from venom of the spider Chilobrachys jingzhao with unknown molecular target and function	9.47082e-24	1	64	lcl|602_arachnoserver	1
SP_rep_c172.2	|667 Venom allergen (antigen 5) from the spider Lycosa singoriensis (translated cDNA sequence)	2.30521e-14	62	232	lcl|528_arachnoserver	1
SP_rep_c178.2	Toxin from venom of the spider Chilobrachys jingzhao with unknown molecular target and function	6.64584e-17	1	43	lcl|602_arachnoserver	1
SP_rep_c198.1	Toxin from venom of the spider Chilobrachys jingzhao with unknown molecular target and function	1.79318e-48	1	115	lcl|663_arachnoserver	1
SP_rep_c203.2	Toxin from venom of the spider Chilobrachys jingzhao with unknown molecular target and function	9.95125e-26	1	66	lcl|49_arachnoserver	1
SP_rep_c212.4	Toxin from venom of the spider Chilobrachys jingzhao with unknown molecular target and function	5.56172e-29	1	92	lcl|656_arachnoserver	1
SP_rep_c217.4	Toxin from venom of the spider Chilobrachys jingzhao with unknown molecular target and function	2.26871e-15	6	87	lcl|597_arachnoserver	1
SP_rep_c243.5	Toxin from venom of the spider Chilobrachys jingzhao with unknown molecular target and function	2.04499e-39	1	94	lcl|657_arachnoserver	1
SP_rep_c245.1	Toxin from venom of the spider Chilobrachys jingzhao with unknown molecular target and function	9.29627e-32	16	83	lcl|629_arachnoserver	1
SP_rep_c248.1	Toxin from venom of the spider Chilobrachys jingzhao with unknown molecular target and function	7.27185e-15	1	59	lcl|595_arachnoserver	1
SP_rep_c249.2	Toxin from venom of the spider Chilobrachys jingzhao with unknown molecular target and function	2.04499e-39	1	94	lcl|657_arachnoserver	1
SP_rep_c281.1	Toxin from venom of the spider Chilobrachys jingzhao with unknown molecular target and function	1.39738e-17	1	86	lcl|597_arachnoserver	1
SP_rep_c285.2	Toxin from venom of the spider Chilobrachys jingzhao with unknown molecular target and function	2.04499e-39	1	94	lcl|657_arachnoserver	1
SP_rep_c292.1	Toxin from venom of the spider Chilobrachys jingzhao with unknown molecular target and function	6.42098e-24	1	77	lcl|651_arachnoserver	1
SP_rep_c292.2	Toxin from venom of the spider Chilobrachys jingzhao with unknown molecular target and function	1.11944e-12	1	41	lcl|662_arachnoserver	1
SP_rep_c306.1	Toxin from venom of the spider Chilobrachys jingzhao with unknown molecular target and function	3.7319e-16	6	67	lcl|595_arachnoserver	1
SP_rep_c308.5	Toxin from venom of the spider Chilobrachys jingzhao with unknown molecular target and function	3.26036e-28	1	67	lcl|595_arachnoserver	1
SP_rep_c325.1	Toxin from venom of the spider Chilobrachys jingzhao with unknown molecular target and function	5.0757e-19	1	55	lcl|602_arachnoserver	1
SP_rep_c328.3	Toxin from venom of the spider Chilobrachys jingzhao with unknown molecular target and function	1.39738e-17	1	86	lcl|597_arachnoserver	1
SP_rep_c338.1	Toxin from venom of the spider Chilobrachys jingzhao that inhibits voltage-gated potassium channels	1.19187e-35	1	83	lcl|41_arachnoserver	1
SP_rep_c344.1	Toxin from venom of the spider Chilobrachys jingzhao with unknown molecular target and function	7.85408e-40	1	106	lcl|656_arachnoserver	1
SP_rep_c348.2	Toxin from venom of the spider Chilobrachys jingzhao with unknown molecular target and function	2.74673e-20	1	71	lcl|595_arachnoserver	1
SP_rep_c354.3	Toxin from venom of the spider Chilobrachys jingzhao with unknown molecular target and function	1.65265e-30	1	79	lcl|651_arachnoserver	1
SP_rep_c366.1	Toxin from venom of the spider Chilobrachys jingzhao with unknown molecular target and function	9.47082e-24	1	64	lcl|602_arachnoserver	1
SP_rep_c368.3	Toxin from venom of the spider Chilobrachys jingzhao with unknown molecular target and function	4.92591e-06	25	65	lcl|617_arachnoserver	1
SP_rep_c371.1	Toxin from venom of the spider Chilobrachys jingzhao with unknown molecular target and function	9.47082e-24	1	64	lcl|602_arachnoserver	1
SP_rep_c372.3	Toxin from venom of the spider Chilobrachys jingzhao with unknown molecular target and function	9.95125e-26	1	66	lcl|49_arachnoserver	1
SP_rep_c381.1	Toxin from venom of the spider Chilobrachys jingzhao with unknown molecular target and function	1.39738e-17	1	86	lcl|597_arachnoserver	1
SP_rep_c382.3	Toxin from venom of the spider Chilobrachys jingzhao with unknown molecular target and function	1.65265e-30	1	79	lcl|651_arachnoserver	1
SP_rep_c411.1	Toxin from venom of the spider Chilobrachys jingzhao with unknown molecular target and function	6.42098e-24	1	77	lcl|651_arachnoserver	1
SP_rep_c416.2	Toxin from venom of the spider Chilobrachys jingzhao with unknown molecular target and function	1.47565e-23	1	74	lcl|651_arachnoserver	1
SP_rep_c431.2	Toxin from venom of the spider Chilobrachys jingzhao with unknown molecular target and function	9.95125e-26	1	66	lcl|49_arachnoserver	1
SP_rep_c436.2	Toxin from venom of the spider Chilobrachys jingzhao with unknown molecular target and function	6.46271e-33	1	85	lcl|665_arachnoserver	1
SP_rep_c449.1	Toxin from venom of the spider Chilobrachys jingzhao with unknown molecular target and function	1.75133e-19	1	71	lcl|595_arachnoserver	1
SP_rep_c454.1	Toxin from venom of the spider Chilobrachys jingzhao with unknown molecular target and function	1.47565e-23	1	74	lcl|651_arachnoserver	1
SP_rep_c458.2	Toxin from venom of the spider Chilobrachys jingzhao with unknown molecular target and function	2.04499e-39	1	94	lcl|657_arachnoserver	1
SP_rep_c481.1	Toxin from venom of the spider Chilobrachys jingzhao with unknown molecular target and function	2.96017e-18	1	86	lcl|597_arachnoserver	1
SP_rep_c482.1	Toxin from venom of the spider Chilobrachys jingzhao with unknown molecular target and function	2.04499e-39	1	94	lcl|657_arachnoserver	1
SP_rep_c499.1	Toxin from venom of the spider Chilobrachys jingzhao with unknown molecular target and function	1.03722e-26	1	63	lcl|595_arachnoserver	1
SP_rep_c518.1	Toxin from venom of the spider Chilobrachys jingzhao with unknown molecular target and function	9.95125e-26	1	66	lcl|49_arachnoserver	1
SP_rep_c522.1	Toxin from venom of the spider Chilobrachys jingzhao with unknown molecular target and function	1.39738e-17	1	86	lcl|597_arachnoserver	1
SP_rep_c534.3	Toxin from venom of the spider Chilobrachys jingzhao that inhibits voltage-gated sodium and potassium channels	1.20185e-35	1	83	lcl|46_arachnoserver	1
SP_rep_c540.1	Toxin from venom of the spider Chilobrachys jingzhao that inhibits voltage-gated sodium and potassium channels	4.27453e-24	1	57	lcl|46_arachnoserver	1
SP_rep_c548.1	Toxin from venom of the spider Chilobrachys jingzhao with unknown molecular target and function	1.47565e-23	1	74	lcl|651_arachnoserver	1
SP_rep_c550.2	Toxin from venom of the spider Chilobrachys jingzhao that inhibits voltage-gated potassium channels	1.19187e-35	1	83	lcl|41_arachnoserver	1
SP_rep_c560.3	Toxin from venom of the spider Chilobrachys jingzhao with unknown molecular target and function	6.80717e-24	1	77	lcl|651_arachnoserver	1
SP_rep_c580.2	Toxin from venom of the spider Chilobrachys jingzhao with unknown molecular target and function	7.01068e-18	1	47	lcl|602_arachnoserver	1
SP_rep_c602.1	Toxin from venom of the spider Chilobrachys jingzhao with unknown molecular target and function	6.49144e-17	1	54	lcl|651_arachnoserver	1
SP_rep_c624.1	Toxin from venom of the spider Chilobrachys jingzhao with unknown molecular target and function	2.04499e-39	1	94	lcl|657_arachnoserver	1
SP_rep_c632.1	Toxin from venom of the spider Chilobrachys jingzhao with unknown molecular target and function	3.36139e-28	1	74	lcl|601_arachnoserver	1
SP_rep_c632.2	Toxin from venom of the spider Chilobrachys jingzhao with unknown molecular target and function	9.35546e-15	1	45	lcl|49_arachnoserver	1
SP_rep_c641.3	Toxin from venom of the spider Chilobrachys jingzhao with unknown molecular target and function	2.04499e-39	1	94	lcl|657_arachnoserver	1
SP_rep_c659.1	Toxin from venom of the spider Chilobrachys jingzhao that inhibits voltage-gated potassium channels	1.19187e-35	1	83	lcl|41_arachnoserver	1
SP_rep_c660.1	Toxin from venom of the spider Chilobrachys jingzhao with unknown molecular target and function	9.47082e-24	1	64	lcl|602_arachnoserver	1
SP_rep_c664.2	Toxin from venom of the spider Chilobrachys jingzhao with unknown molecular target and function	9.47082e-24	1	64	lcl|602_arachnoserver	1
SP_rep_c685.1	Toxin from venom of the spider Chilobrachys jingzhao that inhibits voltage-gated sodium and potassium channels	1.39078e-30	1	73	lcl|46_arachnoserver	1
SP_rep_c687.1	Toxin from venom of the spider Chilobrachys jingzhao with unknown molecular target and function	1.94662e-15	1	61	lcl|597_arachnoserver	1
SP_rep_c690.1	Toxin from venom of the spider Chilobrachys jingzhao with unknown molecular target and function	5.24231e-27	1	67	lcl|665_arachnoserver	1
SP_rep_c693.1	Toxin from venom of the spider Chilobrachys jingzhao with unknown molecular target and function	2.96017e-18	1	86	lcl|597_arachnoserver	1
SP_rep_c729.2	Toxin from venom of the spider Chilobrachys jingzhao with unknown molecular target and function	6.74021e-18	1	59	lcl|651_arachnoserver	1
SP_rep_c747.1	Toxin from venom of the spider Chilobrachys jingzhao with unknown molecular target and function	9.47082e-24	1	64	lcl|602_arachnoserver	1
SP_rep_c751.3	Toxin from venom of the spider Chilobrachys jingzhao with unknown molecular target and function	4.92591e-06	25	65	lcl|617_arachnoserver	1
SP_rep_c759.2	Toxin from venom of the spider Chilobrachys jingzhao with unknown molecular target and function	4.97128e-19	1	76	lcl|665_arachnoserver	1
SP_rep_c766.1	Toxin from venom of the spider Chilobrachys jingzhao with unknown molecular target and function	9.47082e-24	1	64	lcl|602_arachnoserver	1
SP_rep_c774.5	Toxin from venom of the spider Chilobrachys jingzhao with unknown molecular target and function	3.19837e-33	1	92	lcl|657_arachnoserver	1
SP_rep_c775.2	Toxin from venom of the spider Chilobrachys jingzhao with unknown molecular target and function	1.27484e-17	1	87	lcl|595_arachnoserver	1
SP_rep_c778.3	Toxin from venom of the spider Chilobrachys jingzhao with unknown molecular target and function	1.58949e-36	1	89	lcl|660_arachnoserver	1
SP_rep_c784.3	Toxin from venom of the spider Chilobrachys jingzhao with unknown molecular target and function	4.92591e-06	25	65	lcl|617_arachnoserver	1
SP_rep_c788.2	Toxin from venom of the spider Chilobrachys jingzhao with unknown molecular target and function	6.42098e-24	1	77	lcl|651_arachnoserver	1
SP_rep_c791.1	Toxin from venom of the spider Chilobrachys jingzhao with unknown molecular target and function	1.65265e-30	1	79	lcl|651_arachnoserver	1
SP_s795.1	Toxin from venom of the spider Chilobrachys jingzhao that inhibits voltage-gated sodium and potassium channels	7.45771e-35	1	80	lcl|46_arachnoserver	1
SP_rep_c797.3	Toxin from venom of the spider Chilobrachys jingzhao with unknown molecular target and function	4.53331e-16	6	87	lcl|597_arachnoserver	1
SP_rep_c807.1	Toxin from venom of the spider Chilobrachys jingzhao with unknown molecular target and function	6.42098e-24	1	77	lcl|651_arachnoserver	1
SP_rep_c808.2	Toxin from venom of the spider Chilobrachys jingzhao that inhibits voltage-gated potassium channels	1.19187e-35	1	83	lcl|41_arachnoserver	1
SP_s812.1	Toxin from venom of the spider Chilobrachys jingzhao with unknown molecular target and function	2.91547e-18	1	47	lcl|602_arachnoserver	1
SP_rep_c824.1	Toxin from venom of the spider Chilobrachys jingzhao with unknown molecular target and function	8.39484e-17	1	44	lcl|602_arachnoserver	1
SP_rep_c826.1	Toxin from venom of the spider Chilobrachys jingzhao with unknown molecular target and function	6.42098e-24	1	77	lcl|651_arachnoserver	1
SP_s865.1	Toxin from venom of the spider Chilobrachys jingzhao with unknown molecular target and function	9.47082e-24	1	64	lcl|602_arachnoserver	1
SP_rep_c876.1	Toxin from venom of the spider Chilobrachys jingzhao with unknown molecular target and function	5.05926e-43	1	110	lcl|665_arachnoserver	1
SP_rep_c876.2	Toxin from venom of the spider Chilobrachys jingzhao with unknown molecular target and function	1.61641e-23	1	61	lcl|665_arachnoserver	1
SP_rep_c894.1	Isoform of a toxin from venom of the spider Chilobrachys jingzhao that inhibits voltage-gated potassium channels	1.93522e-33	1	77	lcl|603_arachnoserver	1
SP_rep_c895.1	Toxin from venom of the spider Chilobrachys jingzhao with unknown molecular target and function	2.96017e-18	1	86	lcl|597_arachnoserver	1
SP_rep_c900.2	Toxin from venom of the spider Chilobrachys jingzhao that inhibits voltage-gated sodium and potassium channels	1.79018e-33	1	83	lcl|46_arachnoserver	1
SP_rep_c900.5	Toxin from venom of the spider Chilobrachys jingzhao that inhibits voltage-gated sodium and potassium channels	3.01797e-31	1	72	lcl|46_arachnoserver	1
SP_rep_c904.1	Toxin from venom of the spider Chilobrachys jingzhao with unknown molecular target and function	1.31539e-27	1	94	lcl|656_arachnoserver	1
SP_rep_c907.3	Toxin from venom of the spider Chilobrachys jingzhao with unknown molecular target and function	4.92591e-06	25	65	lcl|617_arachnoserver	1
SP_rep_c917.1	Toxin from venom of the spider Chilobrachys jingzhao that inhibits voltage-gated potassium channels	1.19187e-35	1	83	lcl|41_arachnoserver	1
SP_rep_c926.1	Toxin from venom of the spider Chilobrachys jingzhao with unknown molecular target and function	4.65174e-36	1	104	lcl|665_arachnoserver	1
SP_rep_c932.1	Toxin from venom of the spider Chilobrachys jingzhao with unknown molecular target and function	9.47082e-24	1	64	lcl|602_arachnoserver	1
SP_rep_c944.1	Toxin from venom of the spider Chilobrachys jingzhao with unknown molecular target and function	9.47082e-24	1	64	lcl|602_arachnoserver	1
SP_rep_c947.2	Insecticidal toxin from venom of the spider Coremiocnemis valida	1.17299e-06	2	28	lcl|435_arachnoserver	1
SP_rep_c950.1	Toxin from venom of the spider Chilobrachys jingzhao with unknown molecular target and function	2.17108e-17	1	72	lcl|595_arachnoserver	1
SP_rep_c951.1	Toxin from venom of the spider Chilobrachys jingzhao with unknown molecular target and function	3.73867e-39	1	106	lcl|656_arachnoserver	1
SP_rep_c955.1	Toxin from venom of the spider Chilobrachys jingzhao with unknown molecular target and function	2.78859e-17	1	46	lcl|657_arachnoserver	1
SP_rep_c973.2	Toxin from venom of the spider Chilobrachys jingzhao with unknown molecular target and function	2.04499e-39	1	94	lcl|657_arachnoserver	1
SP_rep_c985.3	Toxin from venom of the spider Chilobrachys jingzhao with unknown molecular target and function	4.63722e-18	1	44	lcl|602_arachnoserver	1
SP_rep_c991.2	Toxin from venom of the spider Chilobrachys jingzhao with unknown molecular target and function	9.29627e-32	16	83	lcl|629_arachnoserver	1
SP_rep_c1012.2	Toxin from venom of the spider Chilobrachys jingzhao with unknown molecular target and function	8.20621e-15	1	59	lcl|597_arachnoserver	1
SP_rep_c1012.3	Toxin from venom of the spider Chilobrachys jingzhao with unknown molecular target and function	1.47565e-23	1	74	lcl|651_arachnoserver	1
SP_rep_c1014.1	Toxin from venom of the spider Chilobrachys jingzhao with unknown molecular target and function	1.4373e-38	1	110	lcl|665_arachnoserver	1
SP_rep_c1015.2	Insecticidal toxin from venom of the spider Coremiocnemis valida	6.64459e-08	2	30	lcl|435_arachnoserver	1
SP_rep_c1019.3	Toxin from venom of the spider Chilobrachys jingzhao with unknown molecular target and function	4.53566e-30	1	79	lcl|651_arachnoserver	1
SP_rep_c1033.2	Toxin from venom of the spider Chilobrachys jingzhao with unknown molecular target and function	7.00105e-18	1	52	lcl|665_arachnoserver	1
SP_rep_c1036.3	Toxin from venom of the spider Chilobrachys jingzhao with unknown molecular target and function	1.6563e-23	1	74	lcl|651_arachnoserver	1
SP_rep_c1042.2	Insecticidal toxin from venom of the spider Coremiocnemis valida	8.25435e-08	2	30	lcl|435_arachnoserver	1
SP_rep_c1058.2	Toxin from venom of the spider Haplopelma huwenum with unknown molecular target	3.65558e-10	18	77	lcl|542_arachnoserver	1
SP_rep_c1061.1	Toxin from venom of the spider Chilobrachys jingzhao with unknown molecular target and function	1.65265e-30	1	79	lcl|651_arachnoserver	1
SP_rep_c1074.3	Toxin from venom of the spider Chilobrachys jingzhao with unknown molecular target and function	1.33719e-50	1	116	lcl|660_arachnoserver	1
SP_s1077.1	Toxin from venom of the spider Chilobrachys jingzhao with unknown molecular target and function	3.72513e-31	1	79	lcl|665_arachnoserver	1
SP_rep_c1087.1	Toxin from venom of the spider Chilobrachys jingzhao with unknown molecular target and function	9.47082e-24	1	64	lcl|602_arachnoserver	1
SP_rep_c1089.4	Toxin from venom of the spider Chilobrachys jingzhao with unknown molecular target and function	4.92591e-06	25	65	lcl|617_arachnoserver	1
SP_rep_c1098.1	Toxin from venom of the spider Chilobrachys jingzhao with unknown molecular target and function	8.65783e-17	1	61	lcl|618_arachnoserver	1
SP_rep_c1116.5	Insecticidal toxin from venom of the spider Coremiocnemis valida	8.25435e-08	2	30	lcl|435_arachnoserver	1
SP_rep_c1118.1	Toxin from venom of the spider Chilobrachys jingzhao with unknown molecular target and function	1.10997e-17	1	86	lcl|597_arachnoserver	1
SP_rep_c1135.2	Toxin from venom of the spider Chilobrachys jingzhao that inhibits voltage-gated sodium and potassium channels	7.45771e-35	1	80	lcl|46_arachnoserver	1
SP_rep_c1147.2	Toxin from venom of the spider Chilobrachys jingzhao with unknown molecular target and function	9.47082e-24	1	64	lcl|602_arachnoserver	1
SP_rep_c1153.1	Toxin from venom of the spider Chilobrachys jingzhao with unknown molecular target and function	3.91961e-17	1	67	lcl|595_arachnoserver	1
SP_rep_c1158.2	Toxin from venom of the spider Chilobrachys jingzhao with unknown molecular target and function	6.42098e-24	1	77	lcl|651_arachnoserver	1
SP_rep_c1167.2	Toxin from venom of the spider Chilobrachys jingzhao with unknown molecular target and function	6.42098e-24	1	77	lcl|651_arachnoserver	1
SP_rep_c1178.2	Toxin from venom of the spider Chilobrachys jingzhao that inhibits voltage-gated sodium and potassium channels	1.39078e-30	1	73	lcl|46_arachnoserver	1
SP_rep_c1180.4	Toxin from venom of the spider Chilobrachys jingzhao with unknown molecular target and function	1.90795e-18	1	47	lcl|602_arachnoserver	1
SP_rep_c1196.6	Toxin from venom of the spider Chilobrachys jingzhao with unknown molecular target and function	1.0797e-18	1	78	lcl|665_arachnoserver	1
SP_rep_c1215.1	Toxin from venom of the spider Chilobrachys jingzhao with unknown molecular target and function	9.47082e-24	1	64	lcl|602_arachnoserver	1
SP_rep_c1216.2	Toxin from venom of the spider Chilobrachys jingzhao that inhibits voltage-gated potassium channels	1.19187e-35	1	83	lcl|41_arachnoserver	1
SP_rep_c1221.1	Insecticidal toxin from venom of the spider Coremiocnemis valida	2.28438e-07	2	29	lcl|435_arachnoserver	1
SP_s1253.1	Toxin from venom of the spider Chilobrachys jingzhao with unknown molecular target and function	4.19416e-16	1	82	lcl|597_arachnoserver	1
SP_rep_c1289.1	Toxin from venom of the spider Chilobrachys jingzhao with unknown molecular target and function	9.47082e-24	1	64	lcl|602_arachnoserver	1
SP_rep_c1306.1	Toxin from venom of the spider Chilobrachys jingzhao with unknown molecular target and function	5.19491e-23	1	75	lcl|651_arachnoserver	1
SP_rep_c1314.2	Toxin from venom of the spider Chilobrachys jingzhao with unknown molecular target and function	6.12877e-17	1	63	lcl|597_arachnoserver	1
SP_rep_c1319.2	Toxin from venom of the spider Chilobrachys jingzhao with unknown molecular target and function	1.57149e-31	1	79	lcl|651_arachnoserver	1
SP_rep_c1320.2	Toxin from venom of the spider Chilobrachys jingzhao with unknown molecular target and function	6.42098e-24	1	77	lcl|651_arachnoserver	1
SP_rep_c1337.3	Toxin from venom of the spider Chilobrachys jingzhao with unknown molecular target and function	3.54518e-32	1	86	lcl|597_arachnoserver	1
SP_rep_c1341.1	Toxin from venom of the spider Chilobrachys jingzhao with unknown molecular target and function	2.96017e-18	1	86	lcl|597_arachnoserver	1
SP_rep_c1343.2	Toxin from venom of the spider Chilobrachys jingzhao that inhibits voltage-gated potassium channels	1.19187e-35	1	83	lcl|41_arachnoserver	1
SP_rep_c1346.1	Toxin from venom of the spider Chilobrachys jingzhao with unknown molecular target and function	3.26044e-33	1	86	lcl|597_arachnoserver	1
SP_rep_c1348.1	Toxin from venom of the spider Chilobrachys jingzhao with unknown molecular target and function	3.95516e-16	1	64	lcl|597_arachnoserver	1
SP_rep_c1357.1	Toxin from venom of the spider Chilobrachys jingzhao with unknown molecular target and function	2.04499e-39	1	94	lcl|657_arachnoserver	1
SP_rep_c1366.2	Toxin from venom of the spider Chilobrachys jingzhao with unknown molecular target and function	4.53566e-30	1	79	lcl|651_arachnoserver	1
SP_rep_c1380.1	Toxin from venom of the spider Chilobrachys jingzhao with unknown molecular target and function	7.54672e-17	1	80	lcl|597_arachnoserver	1
SP_rep_c1381.2	Toxin from venom of the spider Chilobrachys jingzhao with unknown molecular target and function	6.42098e-24	1	77	lcl|651_arachnoserver	1
SP_rep_c1385.2	Insecticidal toxin from venom of the spider Coremiocnemis valida	6.12935e-08	2	30	lcl|435_arachnoserver	1
SP_rep_c1394.2	Toxin from venom of the spider Chilobrachys jingzhao with unknown molecular target and function	9.95125e-26	1	66	lcl|49_arachnoserver	1
SP_rep_c1398.3	Toxin from venom of the spider Chilobrachys jingzhao with unknown molecular target and function	1.3241e-33	1	86	lcl|597_arachnoserver	1
SP_rep_c1401.1	Toxin from venom of the spider Chilobrachys jingzhao with unknown molecular target and function	4.92591e-06	25	65	lcl|617_arachnoserver	1
SP_rep_c1422.2	Toxin from venom of the spider Chilobrachys jingzhao that inhibits voltage-gated sodium and potassium channels	5.5614e-35	1	80	lcl|46_arachnoserver	1
SP_rep_c1435.2	Toxin from venom of the spider Chilobrachys jingzhao with unknown molecular target and function	9.47082e-24	1	64	lcl|602_arachnoserver	1
SP_rep_c1439.2	Insecticidal toxin from venom of the spider Coremiocnemis valida	6.8701e-08	2	30	lcl|435_arachnoserver	1
SP_rep_c1450.1	Toxin from venom of the spider Chilobrachys jingzhao that inhibits voltage-gated potassium channels	1.19187e-35	1	83	lcl|41_arachnoserver	1
SP_rep_c1457.1	Toxin from venom of the spider Chilobrachys jingzhao with unknown molecular target and function	9.47082e-24	1	64	lcl|602_arachnoserver	1
SP_rep_c1483.4	Toxin from venom of the spider Chilobrachys jingzhao with unknown molecular target and function	4.03578e-46	1	104	lcl|660_arachnoserver	1
SP_rep_c1483.5	Toxin from venom of the spider Chilobrachys jingzhao with unknown molecular target and function	2.2628e-24	6	87	lcl|595_arachnoserver	1
SP_rep_c1485.2	Toxin from venom of the spider Chilobrachys jingzhao with unknown molecular target and function	2.10875e-18	1	67	lcl|595_arachnoserver	1
SP_rep_c1490.1	Toxin from venom of the spider Chilobrachys jingzhao with unknown molecular target and function	1.34026e-14	1	39	lcl|602_arachnoserver	1
SP_rep_c1502.4	Toxin from venom of the spider Chilobrachys jingzhao with unknown molecular target and function	1.3241e-33	1	86	lcl|597_arachnoserver	1
SP_rep_c1530.3	Toxin from venom of the spider Chilobrachys jingzhao with unknown molecular target and function	4.53566e-30	1	79	lcl|651_arachnoserver	1
SP_rep_c1571.1	Toxin from venom of the spider Chilobrachys jingzhao with unknown molecular target and function	1.47623e-32	1	86	lcl|595_arachnoserver	1
SP_rep_c1581.1	Toxin from venom of the spider Chilobrachys jingzhao with unknown molecular target and function	1.47565e-23	1	74	lcl|651_arachnoserver	1
SP_rep_c1582.2	Toxin from venom of the spider Chilobrachys jingzhao with unknown molecular target and function	4.53331e-16	6	87	lcl|597_arachnoserver	1
SP_rep_c1600.3	Toxin from venom of the spider Chilobrachys jingzhao with unknown molecular target and function	1.57149e-31	1	79	lcl|651_arachnoserver	1
SP_rep_c1609.2	Toxin from venom of the spider Chilobrachys jingzhao with unknown molecular target and function	9.47082e-24	1	64	lcl|602_arachnoserver	1
SP_rep_c1621.1	Toxin from venom of the spider Chilobrachys jingzhao with unknown molecular target and function	9.47082e-24	1	64	lcl|602_arachnoserver	1
SP_rep_c1638.1	Toxin from venom of the spider Chilobrachys jingzhao with unknown molecular target and function	9.95125e-26	1	66	lcl|49_arachnoserver	1
SP_rep_c1643.2	Toxin from venom of the spider Chilobrachys jingzhao with unknown molecular target and function	5.2269e-41	1	96	lcl|665_arachnoserver	1
SP_rep_c1644.1	Toxin from venom of the spider Chilobrachys jingzhao with unknown molecular target and function	2.96017e-18	1	86	lcl|597_arachnoserver	1
SP_rep_c1654.1	Toxin from venom of the spider Chilobrachys jingzhao with unknown molecular target and function	4.92591e-06	25	65	lcl|617_arachnoserver	1
SP_s1655.3	Toxin from venom of the spider Chilobrachys jingzhao with unknown molecular target and function	5.47835e-17	1	67	lcl|595_arachnoserver	1
SP_s1670.1	Toxin from venom of the spider Chilobrachys jingzhao with unknown molecular target and function	1.28893e-18	1	67	lcl|595_arachnoserver	1
SP_rep_c1675.1	Toxin from venom of the spider Chilobrachys jingzhao with unknown molecular target and function	2.96017e-18	1	86	lcl|597_arachnoserver	1
SP_rep_c1681.2	Toxin from venom of the spider Chilobrachys jingzhao with unknown molecular target and function	7.38917e-23	1	67	lcl|657_arachnoserver	1
SP_rep_c1709.3	Toxin from venom of the spider Chilobrachys jingzhao with unknown molecular target and function	3.03609e-06	25	65	lcl|617_arachnoserver	1
SP_rep_c1710.1	Toxin from venom of the spider Chilobrachys jingzhao with unknown molecular target and function	1.06245e-16	1	72	lcl|597_arachnoserver	1
SP_rep_c1733.1	Toxin from venom of the spider Chilobrachys jingzhao with unknown molecular target and function	5.36061e-33	1	90	lcl|665_arachnoserver	1
SP_rep_c1736.1	Toxin from venom of the spider Chilobrachys jingzhao with unknown molecular target and function	6.46229e-36	1	110	lcl|665_arachnoserver	1
SP_rep_c1740.3	Toxin from venom of the spider Chilobrachys jingzhao that inhibits voltage-gated potassium channels	1.19187e-35	1	83	lcl|41_arachnoserver	1
SP_rep_c1741.3	Toxin from venom of the spider Chilobrachys jingzhao with unknown molecular target and function	1.12815e-12	1	52	lcl|597_arachnoserver	1
SP_rep_c1745.1	Toxin from venom of the spider Chilobrachys jingzhao with unknown molecular target and function	1.39738e-17	1	86	lcl|597_arachnoserver	1
SP_rep_c1750.1	Toxin from venom of the spider Chilobrachys jingzhao with unknown molecular target and function	2.78859e-17	1	46	lcl|657_arachnoserver	1
SP_rep_c1755.2	Isoform of a toxin from venom of the spider Chilobrachys jingzhao that inhibits voltage-gated potassium channels	1.93522e-33	1	77	lcl|603_arachnoserver	1
SP_rep_c1804.1	Toxin from venom of the spider Chilobrachys jingzhao with unknown molecular target and function	2.96017e-18	1	86	lcl|597_arachnoserver	1
SP_rep_c1808.4	Toxin from venom of the spider Chilobrachys jingzhao with unknown molecular target and function	1.57149e-31	1	79	lcl|651_arachnoserver	1
SP_rep_c1812.1	Toxin from venom of the spider Chilobrachys jingzhao with unknown molecular target and function	9.95125e-26	1	66	lcl|49_arachnoserver	1
SP_rep_c1818.1	Toxin from venom of the spider Chilobrachys jingzhao with unknown molecular target and function	1.47565e-23	1	74	lcl|651_arachnoserver	1
SP_rep_c1844.1	Toxin from venom of the spider Chilobrachys jingzhao that inhibits voltage-gated sodium and potassium channels	5.65435e-25	1	58	lcl|46_arachnoserver	1
SP_rep_c1870.1	Toxin from venom of the spider Chilobrachys jingzhao with unknown molecular target and function	7.14329e-33	1	86	lcl|597_arachnoserver	1
SP_rep_c1878.5	Toxin from venom of the spider Chilobrachys jingzhao with unknown molecular target and function	8.79279e-22	1	66	lcl|49_arachnoserver	1
SP_rep_c1906.2	Toxin from venom of the spider Chilobrachys jingzhao with unknown molecular target and function	2.04499e-39	1	94	lcl|657_arachnoserver	1
SP_rep_c1910.1	Toxin from venom of the spider Chilobrachys jingzhao with unknown molecular target and function	1.12815e-12	1	52	lcl|597_arachnoserver	1
SP_rep_c1925.2	Toxin from venom of the spider Chilobrachys jingzhao with unknown molecular target and function	1.65265e-30	1	79	lcl|651_arachnoserver	1
SP_rep_c1956.3	Toxin from venom of the spider Chilobrachys jingzhao that inhibits voltage-gated potassium channels	1.824e-26	1	83	lcl|41_arachnoserver	1
SP_rep_c1962.2	Toxin from venom of the spider Chilobrachys jingzhao with unknown molecular target and function	1.39738e-17	1	86	lcl|597_arachnoserver	1
SP_s1970.1	Isoform of a toxin from venom of the spider Chilobrachys jingzhao that inhibits voltage-gated potassium channels	1.93522e-33	1	77	lcl|603_arachnoserver	1
SP_rep_c1988.2	Toxin from venom of the spider Chilobrachys jingzhao with unknown molecular target and function	9.47082e-24	1	64	lcl|602_arachnoserver	1
SP_rep_c1998.1	Insecticidal toxin from venom of the spider Coremiocnemis valida	1.05242e-06	2	28	lcl|435_arachnoserver	1
SP_rep_c2014.2	Toxin from venom of the spider Chilobrachys jingzhao with unknown molecular target and function	3.43781e-17	1	44	lcl|602_arachnoserver	1
SP_rep_c2018.3	Isoform of a toxin from venom of the spider Chilobrachys jingzhao that inhibits voltage-gated potassium channels	1.93522e-33	1	77	lcl|603_arachnoserver	1
SP_rep_c2029.3	Toxin from venom of the spider Chilobrachys jingzhao with unknown molecular target and function	4.53566e-30	1	79	lcl|651_arachnoserver	1
SP_rep_c2052.1	Toxin from venom of the spider Chilobrachys jingzhao with unknown molecular target and function	9.47082e-24	1	64	lcl|602_arachnoserver	1
SP_rep_c2061.2	Insecticidal toxin from venom of the spider Coremiocnemis valida	6.7564e-08	2	30	lcl|435_arachnoserver	1
SP_rep_c2062.1	Insecticidal toxin from venom of the spider Coremiocnemis valida	6.45588e-08	2	30	lcl|435_arachnoserver	1
SP_rep_c2068.1	Toxin from venom of the spider Chilobrachys jingzhao with unknown molecular target and function	1.22378e-34	1	88	lcl|663_arachnoserver	1
SP_rep_c2072.1	Toxin from venom of the spider Chilobrachys jingzhao with unknown molecular target and function	3.90061e-37	1	89	lcl|657_arachnoserver	1
SP_rep_c2079.1	Toxin from venom of the spider Chilobrachys jingzhao with unknown molecular target and function	1.22552e-14	1	59	lcl|597_arachnoserver	1
SP_rep_c2082.2	Toxin from venom of the spider Chilobrachys jingzhao with unknown molecular target and function	9.47082e-24	1	64	lcl|602_arachnoserver	1
SP_rep_c2085.2	Toxin from venom of the spider Chilobrachys jingzhao with unknown molecular target and function	6.42098e-24	1	77	lcl|651_arachnoserver	1
SP_rep_c2114.1	Toxin from venom of the spider Chilobrachys jingzhao with unknown molecular target and function	9.47082e-24	1	64	lcl|602_arachnoserver	1
SP_rep_c2132.1	Toxin from venom of the spider Chilobrachys jingzhao with unknown molecular target and function	9.47082e-24	1	64	lcl|602_arachnoserver	1
SP_s2133.1	Toxin from venom of the spider Chilobrachys jingzhao with unknown molecular target and function	4.92591e-06	25	65	lcl|617_arachnoserver	1
SP_rep_c2136.1	Toxin from venom of the spider Chilobrachys jingzhao with unknown molecular target and function	1.72989e-29	20	102	lcl|658_arachnoserver	1
SP_rep_c2137.1	Toxin from venom of the spider Chilobrachys jingzhao with unknown molecular target and function	3.39236e-33	1	86	lcl|597_arachnoserver	1
SP_rep_c2158.2	Toxin from venom of the spider Chilobrachys jingzhao with unknown molecular target and function	1.39738e-17	1	86	lcl|597_arachnoserver	1
SP_rep_c2163.1	Toxin from venom of the spider Chilobrachys jingzhao with unknown molecular target and function	7.01068e-35	1	72	lcl|595_arachnoserver	1
SP_rep_c2167.1	Toxin from venom of the spider Chilobrachys jingzhao with unknown molecular target and function	8.08605e-15	7	86	lcl|597_arachnoserver	1
SP_rep_c2180.1	Insecticidal toxin from venom of the spider Coremiocnemis valida	2.80442e-06	2	30	lcl|435_arachnoserver	1
SP_rep_c2189.2	Toxin from venom of the spider Chilobrachys jingzhao with unknown molecular target and function	9.95125e-26	1	66	lcl|49_arachnoserver	1
SP_rep_c2192.6	Toxin from venom of the spider Chilobrachys jingzhao with unknown molecular target and function	6.42098e-24	1	77	lcl|651_arachnoserver	1
SP_rep_c2209.1	Toxin from venom of the spider Chilobrachys jingzhao that inhibits voltage-gated potassium channels	1.19187e-35	1	83	lcl|41_arachnoserver	1
SP_rep_c2218.1	Toxin from venom of the spider Chilobrachys jingzhao with unknown molecular target and function	1.39738e-17	1	86	lcl|597_arachnoserver	1
SP_rep_c2219.1	Toxin from venom of the spider Chilobrachys jingzhao with unknown molecular target and function	6.42098e-24	1	77	lcl|651_arachnoserver	1
SP_s2221.1	Insecticidal toxin from venom of the spider Coremiocnemis valida	6.7564e-08	2	30	lcl|435_arachnoserver	1
SP_rep_c2228.1	Toxin from venom of the spider Chilobrachys jingzhao with unknown molecular target and function	1.39738e-17	1	86	lcl|597_arachnoserver	1
SP_rep_c2229.2	Toxin from venom of the spider Chilobrachys jingzhao with unknown molecular target and function	2.96017e-18	1	86	lcl|597_arachnoserver	1
SP_rep_c2244.1	Toxin from venom of the spider Chilobrachys jingzhao with unknown molecular target and function	9.95125e-26	1	66	lcl|49_arachnoserver	1
SP_rep_c2247.1	Toxin from venom of the spider Chilobrachys jingzhao with unknown molecular target and function	9.95125e-26	1	66	lcl|49_arachnoserver	1
SP_rep_c2249.1	Toxin from venom of the spider Chilobrachys jingzhao with unknown molecular target and function	9.95125e-26	1	66	lcl|49_arachnoserver	1
SP_s2253.2	Toxin from venom of the spider Chilobrachys jingzhao that inhibits voltage-gated sodium and potassium channels	4.34733e-33	1	77	lcl|46_arachnoserver	1
SP_rep_c2257.2	Toxin from venom of the spider Chilobrachys jingzhao that inhibits voltage-gated sodium and potassium channels	2.34197e-29	1	66	lcl|46_arachnoserver	1
SP_s2258.1	Toxin from venom of the spider Chilobrachys jingzhao that inhibits voltage-gated sodium and potassium channels	2.19538e-29	1	66	lcl|46_arachnoserver	1
SP_rep_c2266.2	Insecticidal toxin from venom of the spider Coremiocnemis valida	6.13231e-08	2	30	lcl|435_arachnoserver	1
SP_rep_c2273.2	Toxin from venom of the spider Chilobrachys jingzhao with unknown molecular target and function	1.66541e-37	1	94	lcl|657_arachnoserver	1
SP_rep_c2276.1	Toxin from venom of the spider Chilobrachys jingzhao with unknown molecular target and function	2.96017e-18	1	86	lcl|597_arachnoserver	1
SP_rep_c2281.2	Toxin from venom of the spider Chilobrachys jingzhao with unknown molecular target and function	6.42098e-24	1	77	lcl|651_arachnoserver	1
SP_rep_c2282.2	Toxin from venom of the spider Chilobrachys jingzhao that inhibits voltage-gated sodium and potassium channels	1.80597e-34	1	80	lcl|46_arachnoserver	1
SP_rep_c2290.1	Toxin from venom of the spider Chilobrachys jingzhao that inhibits voltage-gated potassium channels	1.13486e-32	1	77	lcl|41_arachnoserver	1
SP_rep_c2296.1	Toxin from venom of the spider Chilobrachys jingzhao with unknown molecular target and function	1.39738e-17	1	86	lcl|597_arachnoserver	1
SP_rep_c2303.1	Toxin from venom of the spider Chilobrachys jingzhao with unknown molecular target and function	1.47565e-23	1	74	lcl|651_arachnoserver	1
SP_s2307.1	Toxin from venom of the spider Chilobrachys jingzhao with unknown molecular target and function	1.65265e-30	1	79	lcl|651_arachnoserver	1
SP_rep_c2320.2	Toxin from venom of the spider Chilobrachys jingzhao with unknown molecular target and function	6.42098e-24	1	77	lcl|651_arachnoserver	1
SP_rep_c2352.4	Toxin from venom of the spider Chilobrachys jingzhao with unknown molecular target and function	1.22674e-38	1	92	lcl|657_arachnoserver	1
SP_rep_c2359.1	Toxin from venom of the spider Chilobrachys jingzhao with unknown molecular target and function	4.92591e-06	25	65	lcl|617_arachnoserver	1
SP_rep_c2361.4	Toxin from venom of the spider Chilobrachys jingzhao with unknown molecular target and function	6.97863e-10	1	33	lcl|665_arachnoserver	1
SP_rep_c2395.1	Toxin from venom of the spider Chilobrachys jingzhao with unknown molecular target and function	4.86706e-17	1	85	lcl|597_arachnoserver	1
SP_rep_c2395.2	Toxin from venom of the spider Chilobrachys jingzhao with unknown molecular target and function	9.96306e-13	1	52	lcl|597_arachnoserver	1
SP_rep_c2409.1	Toxin from venom of the spider Chilobrachys jingzhao with unknown molecular target and function	9.95125e-26	1	66	lcl|49_arachnoserver	1
SP_rep_c2415.1	Toxin from venom of the spider Chilobrachys jingzhao that inhibits voltage-gated sodium and potassium channels	9.72308e-35	1	80	lcl|46_arachnoserver	1
SP_rep_c2421.2	Toxin from venom of the spider Chilobrachys jingzhao with unknown molecular target and function	2.78859e-17	1	46	lcl|657_arachnoserver	1
SP_rep_c2423.2	Toxin from venom of the spider Chilobrachys jingzhao with unknown molecular target and function	9.95125e-26	1	66	lcl|49_arachnoserver	1
SP_rep_c2443.2	Toxin from venom of the spider Chilobrachys jingzhao with unknown molecular target and function	3.18383e-16	1	62	lcl|597_arachnoserver	1
SP_rep_c2449.2	Toxin from venom of the spider Chilobrachys jingzhao with unknown molecular target and function	6.42098e-24	1	77	lcl|651_arachnoserver	1
SP_rep_c2460.1	Toxin from venom of the spider Chilobrachys jingzhao with unknown molecular target and function	9.47082e-24	1	64	lcl|602_arachnoserver	1
SP_rep_c2492.1	Toxin from venom of the spider Chilobrachys jingzhao with unknown molecular target and function	9.19e-17	1	82	lcl|595_arachnoserver	1
SP_rep_c2516.3	Toxin from venom of the spider Chilobrachys jingzhao with unknown molecular target and function	9.59416e-36	1	86	lcl|657_arachnoserver	1
SP_rep_c2524.1	Toxin from venom of the spider Chilobrachys jingzhao with unknown molecular target and function	3.0032e-16	1	64	lcl|597_arachnoserver	1
SP_rep_c2526.1	Toxin from venom of the spider Chilobrachys jingzhao with unknown molecular target and function	2.46875e-28	1	63	lcl|595_arachnoserver	1
SP_rep_c2535.1	Toxin from venom of the spider Chilobrachys jingzhao with unknown molecular target and function	1.47565e-23	1	74	lcl|651_arachnoserver	1
SP_rep_c2544.2	Toxin from venom of the spider Chilobrachys jingzhao with unknown molecular target and function	1.40466e-19	1	54	lcl|665_arachnoserver	1
SP_rep_c2572.1	Toxin from venom of the spider Chilobrachys jingzhao with unknown molecular target and function	3.47868e-28	1	73	lcl|665_arachnoserver	1
SP_rep_c2575.1	Toxin from venom of the spider Chilobrachys jingzhao with unknown molecular target and function	9.95125e-26	1	66	lcl|49_arachnoserver	1
SP_rep_c2603.3	Toxin from venom of the spider Chilobrachys jingzhao with unknown molecular target and function	9.95125e-26	1	66	lcl|49_arachnoserver	1
SP_rep_c2606.1	Toxin from venom of the spider Chilobrachys jingzhao with unknown molecular target and function	4.53331e-16	6	87	lcl|597_arachnoserver	1
SP_rep_c2610.3	Toxin from venom of the spider Chilobrachys jingzhao with unknown molecular target and function	1.3241e-33	1	86	lcl|597_arachnoserver	1
SP_rep_c2617.1	Toxin from venom of the spider Chilobrachys jingzhao with unknown molecular target and function	1.62901e-23	1	64	lcl|602_arachnoserver	1
SP_rep_c2627.2	Insecticidal toxin from venom of the spider Coremiocnemis valida	6.56688e-08	2	30	lcl|435_arachnoserver	1
SP_rep_c2628.2	Toxin from venom of the spider Chilobrachys jingzhao with unknown molecular target and function	5.47835e-17	1	67	lcl|595_arachnoserver	1
SP_rep_c2633.1	Toxin from venom of the spider Chilobrachys jingzhao with unknown molecular target and function	1.3241e-33	1	86	lcl|597_arachnoserver	1
SP_rep_c2639.1	Toxin from venom of the spider Chilobrachys jingzhao with unknown molecular target and function	9.16565e-15	1	59	lcl|597_arachnoserver	1
SP_rep_c2642.1	Toxin from venom of the spider Chilobrachys jingzhao with unknown molecular target and function	3.30109e-21	1	85	lcl|665_arachnoserver	1
SP_rep_c2651.3	Toxin from venom of the spider Chilobrachys jingzhao with unknown molecular target and function	2.03915e-28	1	77	lcl|665_arachnoserver	1
SP_rep_c2666.1	Toxin from venom of the spider Chilobrachys jingzhao with unknown molecular target and function	4.53566e-30	1	79	lcl|651_arachnoserver	1
SP_rep_c2675.2	Toxin from venom of the spider Chilobrachys jingzhao with unknown molecular target and function	2.96017e-18	1	86	lcl|597_arachnoserver	1
SP_rep_c2679.1	Toxin from venom of the spider Chilobrachys jingzhao with unknown molecular target and function	4.92591e-06	25	65	lcl|617_arachnoserver	1
SP_s2682.3	Isoform of a toxin from venom of the spider Chilobrachys jingzhao that inhibits voltage-gated potassium channels	1.93522e-33	1	77	lcl|603_arachnoserver	1
SP_rep_c2693.1	Toxin from venom of the spider Chilobrachys jingzhao with unknown molecular target and function	1.21471e-18	1	74	lcl|665_arachnoserver	1
SP_rep_c2693.2	Toxin from venom of the spider Chilobrachys jingzhao with unknown molecular target and function	2.00913e-22	1	85	lcl|665_arachnoserver	1
SP_rep_c2714.1	Toxin from venom of the spider Chilobrachys jingzhao that inhibits voltage-gated sodium and potassium channels	2.17413e-23	1	58	lcl|46_arachnoserver	1
SP_rep_c2720.2	Toxin from venom of the spider Chilobrachys jingzhao that inhibits voltage-gated potassium channels	1.19187e-35	1	83	lcl|41_arachnoserver	1
SP_rep_c2722.1	Toxin from venom of the spider Chilobrachys jingzhao with unknown molecular target and function	6.26091e-36	1	87	lcl|657_arachnoserver	1
SP_rep_c2757.1	Toxin from venom of the spider Chilobrachys jingzhao with unknown molecular target and function	6.42098e-24	1	77	lcl|651_arachnoserver	1
SP_rep_c2762.1	Toxin from venom of the spider Chilobrachys jingzhao with unknown molecular target and function	9.06719e-19	1	67	lcl|595_arachnoserver	1
SP_rep_c2766.1	Insecticidal toxin from venom of the spider Coremiocnemis valida	1.05242e-06	2	28	lcl|435_arachnoserver	1
SP_rep_c2775.2	Toxin from venom of the spider Chilobrachys jingzhao with unknown molecular target and function	9.47082e-24	1	64	lcl|602_arachnoserver	1
SP_rep_c2779.1	Toxin from venom of the spider Chilobrachys jingzhao with unknown molecular target and function	2.78859e-17	1	46	lcl|657_arachnoserver	1
SP_rep_c2779.2	Toxin from venom of the spider Chilobrachys jingzhao with unknown molecular target and function	5.17598e-29	1	76	lcl|657_arachnoserver	1
SP_rep_c2780.1	Toxin from venom of the spider Chilobrachys jingzhao with unknown molecular target and function	3.75223e-23	1	64	lcl|602_arachnoserver	1
SP_rep_c2801.5	Toxin from venom of the spider Chilobrachys jingzhao with unknown molecular target and function	4.1214e-28	1	78	lcl|595_arachnoserver	1
SP_rep_c2808.2	Toxin from venom of the spider Chilobrachys jingzhao with unknown molecular target and function	4.53566e-30	1	79	lcl|651_arachnoserver	1
SP_rep_c2816.1	Toxin from venom of the spider Chilobrachys jingzhao with unknown molecular target and function	3.97876e-22	1	67	lcl|651_arachnoserver	1
SP_rep_c2816.3	Toxin from venom of the spider Chilobrachys jingzhao that inhibits voltage-gated sodium and potassium channels	2.34197e-29	1	66	lcl|46_arachnoserver	1
SP_rep_c2830.1	Toxin from venom of the spider Chilobrachys jingzhao that inhibits voltage-gated sodium and potassium channels	1.7684e-29	1	66	lcl|46_arachnoserver	1
SP_rep_c2838.3	Toxin from venom of the spider Chilobrachys jingzhao that inhibits voltage-gated potassium channels	2.39507e-34	1	81	lcl|41_arachnoserver	1
SP_rep_c2840.2	Toxin from venom of the spider Chilobrachys jingzhao with unknown molecular target and function	6.04377e-19	1	55	lcl|602_arachnoserver	1
SP_rep_c2842.4	Isoform of a toxin from venom of the spider Chilobrachys jingzhao that inhibits voltage-gated potassium channels	1.93522e-33	1	77	lcl|603_arachnoserver	1
SP_rep_c2851.4	Toxin from venom of the spider Chilobrachys jingzhao with unknown molecular target and function	8.15352e-40	1	93	lcl|665_arachnoserver	1
SP_rep_c2866.1	Toxin from venom of the spider Chilobrachys jingzhao with unknown molecular target and function	9.29627e-32	16	83	lcl|629_arachnoserver	1
SP_rep_c2867.1	Toxin from venom of the spider Chilobrachys jingzhao with unknown molecular target and function	9.47082e-24	1	64	lcl|602_arachnoserver	1
SP_rep_c2870.3	Toxin from venom of the spider Chilobrachys jingzhao that inhibits voltage-gated sodium and potassium channels	1.75676e-23	1	57	lcl|46_arachnoserver	1
SP_rep_c2878.1	Toxin from venom of the spider Chilobrachys jingzhao with unknown molecular target and function	1.4373e-38	1	110	lcl|665_arachnoserver	1
SP_rep_c2883.1	Toxin from venom of the spider Chilobrachys jingzhao with unknown molecular target and function	4.28688e-24	1	64	lcl|602_arachnoserver	1
SP_rep_c2889.1	Toxin from venom of the spider Chilobrachys jingzhao with unknown molecular target and function	7.37572e-23	1	64	lcl|602_arachnoserver	1
SP_rep_c2898.1	Toxin from venom of the spider Chilobrachys jingzhao with unknown molecular target and function	2.04499e-39	1	94	lcl|657_arachnoserver	1
SP_rep_c2905.1	Toxin from venom of the spider Chilobrachys jingzhao with unknown molecular target and function	1.70483e-43	1	104	lcl|665_arachnoserver	1
SP_rep_c2926.1	Toxin from venom of the spider Chilobrachys jingzhao with unknown molecular target and function	7.24368e-34	1	70	lcl|595_arachnoserver	1
SP_rep_c2935.2	Toxin from venom of the spider Chilobrachys jingzhao with unknown molecular target and function	2.10875e-18	1	67	lcl|595_arachnoserver	1
SP_rep_c2940.3	Toxin from venom of the spider Chilobrachys jingzhao with unknown molecular target and function	1.47045e-30	1	79	lcl|651_arachnoserver	1
SP_rep_c2941.2	Toxin from venom of the spider Chilobrachys jingzhao with unknown molecular target and function	2.96017e-18	1	86	lcl|597_arachnoserver	1
SP_rep_c2954.1	Toxin from venom of the spider Chilobrachys jingzhao with unknown molecular target and function	4.52101e-38	1	90	lcl|657_arachnoserver	1
SP_rep_c2962.1	Toxin from venom of the spider Chilobrachys jingzhao with unknown molecular target and function	9.95125e-26	1	66	lcl|49_arachnoserver	1
SP_rep_c2971.1	Toxin from venom of the spider Chilobrachys jingzhao with unknown molecular target and function	3.26044e-33	1	86	lcl|597_arachnoserver	1
SP_rep_c2989.1	Toxin from venom of the spider Chilobrachys jingzhao with unknown molecular target and function	1.88403e-19	1	53	lcl|665_arachnoserver	1
SP_rep_c2990.2	Toxin from venom of the spider Chilobrachys jingzhao with unknown molecular target and function	1.6539e-28	1	74	lcl|601_arachnoserver	1
SP_rep_c2997.1	Toxin from venom of the spider Chilobrachys jingzhao with unknown molecular target and function	6.64212e-13	1	50	lcl|49_arachnoserver	1
SP_rep_c3005.2	Toxin from venom of the spider Chilobrachys jingzhao with unknown molecular target and function	4.30094e-17	1	82	lcl|597_arachnoserver	1
SP_rep_c3007.1	Toxin from venom of the spider Chilobrachys jingzhao with unknown molecular target and function	6.42098e-24	1	77	lcl|651_arachnoserver	1
SP_rep_c3009.1	Toxin from venom of the spider Chilobrachys jingzhao with unknown molecular target and function	1.39738e-17	1	86	lcl|597_arachnoserver	1
SP_rep_c3010.1	Toxin from venom of the spider Chilobrachys jingzhao with unknown molecular target and function	8.13525e-17	1	80	lcl|597_arachnoserver	1
SP_rep_c3021.2	Toxin from venom of the spider Chilobrachys jingzhao with unknown molecular target and function	4.92591e-06	25	65	lcl|617_arachnoserver	1
SP_rep_c3033.1	Toxin from venom of the spider Chilobrachys jingzhao with unknown molecular target and function	9.47082e-24	1	64	lcl|602_arachnoserver	1
SP_rep_c3036.1	Toxin from venom of the spider Chilobrachys jingzhao with unknown molecular target and function	1.78727e-35	1	110	lcl|665_arachnoserver	1
SP_s3041.1	Toxin from venom of the spider Chilobrachys jingzhao with unknown molecular target and function	1.13126e-13	6	82	lcl|597_arachnoserver	1
SP_rep_c3045.1	Toxin from venom of the spider Chilobrachys jingzhao with unknown molecular target and function	9.47082e-24	1	64	lcl|602_arachnoserver	1
SP_rep_c3059.2	Toxin from venom of the spider Chilobrachys jingzhao with unknown molecular target and function	2.96017e-18	1	86	lcl|597_arachnoserver	1
SP_rep_c3063.1	Toxin from venom of the spider Chilobrachys jingzhao with unknown molecular target and function	3.74793e-43	1	102	lcl|665_arachnoserver	1
SP_rep_c3072.3	Toxin from venom of the spider Chilobrachys jingzhao that inhibits voltage-gated potassium channels	6.17373e-35	1	81	lcl|41_arachnoserver	1
SP_rep_c3083.1	Toxin from venom of the spider Chilobrachys jingzhao that inhibits voltage-gated potassium channels	1.19187e-35	1	83	lcl|41_arachnoserver	1
SP_rep_c3088.1	Toxin from venom of the spider Chilobrachys jingzhao with unknown molecular target and function	4.6361e-25	1	78	lcl|651_arachnoserver	1
SP_rep_c3092.1	Toxin from venom of the spider Chilobrachys jingzhao that inhibits voltage-gated sodium and potassium channels	9.59709e-35	1	83	lcl|46_arachnoserver	1
SP_rep_c3102.1	Toxin from venom of the spider Chilobrachys jingzhao that inhibits voltage-gated sodium and potassium channels	1.07431e-28	1	65	lcl|46_arachnoserver	1
SP_rep_c3104.1	Toxin from venom of the spider Chilobrachys jingzhao with unknown molecular target and function	3.71428e-16	1	80	lcl|597_arachnoserver	1
SP_rep_c3107.3	Toxin from venom of the spider Chilobrachys jingzhao with unknown molecular target and function	8.15352e-40	1	93	lcl|665_arachnoserver	1
SP_rep_c3152.3	Toxin from venom of the spider Chilobrachys jingzhao that inhibits voltage-gated potassium channels	1.35117e-34	1	83	lcl|41_arachnoserver	1
SP_rep_c3168.2	Toxin from venom of the spider Chilobrachys jingzhao with unknown molecular target and function	6.30903e-17	1	63	lcl|597_arachnoserver	1
SP_rep_c3173.3	Toxin from venom of the spider Haplopelma huwenum with unknown molecular target	3.65558e-10	18	77	lcl|542_arachnoserver	1
SP_rep_c3180.4	Toxin from venom of the spider Chilobrachys jingzhao with unknown molecular target and function	3.26044e-33	1	86	lcl|597_arachnoserver	1
SP_s3190.1	Toxin from venom of the spider Chilobrachys jingzhao with unknown molecular target and function	1.07687e-16	1	82	lcl|597_arachnoserver	1
SP_rep_c3199.4	Toxin from venom of the spider Chilobrachys jingzhao with unknown molecular target and function	9.47082e-24	1	64	lcl|602_arachnoserver	1
SP_rep_c3230.2	Toxin from venom of the spider Chilobrachys jingzhao with unknown molecular target and function	3.01333e-23	3	64	lcl|602_arachnoserver	1
SP_rep_c3234.1	Toxin from venom of the spider Chilobrachys jingzhao with unknown molecular target and function	9.95125e-26	1	66	lcl|49_arachnoserver	1
SP_rep_c3236.1	Toxin from venom of the spider Chilobrachys jingzhao with unknown molecular target and function	6.42098e-24	1	77	lcl|651_arachnoserver	1
SP_rep_c3250.1	Toxin from venom of the spider Chilobrachys jingzhao with unknown molecular target and function	1.3241e-33	1	86	lcl|597_arachnoserver	1
SP_rep_c3257.1	Insecticidal toxin from venom of the spider Coremiocnemis valida	6.37309e-08	2	30	lcl|435_arachnoserver	1
SP_rep_c3265.1	Toxin from venom of the spider Chilobrachys jingzhao with unknown molecular target and function	2.9235e-19	1	56	lcl|602_arachnoserver	1
SP_rep_c3273.1	Toxin from venom of the spider Chilobrachys jingzhao with unknown molecular target and function	9.47082e-24	1	64	lcl|602_arachnoserver	1
SP_s3292.3	Toxin from venom of the spider Chilobrachys jingzhao with unknown molecular target and function	2.30252e-08	6	63	lcl|593_arachnoserver	1
SP_rep_c3294.4	Toxin from venom of the spider Chilobrachys jingzhao with unknown molecular target and function	2.11008e-06	23	63	lcl|617_arachnoserver	1
SP_rep_c3303.6	Toxin from venom of the spider Chilobrachys jingzhao that inhibits voltage-gated sodium and potassium channels	7.45771e-35	1	80	lcl|46_arachnoserver	1
SP_rep_c3305.2	Toxin from venom of the spider Chilobrachys jingzhao that inhibits voltage-gated potassium channels	1.19187e-35	1	83	lcl|41_arachnoserver	1
SP_rep_c3309.1	Toxin from venom of the spider Chilobrachys jingzhao with unknown molecular target and function	1.61935e-21	1	66	lcl|651_arachnoserver	1
SP_rep_c3316.2	Toxin from venom of the spider Chilobrachys jingzhao with unknown molecular target and function	2.27931e-24	1	64	lcl|602_arachnoserver	1
SP_rep_c3331.1	Toxin from venom of the spider Chilobrachys jingzhao with unknown molecular target and function	1.94662e-15	1	61	lcl|597_arachnoserver	1
SP_rep_c3333.1	Toxin from venom of the spider Chilobrachys jingzhao with unknown molecular target and function	1.10857e-42	1	106	lcl|665_arachnoserver	1
SP_rep_c3335.1	Toxin from venom of the spider Chilobrachys jingzhao with unknown molecular target and function	3.04809e-34	1	98	lcl|665_arachnoserver	1
SP_rep_c3358.3	Toxin from venom of the spider Chilobrachys jingzhao with unknown molecular target and function	9.57744e-06	25	63	lcl|617_arachnoserver	1
SP_rep_c3362.1	Toxin from venom of the spider Chilobrachys jingzhao with unknown molecular target and function	4.7304e-34	1	104	lcl|665_arachnoserver	1
SP_rep_c3372.1	Toxin from venom of the spider Chilobrachys jingzhao with unknown molecular target and function	1.57149e-31	1	79	lcl|651_arachnoserver	1
SP_s3378.1	Toxin from venom of the spider Chilobrachys jingzhao with unknown molecular target and function	1.06208e-12	1	82	lcl|593_arachnoserver	1
SP_s3380.2	Toxin from venom of the spider Chilobrachys jingzhao with unknown molecular target and function	4.89393e-11	6	83	lcl|593_arachnoserver	1
SP_rep_c3392.1	Toxin from venom of the spider Chilobrachys jingzhao that inhibits voltage-gated sodium and potassium channels	7.27335e-35	1	80	lcl|46_arachnoserver	1
SP_rep_c3395.1	Toxin from venom of the spider Chilobrachys jingzhao with unknown molecular target and function	9.47082e-24	1	64	lcl|602_arachnoserver	1
SP_rep_c3397.1	Toxin from venom of the spider Chilobrachys jingzhao with unknown molecular target and function	3.0188e-16	1	51	lcl|601_arachnoserver	1
SP_rep_c3402.4	Toxin from venom of the spider Chilobrachys jingzhao with unknown molecular target and function	2.37808e-24	1	78	lcl|656_arachnoserver	1
SP_rep_c3408.1	Toxin from venom of the spider Chilobrachys jingzhao with unknown molecular target and function	9.47082e-24	1	64	lcl|602_arachnoserver	1
SP_s3412.1	Toxin from venom of the spider Chilobrachys jingzhao with unknown molecular target and function	2.1501e-14	6	82	lcl|597_arachnoserver	1
SP_rep_c3442.2	Toxin from venom of the spider Chilobrachys jingzhao with unknown molecular target and function	6.42098e-24	1	77	lcl|651_arachnoserver	1
SP_rep_c3443.2	Toxin from venom of the spider Chilobrachys jingzhao with unknown molecular target and function	2.26871e-15	6	87	lcl|597_arachnoserver	1
SP_rep_c3465.1	Toxin from venom of the spider Chilobrachys jingzhao with unknown molecular target and function	6.58174e-12	1	51	lcl|601_arachnoserver	1
SP_rep_c3466.1	Toxin from venom of the spider Chilobrachys jingzhao with unknown molecular target and function	6.42098e-24	1	77	lcl|651_arachnoserver	1
SP_rep_c3476.8	Toxin from venom of the spider Chilobrachys jingzhao with unknown molecular target and function	1.50842e-16	1	80	lcl|597_arachnoserver	1
SP_rep_c3490.3	Toxin from venom of the spider Chilobrachys jingzhao with unknown molecular target and function	9.95125e-26	1	66	lcl|49_arachnoserver	1
SP_rep_c3511.2	Toxin from venom of the spider Chilobrachys jingzhao with unknown molecular target and function	2.96017e-18	1	86	lcl|597_arachnoserver	1
SP_rep_c3531.1	Toxin from venom of the spider Chilobrachys jingzhao with unknown molecular target and function	2.96017e-18	1	86	lcl|597_arachnoserver	1
SP_s3546.1	Toxin from venom of the spider Chilobrachys jingzhao with unknown molecular target and function	7.84534e-29	1	110	lcl|665_arachnoserver	1
SP_rep_c3551.2	Toxin from venom of the spider Chilobrachys jingzhao with unknown molecular target and function	9.83003e-17	1	46	lcl|657_arachnoserver	1
SP_rep_c3573.2	Toxin from venom of the spider Chilobrachys jingzhao with unknown molecular target and function	1.6539e-28	1	74	lcl|601_arachnoserver	1
SP_rep_c3575.1	Toxin from venom of the spider Chilobrachys jingzhao with unknown molecular target and function	9.47082e-24	1	64	lcl|602_arachnoserver	1
SP_rep_c3601.2	Toxin from venom of the spider Chilobrachys jingzhao with unknown molecular target and function	9.95125e-26	1	66	lcl|49_arachnoserver	1
SP_rep_c3610.1	Toxin from venom of the spider Chilobrachys jingzhao with unknown molecular target and function	9.95125e-26	1	66	lcl|49_arachnoserver	1
SP_rep_c3615.2	Toxin from venom of the spider Chilobrachys jingzhao with unknown molecular target and function	1.35151e-17	1	86	lcl|597_arachnoserver	1
SP_rep_c3630.1	Toxin from venom of the spider Chilobrachys jingzhao with unknown molecular target and function	4.92591e-06	25	65	lcl|617_arachnoserver	1
SP_rep_c3648.2	Isoform of a toxin from venom of the spider Chilobrachys jingzhao that inhibits voltage-gated potassium channels	2.6836e-32	1	76	lcl|603_arachnoserver	1
SP_s3652.1	Isoform of a toxin from venom of the spider Chilobrachys jingzhao that inhibits voltage-gated potassium channels	1.93522e-33	1	77	lcl|603_arachnoserver	1
SP_rep_c3654.1	Toxin from venom of the spider Chilobrachys jingzhao with unknown molecular target and function	9.47082e-24	1	64	lcl|602_arachnoserver	1
SP_rep_c3663.2	Toxin from venom of the spider Chilobrachys jingzhao with unknown molecular target and function	6.42098e-24	1	77	lcl|651_arachnoserver	1
SP_rep_c3664.2	Toxin from venom of the spider Chilobrachys jingzhao with unknown molecular target and function	6.02734e-17	1	63	lcl|597_arachnoserver	1
SP_rep_c3671.1	Toxin from venom of the spider Chilobrachys jingzhao with unknown molecular target and function	2.96017e-18	1	86	lcl|597_arachnoserver	1
SP_rep_c3676.1	Isoform of a toxin from venom of the spider Chilobrachys jingzhao that inhibits voltage-gated potassium channels	1.93522e-33	1	77	lcl|603_arachnoserver	1
SP_s3678.1	Toxin from venom of the spider Chilobrachys jingzhao with unknown molecular target and function	2.38775e-36	1	87	lcl|657_arachnoserver	1
SP_rep_c3684.1	Toxin from venom of the spider Chilobrachys jingzhao with unknown molecular target and function	6.42098e-24	1	77	lcl|651_arachnoserver	1
SP_s3700.1	Toxin from venom of the spider Chilobrachys jingzhao that inhibits voltage-gated sodium and potassium channels	1.20185e-35	1	83	lcl|46_arachnoserver	1
SP_rep_c3707.3	Toxin from venom of the spider Chilobrachys jingzhao with unknown molecular target and function	2.26871e-15	6	87	lcl|597_arachnoserver	1
SP_rep_c3708.2	Toxin from venom of the spider Chilobrachys jingzhao with unknown molecular target and function	1.47565e-23	1	74	lcl|651_arachnoserver	1
SP_rep_c3710.2	Toxin from venom of the spider Chilobrachys jingzhao that inhibits voltage-gated potassium channels	1.19187e-35	1	83	lcl|41_arachnoserver	1
SP_rep_c3715.1	Toxin from venom of the spider Chilobrachys jingzhao with unknown molecular target and function	2.04499e-39	1	94	lcl|657_arachnoserver	1
SP_rep_c3718.2	Toxin from venom of the spider Chilobrachys jingzhao with unknown molecular target and function	3.37439e-18	1	56	lcl|601_arachnoserver	1
SP_rep_c3729.1	Toxin from venom of the spider Chilobrachys jingzhao with unknown molecular target and function	1.2146e-28	1	74	lcl|601_arachnoserver	1
SP_rep_c3753.1	Toxin from venom of the spider Chilobrachys jingzhao with unknown molecular target and function	9.24245e-15	1	59	lcl|597_arachnoserver	1
SP_rep_c3774.1	Toxin from venom of the spider Chilobrachys jingzhao with unknown molecular target and function	1.4373e-38	1	110	lcl|665_arachnoserver	1
SP_rep_c3777.1	Toxin from venom of the spider Chilobrachys jingzhao with unknown molecular target and function	1.90109e-17	1	44	lcl|602_arachnoserver	1
SP_rep_c3823.1	Toxin from venom of the spider Chilobrachys jingzhao with unknown molecular target and function	9.47082e-24	1	64	lcl|602_arachnoserver	1
SP_rep_c3834.2	Toxin from venom of the spider Chilobrachys jingzhao with unknown molecular target and function	9.76707e-32	1	79	lcl|651_arachnoserver	1
SP_rep_c3836.2	Toxin from venom of the spider Chilobrachys jingzhao with unknown molecular target and function	5.24231e-27	1	67	lcl|665_arachnoserver	1
SP_rep_c3839.1	Toxin from venom of the spider Chilobrachys jingzhao with unknown molecular target and function	2.04499e-39	1	94	lcl|657_arachnoserver	1
SP_rep_c3840.5	Toxin from venom of the spider Chilobrachys jingzhao that inhibits voltage-gated potassium channels	1.19187e-35	1	83	lcl|41_arachnoserver	1
SP_rep_c3845.2	Toxin from venom of the spider Chilobrachys jingzhao that inhibits voltage-gated potassium channels	6.69003e-15	31	63	lcl|620_arachnoserver	1
SP_rep_c3846.1	Toxin from venom of the spider Chilobrachys jingzhao with unknown molecular target and function	4.09422e-18	1	61	lcl|651_arachnoserver	1
SP_rep_c3909.2	Toxin from venom of the spider Chilobrachys jingzhao with unknown molecular target and function	1.31098e-15	1	61	lcl|597_arachnoserver	1
SP_s3926.1	Toxin from venom of the spider Chilobrachys jingzhao with unknown molecular target and function	4.93926e-13	1	54	lcl|597_arachnoserver	1
SP_rep_c3931.2	Toxin from venom of the spider Chilobrachys jingzhao with unknown molecular target and function	4.92591e-06	25	65	lcl|617_arachnoserver	1
SP_rep_c3944.2	Toxin from venom of the spider Chilobrachys jingzhao that inhibits voltage-gated sodium and potassium channels	1.58523e-19	1	58	lcl|46_arachnoserver	1
SP_rep_c3968.2	Toxin from venom of the spider Chilobrachys jingzhao with unknown molecular target and function	6.91548e-17	1	64	lcl|597_arachnoserver	1
SP_rep_c3989.1	Toxin from venom of the spider Chilobrachys jingzhao with unknown molecular target and function	6.72766e-17	1	80	lcl|597_arachnoserver	1
SP_rep_c3998.2	Toxin from venom of the spider Chilobrachys jingzhao with unknown molecular target and function	4.12437e-23	1	69	lcl|651_arachnoserver	1
SP_rep_c4018.1	Toxin from venom of the spider Chilobrachys jingzhao with unknown molecular target and function	1.65265e-30	1	79	lcl|651_arachnoserver	1
SP_rep_c4021.1	Toxin from venom of the spider Chilobrachys jingzhao with unknown molecular target and function	1.39738e-17	1	86	lcl|597_arachnoserver	1
SP_rep_c4024.2	Toxin from venom of the spider Chilobrachys jingzhao with unknown molecular target and function	5.31733e-29	1	74	lcl|601_arachnoserver	1
SP_rep_c4030.1	Toxin from venom of the spider Chilobrachys jingzhao with unknown molecular target and function	1.70214e-14	6	67	lcl|595_arachnoserver	1
SP_rep_c4031.1	Toxin from venom of the spider Chilobrachys jingzhao with unknown molecular target and function	2.27101e-20	1	62	lcl|651_arachnoserver	1
SP_rep_c4038.1	Toxin from venom of the spider Chilobrachys jingzhao with unknown molecular target and function	2.13706e-12	1	38	lcl|613_arachnoserver	1
SP_rep_c4042.1	Toxin from venom of the spider Chilobrachys jingzhao with unknown molecular target and function	3.34096e-19	1	102	lcl|665_arachnoserver	1
SP_rep_c4052.4	Toxin from venom of the spider Chilobrachys jingzhao with unknown molecular target and function	2.69566e-28	1	77	lcl|665_arachnoserver	1
SP_s4058.3	Toxin from venom of the spider Chilobrachys jingzhao with unknown molecular target and function	4.92591e-06	25	65	lcl|617_arachnoserver	1
SP_rep_c4083.1	Toxin from venom of the spider Chilobrachys jingzhao with unknown molecular target and function	3.9555e-18	1	46	lcl|602_arachnoserver	1
SP_rep_c4114.7	Toxin from venom of the spider Chilobrachys jingzhao with unknown molecular target and function	5.83422e-19	1	68	lcl|656_arachnoserver	1
SP_rep_c4121.1	Toxin from venom of the spider Chilobrachys jingzhao with unknown molecular target and function	3.39048e-16	1	80	lcl|597_arachnoserver	1
SP_rep_c4136.1	Toxin from venom of the spider Chilobrachys jingzhao with unknown molecular target and function	2.41445e-33	1	97	lcl|665_arachnoserver	1
SP_rep_c4146.1	Toxin from venom of the spider Chilobrachys jingzhao with unknown molecular target and function	4.97128e-19	1	76	lcl|665_arachnoserver	1
SP_rep_c4163.2	Toxin from venom of the spider Chilobrachys jingzhao that inhibits voltage-gated potassium channels	1.19187e-35	1	83	lcl|41_arachnoserver	1
SP_rep_c4167.1	Insecticidal toxin from venom of the spider Coremiocnemis valida	8.25435e-08	2	30	lcl|435_arachnoserver	1
SP_rep_c4168.2	Toxin from venom of the spider Chilobrachys jingzhao with unknown molecular target and function	2.26871e-15	6	87	lcl|597_arachnoserver	1
SP_s4169.1	Toxin from venom of the spider Chilobrachys jingzhao with unknown molecular target and function	1.39738e-17	1	86	lcl|597_arachnoserver	1
SP_rep_c4180.2	Toxin from venom of the spider Chilobrachys jingzhao with unknown molecular target and function	1.47565e-23	1	74	lcl|651_arachnoserver	1
SP_rep_c4185.1	Toxin from venom of the spider Chilobrachys jingzhao with unknown molecular target and function	9.95125e-26	1	66	lcl|49_arachnoserver	1
SP_rep_c4196.3	Toxin from venom of the spider Chilobrachys jingzhao with unknown molecular target and function	1.47565e-23	1	74	lcl|651_arachnoserver	1
SP_rep_c4199.2	Toxin from venom of the spider Chilobrachys jingzhao with unknown molecular target and function	4.53331e-16	6	87	lcl|597_arachnoserver	1
SP_rep_c4201.1	Toxin from venom of the spider Chilobrachys jingzhao with unknown molecular target and function	2.2531e-11	1	35	lcl|613_arachnoserver	1
SP_rep_c4203.1	Toxin from venom of the spider Chilobrachys jingzhao that inhibits voltage-gated sodium and potassium channels	1.64222e-23	1	57	lcl|46_arachnoserver	1
SP_rep_c4221.1	Toxin from venom of the spider Chilobrachys jingzhao with unknown molecular target and function	2.04499e-39	1	94	lcl|657_arachnoserver	1
SP_rep_c4239.1	Toxin from venom of the spider Chilobrachys jingzhao with unknown molecular target and function	4.92591e-06	25	65	lcl|617_arachnoserver	1
SP_rep_c4241.3	Toxin from venom of the spider Chilobrachys jingzhao with unknown molecular target and function	2.58427e-37	1	92	lcl|657_arachnoserver	1
SP_rep_c4253.1	Toxin from venom of the spider Chilobrachys jingzhao with unknown molecular target and function	9.47082e-24	1	64	lcl|602_arachnoserver	1
SP_rep_c4255.1	Toxin from venom of the spider Chilobrachys jingzhao that inhibits voltage-gated sodium and potassium channels	1.64989e-25	1	59	lcl|46_arachnoserver	1
SP_s4282.1	Toxin from venom of the spider Chilobrachys jingzhao that inhibits voltage-gated sodium and potassium channels	4.23665e-35	1	83	lcl|46_arachnoserver	1
SP_rep_c4295.2	Toxin from venom of the spider Chilobrachys jingzhao with unknown molecular target and function	1.39738e-17	1	86	lcl|597_arachnoserver	1
SP_rep_c4299.1	Toxin from venom of the spider Chilobrachys jingzhao with unknown molecular target and function	5.58796e-40	1	106	lcl|656_arachnoserver	1
SP_rep_c4306.3	Toxin from venom of the spider Chilobrachys jingzhao with unknown molecular target and function	6.12784e-21	3	64	lcl|602_arachnoserver	1
SP_rep_c4311.1	Toxin from venom of the spider Chilobrachys jingzhao with unknown molecular target and function	1.4373e-38	1	110	lcl|665_arachnoserver	1
SP_s4319.3	Toxin from venom of the spider Chilobrachys jingzhao with unknown molecular target and function	2.96017e-18	1	86	lcl|597_arachnoserver	1
SP_rep_c4327.1	Toxin from venom of the spider Chilobrachys jingzhao with unknown molecular target and function	4.39427e-25	1	66	lcl|49_arachnoserver	1
SP_rep_c4332.1	Toxin from venom of the spider Chilobrachys jingzhao with unknown molecular target and function	1.85854e-14	6	63	lcl|597_arachnoserver	1
SP_rep_c4335.1	Toxin from venom of the spider Chilobrachys jingzhao with unknown molecular target and function	9.78769e-27	1	86	lcl|597_arachnoserver	1
SP_rep_c4362.1	Toxin from venom of the spider Chilobrachys jingzhao with unknown molecular target and function	3.26044e-33	1	86	lcl|597_arachnoserver	1
SP_rep_c4373.3	Toxin from venom of the spider Chilobrachys jingzhao that inhibits voltage-gated potassium channels	1.19187e-35	1	83	lcl|41_arachnoserver	1
SP_rep_c4378.2	Toxin from venom of the spider Chilobrachys jingzhao with unknown molecular target and function	3.25063e-08	1	49	lcl|661_arachnoserver	1
SP_rep_c4379.1	Toxin from venom of the spider Chilobrachys jingzhao with unknown molecular target and function	4.91916e-09	53	74	lcl|673_arachnoserver	1
SP_s4389.1	Toxin from venom of the spider Chilobrachys jingzhao with unknown molecular target and function	4.92591e-06	25	65	lcl|617_arachnoserver	1
SP_rep_c4431.2	Toxin from venom of the spider Chilobrachys jingzhao with unknown molecular target and function	2.21335e-39	8	107	lcl|665_arachnoserver	1
SP_s4439.1	Insecticidal toxin from venom of the spider Coremiocnemis valida	3.25602e-06	2	26	lcl|435_arachnoserver	1
SP_rep_c4440.1	Toxin from venom of the spider Chilobrachys jingzhao with unknown molecular target and function	2.04499e-39	1	94	lcl|657_arachnoserver	1
SP_rep_c4462.1	Toxin from venom of the spider Chilobrachys jingzhao that inhibits voltage-gated potassium channels	1.19187e-35	1	83	lcl|41_arachnoserver	1
SP_rep_c4474.1	Toxin from venom of the spider Chilobrachys jingzhao with unknown molecular target and function	9.95125e-26	1	66	lcl|49_arachnoserver	1
SP_rep_c4476.1	Toxin from venom of the spider Chilobrachys jingzhao with unknown molecular target and function	1.18588e-12	1	52	lcl|595_arachnoserver	1
SP_rep_c4489.1	Insecticidal toxin from venom of the spider Coremiocnemis valida	8.19719e-08	2	30	lcl|435_arachnoserver	1
SP_rep_c4494.1	Toxin from venom of the spider Chilobrachys jingzhao with unknown molecular target and function	1.47565e-23	1	74	lcl|651_arachnoserver	1
SP_rep_c4500.2	Toxin from venom of the spider Chilobrachys jingzhao that inhibits voltage-gated potassium channels	1.19187e-35	1	83	lcl|41_arachnoserver	1
SP_rep_c4500.8	Toxin from venom of the spider Chilobrachys jingzhao that inhibits voltage-gated sodium and potassium channels	7.27546e-34	1	80	lcl|46_arachnoserver	1
SP_rep_c4513.3	Toxin from venom of the spider Chilobrachys jingzhao that inhibits voltage-gated sodium and potassium channels	3.83326e-24	1	58	lcl|46_arachnoserver	1
SP_rep_c4514.1	Toxin from venom of the spider Chilobrachys jingzhao with unknown molecular target and function	8.93907e-15	1	59	lcl|597_arachnoserver	1
SP_rep_c4515.2	Toxin from venom of the spider Chilobrachys jingzhao that inhibits voltage-gated sodium and potassium channels	2.34197e-29	1	66	lcl|46_arachnoserver	1
SP_rep_c4529.1	Toxin from venom of the spider Chilobrachys jingzhao with unknown molecular target and function	1.87304e-35	1	104	lcl|665_arachnoserver	1
SP_rep_c4538.1	Toxin from venom of the spider Chilobrachys jingzhao with unknown molecular target and function	6.44684e-12	6	63	lcl|595_arachnoserver	1
SP_rep_c4538.2	Toxin from venom of the spider Chilobrachys jingzhao with unknown molecular target and function	9.47082e-24	1	64	lcl|602_arachnoserver	1
SP_rep_c4544.1	Toxin from venom of the spider Chilobrachys jingzhao with unknown molecular target and function	3.05664e-17	1	46	lcl|657_arachnoserver	1
SP_rep_c4546.2	Toxin from venom of the spider Chilobrachys jingzhao that inhibits voltage-gated potassium channels	1.19187e-35	1	83	lcl|41_arachnoserver	1
SP_rep_c4555.1	Toxin from venom of the spider Chilobrachys jingzhao with unknown molecular target and function	1.47565e-23	1	74	lcl|651_arachnoserver	1
SP_rep_c4581.1	Toxin from venom of the spider Chilobrachys jingzhao with unknown molecular target and function	1.12168e-17	1	55	lcl|651_arachnoserver	1
SP_rep_c4588.2	Toxin from venom of the spider Chilobrachys jingzhao that inhibits voltage-gated potassium channels	1.19187e-35	1	83	lcl|41_arachnoserver	1
SP_rep_c4592.1	Toxin from venom of the spider Chilobrachys jingzhao with unknown molecular target and function	2.1349e-15	1	61	lcl|597_arachnoserver	1
SP_rep_c4606.1	Toxin from venom of the spider Chilobrachys jingzhao with unknown molecular target and function	9.95125e-26	1	66	lcl|49_arachnoserver	1
SP_rep_c4608.3	Toxin from venom of the spider Chilobrachys jingzhao with unknown molecular target and function	5.14403e-15	1	61	lcl|597_arachnoserver	1
SP_rep_c4609.2	Toxin from venom of the spider Chilobrachys jingzhao with unknown molecular target and function	1.6539e-28	1	74	lcl|601_arachnoserver	1
SP_rep_c4613.1	Toxin from venom of the spider Chilobrachys jingzhao with unknown molecular target and function	1.3241e-33	1	86	lcl|597_arachnoserver	1
SP_rep_c4634.1	Toxin from venom of the spider Chilobrachys jingzhao with unknown molecular target and function	3.58834e-21	1	56	lcl|49_arachnoserver	1
SP_rep_c4645.2	Toxin from venom of the spider Chilobrachys jingzhao with unknown molecular target and function	6.42098e-24	1	77	lcl|651_arachnoserver	1
SP_rep_c4646.2	Toxin from venom of the spider Chilobrachys jingzhao with unknown molecular target and function	4.09618e-17	1	44	lcl|602_arachnoserver	1
SP_rep_c4657.1	Toxin from venom of the spider Chilobrachys jingzhao with unknown molecular target and function	1.02948e-19	1	70	lcl|595_arachnoserver	1
SP_rep_c4688.1	Toxin from venom of the spider Chilobrachys jingzhao with unknown molecular target and function	1.90109e-17	1	44	lcl|602_arachnoserver	1
SP_rep_c4712.1	Toxin from venom of the spider Chilobrachys jingzhao with unknown molecular target and function	6.72323e-17	1	56	lcl|651_arachnoserver	1
SP_rep_c4730.1	Toxin from venom of the spider Chilobrachys jingzhao with unknown molecular target and function	9.95125e-26	1	66	lcl|49_arachnoserver	1
SP_rep_c4731.1	Toxin from venom of the spider Chilobrachys jingzhao with unknown molecular target and function	9.47082e-24	1	64	lcl|602_arachnoserver	1
SP_rep_c4746.1	Toxin from venom of the spider Chilobrachys jingzhao with unknown molecular target and function	4.91907e-43	1	104	lcl|665_arachnoserver	1
SP_s4752.2	Toxin from venom of the spider Chilobrachys jingzhao with unknown molecular target and function	4.92591e-06	25	65	lcl|617_arachnoserver	1
SP_rep_c4760.1	Toxin from venom of the spider Chilobrachys jingzhao with unknown molecular target and function	4.30201e-17	1	53	lcl|665_arachnoserver	1
SP_rep_c4767.1	Toxin from venom of the spider Chilobrachys jingzhao with unknown molecular target and function	9.47082e-24	1	64	lcl|602_arachnoserver	1
SP_rep_c4777.2	Toxin from venom of the spider Chilobrachys jingzhao with unknown molecular target and function	6.42098e-24	1	77	lcl|651_arachnoserver	1
SP_rep_c4778.3	Toxin from venom of the spider Chilobrachys jingzhao with unknown molecular target and function	1.39738e-17	1	86	lcl|597_arachnoserver	1
SP_rep_c4779.1	Toxin from venom of the spider Chilobrachys jingzhao with unknown molecular target and function	1.79318e-48	1	115	lcl|663_arachnoserver	1
SP_rep_c4783.1	Insecticidal toxin from venom of the spider Coremiocnemis valida	1.05242e-06	2	28	lcl|435_arachnoserver	1
SP_rep_c4785.1	Toxin from venom of the spider Chilobrachys jingzhao with unknown molecular target and function	1.6539e-28	1	74	lcl|601_arachnoserver	1
SP_rep_c4807.1	Toxin from venom of the spider Chilobrachys jingzhao with unknown molecular target and function	6.42098e-24	1	77	lcl|651_arachnoserver	1
SP_rep_c4835.1	Toxin from venom of the spider Chilobrachys jingzhao with unknown molecular target and function	1.4373e-38	1	110	lcl|665_arachnoserver	1
SP_s4843.1	Toxin from venom of the spider Chilobrachys jingzhao with unknown molecular target and function	2.83922e-07	25	65	lcl|617_arachnoserver	1
SP_rep_c4855.5	Toxin from venom of the spider Chilobrachys jingzhao with unknown molecular target and function	1.0404e-14	6	67	lcl|595_arachnoserver	1
SP_rep_c4855.6	Toxin from venom of the spider Chilobrachys jingzhao that inhibits voltage-gated sodium and potassium channels	4.71825e-27	1	61	lcl|46_arachnoserver	1
SP_s4881.1	Toxin from venom of the spider Chilobrachys jingzhao that inhibits voltage-gated sodium and potassium channels	2.51058e-29	1	66	lcl|46_arachnoserver	1
SP_rep_c4882.4	Toxin from venom of the spider Chilobrachys jingzhao with unknown molecular target and function	1.23855e-21	1	86	lcl|597_arachnoserver	1
SP_rep_c4886.1	Toxin from venom of the spider Chilobrachys jingzhao with unknown molecular target and function	1.39738e-17	1	86	lcl|597_arachnoserver	1
SP_rep_c4908.1	Toxin from venom of the spider Chilobrachys jingzhao with unknown molecular target and function	2.25833e-23	1	74	lcl|651_arachnoserver	1
SP_rep_c4955.1	Toxin from venom of the spider Chilobrachys jingzhao with unknown molecular target and function	9.95125e-26	1	66	lcl|49_arachnoserver	1
SP_s4973.1	Toxin from venom of the spider Chilobrachys jingzhao with unknown molecular target and function	1.65265e-30	1	79	lcl|651_arachnoserver	1
SP_rep_c4984.1	Toxin from venom of the spider Chilobrachys jingzhao with unknown molecular target and function	2.91547e-18	1	47	lcl|602_arachnoserver	1
SP_rep_c5015.1	Toxin from venom of the spider Chilobrachys jingzhao with unknown molecular target and function	1.00009e-07	1	27	lcl|595_arachnoserver	1
SP_rep_c5022.2	Toxin from venom of the spider Chilobrachys jingzhao with unknown molecular target and function	9.47082e-24	1	64	lcl|602_arachnoserver	1
SP_rep_c5026.2	Toxin from venom of the spider Chilobrachys jingzhao with unknown molecular target and function	2.96017e-18	1	86	lcl|597_arachnoserver	1
SP_rep_c5028.1	Toxin from venom of the spider Chilobrachys jingzhao with unknown molecular target and function	9.95125e-26	1	66	lcl|49_arachnoserver	1
SP_rep_c5047.1	Toxin from venom of the spider Chilobrachys jingzhao with unknown molecular target and function	1.92739e-29	1	104	lcl|665_arachnoserver	1
SP_rep_c5052.2	Insecticidal toxin from venom of the spider Coremiocnemis valida	1.17299e-06	2	28	lcl|435_arachnoserver	1
SP_rep_c5063.6	Toxin from venom of the spider Chilobrachys jingzhao with unknown molecular target and function	2.04499e-39	1	94	lcl|657_arachnoserver	1
SP_rep_c5064.4	Toxin from venom of the spider Chilobrachys jingzhao with unknown molecular target and function	4.893e-43	1	86	lcl|595_arachnoserver	1
SP_rep_c5072.2	Toxin from venom of the spider Chilobrachys jingzhao with unknown molecular target and function	1.47045e-30	1	79	lcl|651_arachnoserver	1
SP_rep_c5074.1	Toxin from venom of the spider Chilobrachys jingzhao with unknown molecular target and function	3.0032e-16	1	64	lcl|597_arachnoserver	1
SP_rep_c5080.3	Toxin from venom of the spider Chilobrachys jingzhao that inhibits voltage-gated sodium and potassium channels	8.35078e-25	1	59	lcl|46_arachnoserver	1
SP_s5081.1	Insecticidal toxin from venom of the spider Coremiocnemis valida	7.4318e-07	2	30	lcl|435_arachnoserver	1
SP_rep_c5090.1	Toxin from venom of the spider Chilobrachys jingzhao with unknown molecular target and function	1.27015e-26	1	61	lcl|597_arachnoserver	1
SP_rep_c5099.1	Toxin from venom of the spider Chilobrachys jingzhao that inhibits voltage-gated sodium and potassium channels	4.57189e-35	1	80	lcl|46_arachnoserver	1
SP_rep_c5109.1	Toxin from venom of the spider Chilobrachys jingzhao with unknown molecular target and function	1.5265e-33	1	96	lcl|665_arachnoserver	1
SP_rep_c5110.1	Toxin from venom of the spider Chilobrachys jingzhao with unknown molecular target and function	9.47082e-24	1	64	lcl|602_arachnoserver	1
SP_rep_c5120.1	Toxin from venom of the spider Chilobrachys jingzhao that inhibits voltage-gated potassium channels	1.19187e-35	1	83	lcl|41_arachnoserver	1
SP_rep_c5122.1	Toxin from venom of the spider Chilobrachys jingzhao with unknown molecular target and function	2.78859e-17	1	46	lcl|657_arachnoserver	1
SP_rep_c5122.4	Toxin from venom of the spider Chilobrachys jingzhao with unknown molecular target and function	9.47082e-24	1	64	lcl|602_arachnoserver	1
SP_rep_c5123.2	Toxin from venom of the spider Chilobrachys jingzhao with unknown molecular target and function	4.45657e-17	1	86	lcl|597_arachnoserver	1
SP_rep_c5133.1	Toxin from venom of the spider Chilobrachys jingzhao with unknown molecular target and function	9.95125e-26	1	66	lcl|49_arachnoserver	1
SP_rep_c5160.4	Toxin from venom of the spider Chilobrachys jingzhao with unknown molecular target and function	3.3153e-33	1	86	lcl|597_arachnoserver	1
SP_rep_c5170.1	Toxin from venom of the spider Chilobrachys jingzhao with unknown molecular target and function	1.60312e-25	1	65	lcl|49_arachnoserver	1
SP_s5174.1	Toxin from venom of the spider Chilobrachys jingzhao that inhibits voltage-gated potassium channels	1.19187e-35	1	83	lcl|41_arachnoserver	1
SP_rep_c5200.1	Insecticidal toxin from venom of the spider Coremiocnemis valida	6.21554e-08	2	30	lcl|435_arachnoserver	1
SP_s5203.3	Toxin from venom of the spider Chilobrachys jingzhao with unknown molecular target and function	1.49456e-47	1	108	lcl|660_arachnoserver	1
SP_rep_c5220.1	Toxin from venom of the spider Chilobrachys jingzhao with unknown molecular target and function	1.47565e-23	1	74	lcl|651_arachnoserver	1
SP_rep_c5226.1	Toxin from venom of the spider Chilobrachys jingzhao with unknown molecular target and function	1.37161e-11	1	37	lcl|613_arachnoserver	1
SP_rep_c5252.1	Toxin from venom of the spider Chilobrachys jingzhao with unknown molecular target and function	4.67984e-18	1	46	lcl|602_arachnoserver	1
SP_rep_c5261.1	Toxin from venom of the spider Chilobrachys jingzhao with unknown molecular target and function	9.47082e-24	1	64	lcl|602_arachnoserver	1
SP_rep_c5280.1	Toxin from venom of the spider Chilobrachys jingzhao with unknown molecular target and function	5.76882e-39	1	93	lcl|657_arachnoserver	1
SP_rep_c5280.2	Toxin from venom of the spider Chilobrachys jingzhao with unknown molecular target and function	3.57177e-35	1	87	lcl|657_arachnoserver	1
SP_rep_c5282.1	Toxin from venom of the spider Chilobrachys jingzhao with unknown molecular target and function	5.18903e-19	1	64	lcl|602_arachnoserver	1
SP_rep_c5289.2	Toxin from venom of the spider Chilobrachys jingzhao with unknown molecular target and function	2.96017e-18	1	86	lcl|597_arachnoserver	1
SP_rep_c5302.3	Toxin from venom of the spider Chilobrachys jingzhao that inhibits voltage-gated potassium channels	1.19187e-35	1	83	lcl|41_arachnoserver	1
SP_rep_c5317.1	Toxin from venom of the spider Chilobrachys jingzhao with unknown molecular target and function	5.24231e-27	1	67	lcl|665_arachnoserver	1
SP_rep_c5320.2	Toxin from venom of the spider Chilobrachys jingzhao that inhibits voltage-gated potassium channels	3.53103e-35	1	81	lcl|41_arachnoserver	1
SP_rep_c5331.1	Toxin from venom of the spider Chilobrachys jingzhao with unknown molecular target and function	1.51449e-14	1	72	lcl|597_arachnoserver	1
SP_rep_c5342.1	Toxin from venom of the spider Chilobrachys jingzhao with unknown molecular target and function	1.6539e-28	1	74	lcl|601_arachnoserver	1
SP_rep_c5352.2	Toxin from venom of the spider Chilobrachys jingzhao that inhibits voltage-gated sodium and potassium channels	5.94038e-24	1	66	lcl|46_arachnoserver	1
SP_rep_c5359.3	Toxin from venom of the spider Chilobrachys jingzhao that inhibits voltage-gated potassium channels	4.34403e-35	1	83	lcl|41_arachnoserver	1
SP_rep_c5369.1	Toxin from venom of the spider Chilobrachys jingzhao with unknown molecular target and function	1.65265e-30	1	79	lcl|651_arachnoserver	1
SP_rep_c5370.3	Toxin from venom of the spider Chilobrachys jingzhao that inhibits voltage-gated sodium and potassium channels	1.75676e-23	1	57	lcl|46_arachnoserver	1
SP_rep_c5390.1	Toxin from venom of the spider Grammostola rosea that inhibits mechanosensitive channels	1.0649e-09	5	52	lcl|69_arachnoserver	1
SP_rep_c5409.1	Toxin from venom of the spider Chilobrachys jingzhao with unknown molecular target and function	6.74162e-19	1	79	lcl|665_arachnoserver	1
SP_rep_c5426.2	Toxin from venom of the spider Chilobrachys jingzhao with unknown molecular target and function	9.47082e-24	1	64	lcl|602_arachnoserver	1
SP_rep_c5444.1	Toxin from venom of the spider Chilobrachys jingzhao with unknown molecular target and function	3.64288e-22	1	78	lcl|651_arachnoserver	1
SP_rep_c5445.1	Toxin from venom of the spider Chilobrachys jingzhao with unknown molecular target and function	5.7833e-12	1	37	lcl|613_arachnoserver	1
SP_rep_c5448.3	Insecticidal toxin from venom of the spider Coremiocnemis valida	8.25435e-08	2	30	lcl|435_arachnoserver	1
SP_rep_c5452.2	Toxin from venom of the spider Chilobrachys jingzhao with unknown molecular target and function	1.47045e-30	1	79	lcl|651_arachnoserver	1
SP_rep_c5459.3	Toxin from venom of the spider Chilobrachys jingzhao with unknown molecular target and function	1.65265e-30	1	79	lcl|651_arachnoserver	1
SP_s5461.1	Toxin from venom of the spider Chilobrachys jingzhao with unknown molecular target and function	2.04499e-39	1	94	lcl|657_arachnoserver	1
SP_rep_c5474.1	Toxin from venom of the spider Chilobrachys jingzhao with unknown molecular target and function	2.90447e-33	1	70	lcl|595_arachnoserver	1
SP_rep_c5479.2	Toxin from venom of the spider Chilobrachys jingzhao with unknown molecular target and function	1.47565e-23	1	74	lcl|651_arachnoserver	1
SP_rep_c5487.1	Toxin from venom of the spider Chilobrachys jingzhao with unknown molecular target and function	2.04499e-39	1	94	lcl|657_arachnoserver	1
SP_rep_c5488.1	Toxin from venom of the spider Chilobrachys jingzhao with unknown molecular target and function	9.47082e-24	1	64	lcl|602_arachnoserver	1
SP_rep_c5495.1	Toxin from venom of the spider Chilobrachys jingzhao with unknown molecular target and function	9.47082e-24	1	64	lcl|602_arachnoserver	1
SP_rep_c5523.2	Toxin from venom of the spider Chilobrachys jingzhao with unknown molecular target and function	2.9649e-32	1	79	lcl|665_arachnoserver	1
SP_rep_c5530.1	Toxin from venom of the spider Chilobrachys jingzhao with unknown molecular target and function	2.31643e-16	1	67	lcl|595_arachnoserver	1
SP_rep_c5531.1	Toxin from venom of the spider Chilobrachys jingzhao with unknown molecular target and function	3.13205e-15	1	59	lcl|597_arachnoserver	1
SP_rep_c5532.1	Toxin from venom of the spider Chilobrachys jingzhao with unknown molecular target and function	9.82779e-27	1	69	lcl|601_arachnoserver	1
SP_rep_c5533.2	Toxin from venom of the spider Chilobrachys jingzhao with unknown molecular target and function	1.39738e-17	1	86	lcl|597_arachnoserver	1
SP_rep_c5537.6	Toxin from venom of the spider Chilobrachys jingzhao that inhibits voltage-gated potassium channels	9.21101e-35	1	79	lcl|41_arachnoserver	1
SP_s5541.1	Toxin from venom of the spider Chilobrachys jingzhao with unknown molecular target and function	5.81753e-10	6	54	lcl|597_arachnoserver	1
SP_rep_c5555.1	Toxin from venom of the spider Chilobrachys jingzhao with unknown molecular target and function	6.07076e-16	6	87	lcl|597_arachnoserver	1
SP_rep_c5577.1	Toxin from venom of the spider Chilobrachys jingzhao with unknown molecular target and function	4.92591e-06	25	65	lcl|617_arachnoserver	1
SP_rep_c5583.1	Toxin from venom of the spider Chilobrachys jingzhao with unknown molecular target and function	1.58369e-17	1	86	lcl|597_arachnoserver	1
SP_rep_c5588.1	Toxin from venom of the spider Chilobrachys jingzhao with unknown molecular target and function	3.26044e-33	1	86	lcl|597_arachnoserver	1
SP_rep_c5606.2	Toxin from venom of the spider Chilobrachys jingzhao with unknown molecular target and function	2.96017e-18	1	86	lcl|597_arachnoserver	1
SP_rep_c5623.4	Toxin from venom of the spider Chilobrachys jingzhao that inhibits voltage-gated potassium channels	1.19187e-35	1	83	lcl|41_arachnoserver	1
SP_rep_c5648.1	Toxin from venom of the spider Chilobrachys jingzhao with unknown molecular target and function	1.40593e-16	6	67	lcl|595_arachnoserver	1
SP_rep_c5654.3	Toxin from venom of the spider Chilobrachys jingzhao with unknown molecular target and function	1.81771e-17	1	44	lcl|602_arachnoserver	1
SP_rep_c5673.1	Toxin from venom of the spider Chilobrachys jingzhao with unknown molecular target and function	6.05145e-14	1	61	lcl|618_arachnoserver	1
SP_rep_c5734.1	Toxin from venom of the spider Chilobrachys jingzhao with unknown molecular target and function	2.24769e-18	1	52	lcl|665_arachnoserver	1
SP_rep_c5742.5	Toxin from venom of the spider Chilobrachys jingzhao with unknown molecular target and function	4.00254e-18	1	47	lcl|602_arachnoserver	1
SP_rep_c5743.1	Toxin from venom of the spider Chilobrachys jingzhao with unknown molecular target and function	9.95125e-26	1	66	lcl|49_arachnoserver	1
SP_rep_c5758.1	Toxin from venom of the spider Chilobrachys jingzhao with unknown molecular target and function	4.30094e-17	1	82	lcl|597_arachnoserver	1
SP_rep_c5783.2	Insecticidal toxin from venom of the spider Coremiocnemis valida	6.7564e-08	2	30	lcl|435_arachnoserver	1
SP_rep_c5794.1	Toxin from venom of the spider Chilobrachys jingzhao with unknown molecular target and function	7.84534e-29	1	110	lcl|665_arachnoserver	1
SP_s5798.1	Toxin from venom of the spider Chilobrachys jingzhao with unknown molecular target and function	9.62194e-35	1	87	lcl|657_arachnoserver	1
SP_rep_c5816.1	Toxin from venom of the spider Chilobrachys jingzhao that inhibits voltage-gated sodium and potassium channels	7.45771e-35	1	80	lcl|46_arachnoserver	1
SP_s5818.1	Toxin from venom of the spider Chilobrachys jingzhao that inhibits voltage-gated sodium and potassium channels	3.83326e-24	1	58	lcl|46_arachnoserver	1
SP_rep_c5820.1	Toxin from venom of the spider Chilobrachys jingzhao with unknown molecular target and function	5.22568e-15	6	87	lcl|597_arachnoserver	1
SP_rep_c5822.6	Toxin from venom of the spider Chilobrachys jingzhao with unknown molecular target and function	2.69215e-19	1	60	lcl|651_arachnoserver	1
SP_rep_c5835.1	Toxin from venom of the spider Chilobrachys jingzhao with unknown molecular target and function	6.42098e-24	1	77	lcl|651_arachnoserver	1
SP_rep_c5840.1	Toxin from venom of the spider Chilobrachys jingzhao with unknown molecular target and function	1.39738e-17	1	86	lcl|597_arachnoserver	1
SP_s5846.1	Toxin from venom of the spider Chilobrachys jingzhao with unknown molecular target and function	1.07687e-16	1	82	lcl|597_arachnoserver	1
SP_rep_c5847.1	Toxin from venom of the spider Chilobrachys jingzhao with unknown molecular target and function	6.81353e-24	1	77	lcl|651_arachnoserver	1
SP_s5851.1	Toxin from venom of the spider Chilobrachys jingzhao with unknown molecular target and function	9.03265e-21	1	64	lcl|657_arachnoserver	1
SP_rep_c5876.1	Insecticidal toxin from venom of the spider Coremiocnemis valida	8.25435e-08	2	30	lcl|435_arachnoserver	1
SP_rep_c5878.1	Toxin from venom of the spider Chilobrachys jingzhao with unknown molecular target and function	2.96017e-18	1	86	lcl|597_arachnoserver	1
SP_rep_c5880.1	Toxin from venom of the spider Chilobrachys jingzhao with unknown molecular target and function	9.47082e-24	1	64	lcl|602_arachnoserver	1
SP_rep_c5899.1	Toxin from venom of the spider Chilobrachys jingzhao with unknown molecular target and function	9.95125e-26	1	66	lcl|49_arachnoserver	1
SP_rep_c5904.8	Insecticidal toxin from venom of the spider Coremiocnemis valida	1.05242e-06	2	28	lcl|435_arachnoserver	1
SP_s5906.2	Toxin from venom of the spider Chilobrachys jingzhao with unknown molecular target and function	2.74094e-14	1	57	lcl|597_arachnoserver	1
SP_rep_c5907.1	Toxin from venom of the spider Chilobrachys jingzhao with unknown molecular target and function	1.07687e-16	1	82	lcl|597_arachnoserver	1
SP_rep_c5913.2	Toxin from venom of the spider Chilobrachys jingzhao with unknown molecular target and function	7.53828e-22	1	85	lcl|665_arachnoserver	1
SP_rep_c5954.1	Toxin from venom of the spider Chilobrachys jingzhao with unknown molecular target and function	9.47082e-24	1	64	lcl|602_arachnoserver	1
SP_rep_c5978.1	Toxin from venom of the spider Chilobrachys jingzhao with unknown molecular target and function	4.09618e-17	1	44	lcl|602_arachnoserver	1
SP_rep_c5991.1	Toxin from venom of the spider Chilobrachys jingzhao that inhibits voltage-gated potassium channels	1.19187e-35	1	83	lcl|41_arachnoserver	1
SP_rep_c6013.1	Toxin from venom of the spider Chilobrachys jingzhao with unknown molecular target and function	2.35405e-17	1	48	lcl|651_arachnoserver	1
SP_rep_c6015.2	Toxin from venom of the spider Chilobrachys jingzhao with unknown molecular target and function	9.47082e-24	1	64	lcl|602_arachnoserver	1
SP_s6018.2	Insecticidal toxin from venom of the spider Coremiocnemis valida	7.73213e-08	2	30	lcl|435_arachnoserver	1
SP_rep_c6027.1	Toxin from venom of the spider Chilobrachys jingzhao with unknown molecular target and function	6.42098e-24	1	77	lcl|651_arachnoserver	1
SP_rep_c6060.1	Toxin from venom of the spider Chilobrachys jingzhao with unknown molecular target and function	4.65174e-36	1	104	lcl|665_arachnoserver	1
SP_s6069.2	Insecticidal toxin from venom of the spider Coremiocnemis valida	6.81187e-08	2	30	lcl|435_arachnoserver	1
SP_rep_c6101.3	Insecticidal toxin from venom of the spider Coremiocnemis valida	6.1837e-08	2	30	lcl|435_arachnoserver	1
SP_rep_c6122.1	Toxin from venom of the spider Chilobrachys jingzhao with unknown molecular target and function	4.28812e-23	1	64	lcl|602_arachnoserver	1
SP_rep_c6139.1	Toxin from venom of the spider Chilobrachys jingzhao with unknown molecular target and function	9.47082e-24	1	64	lcl|602_arachnoserver	1
SP_rep_c6181.2	Toxin from venom of the spider Chilobrachys jingzhao with unknown molecular target and function	9.93411e-16	6	67	lcl|595_arachnoserver	1
SP_rep_c6229.1	|667 Venom allergen (antigen 5) from the spider Lycosa singoriensis (translated cDNA sequence)	1.3269e-07	62	135	lcl|528_arachnoserver	1
SP_rep_c6257.1	Toxin from venom of the spider Chilobrachys jingzhao with unknown molecular target and function	7.27692e-15	1	59	lcl|595_arachnoserver	1
SP_rep_c6292.1	Toxin from venom of the spider Chilobrachys jingzhao with unknown molecular target and function	3.26044e-33	1	86	lcl|597_arachnoserver	1
SP_rep_c6302.1	Toxin from venom of the spider Chilobrachys jingzhao with unknown molecular target and function	2.96017e-18	1	86	lcl|597_arachnoserver	1
SP_rep_c6305.1	Toxin from venom of the spider Chilobrachys jingzhao with unknown molecular target and function	4.92591e-06	25	65	lcl|617_arachnoserver	1
SP_rep_c6306.1	Toxin from venom of the spider Chilobrachys jingzhao with unknown molecular target and function	4.62494e-22	1	63	lcl|651_arachnoserver	1
SP_rep_c6323.2	Toxin from venom of the spider Chilobrachys jingzhao with unknown molecular target and function	2.71089e-15	1	61	lcl|597_arachnoserver	1
SP_rep_c6333.1	Toxin from venom of the spider Chilobrachys jingzhao with unknown molecular target and function	2.96017e-18	1	86	lcl|597_arachnoserver	1
SP_rep_c6347.1	Toxin from venom of the spider Chilobrachys jingzhao with unknown molecular target and function	1.56826e-25	1	110	lcl|665_arachnoserver	1
SP_s6364.1	Insecticidal toxin from venom of the spider Coremiocnemis valida	1.92393e-06	2	30	lcl|435_arachnoserver	1
SP_rep_c6375.1	Toxin from venom of the spider Chilobrachys jingzhao with unknown molecular target and function	3.92016e-15	1	82	lcl|597_arachnoserver	1
SP_rep_c6384.1	Toxin from venom of the spider Chilobrachys jingzhao with unknown molecular target and function	3.58705e-33	1	104	lcl|665_arachnoserver	1
SP_rep_c6402.2	Toxin from venom of the spider Chilobrachys jingzhao with unknown molecular target and function	2.91547e-18	1	47	lcl|602_arachnoserver	1
SP_rep_c6411.2	Toxin from venom of the spider Chilobrachys jingzhao with unknown molecular target and function	1.47565e-23	1	74	lcl|651_arachnoserver	1
SP_rep_c6414.1	Toxin from venom of the spider Chilobrachys jingzhao with unknown molecular target and function	1.47045e-30	1	79	lcl|651_arachnoserver	1
SP_rep_c6438.2	Toxin from venom of the spider Chilobrachys jingzhao with unknown molecular target and function	9.29627e-32	16	83	lcl|629_arachnoserver	1
SP_rep_c6439.2	Toxin from venom of the spider Chilobrachys jingzhao with unknown molecular target and function	2.26871e-15	6	87	lcl|597_arachnoserver	1
SP_rep_c6483.7	Toxin from venom of the spider Chilobrachys jingzhao with unknown molecular target and function	4.92591e-06	25	65	lcl|617_arachnoserver	1
SP_rep_c6489.1	Toxin from venom of the spider Chilobrachys jingzhao with unknown molecular target and function	2.96017e-18	1	86	lcl|597_arachnoserver	1
SP_rep_c6493.2	Toxin from venom of the spider Chilobrachys jingzhao that inhibits voltage-gated potassium channels	3.52078e-13	1	63	lcl|619_arachnoserver	1
SP_rep_c6495.1	Toxin from venom of the spider Chilobrachys jingzhao with unknown molecular target and function	1.47565e-23	1	74	lcl|651_arachnoserver	1
SP_rep_c6518.1	Toxin from venom of the spider Chilobrachys jingzhao with unknown molecular target and function	3.13815e-15	1	39	lcl|602_arachnoserver	1
SP_rep_c6520.2	Toxin from venom of the spider Chilobrachys jingzhao with unknown molecular target and function	8.59087e-17	1	64	lcl|597_arachnoserver	1
SP_s6534.1	Toxin from venom of the spider Chilobrachys jingzhao with unknown molecular target and function	2.04499e-39	1	94	lcl|657_arachnoserver	1
SP_rep_c6544.1	Toxin from venom of the spider Chilobrachys jingzhao with unknown molecular target and function	5.27766e-11	1	32	lcl|613_arachnoserver	1
SP_rep_c6550.2	Toxin from venom of the spider Chilobrachys jingzhao with unknown molecular target and function	1.96424e-18	1	49	lcl|602_arachnoserver	1
SP_rep_c6570.1	Toxin from venom of the spider Chilobrachys jingzhao with unknown molecular target and function	1.39738e-17	1	86	lcl|597_arachnoserver	1
SP_s6618.2	Toxin from venom of the spider Chilobrachys jingzhao that inhibits voltage-gated sodium and potassium channels	5.41159e-29	1	66	lcl|46_arachnoserver	1
SP_rep_c6655.1	Toxin from venom of the spider Chilobrachys jingzhao with unknown molecular target and function	9.95125e-26	1	66	lcl|49_arachnoserver	1
SP_rep_c6661.4	Toxin from venom of the spider Chilobrachys jingzhao with unknown molecular target and function	2.69621e-25	1	83	lcl|660_arachnoserver	1
SP_rep_c6676.2	Toxin from venom of the spider Chilobrachys jingzhao with unknown molecular target and function	1.99718e-23	1	77	lcl|651_arachnoserver	1
SP_rep_c6677.1	Toxin from venom of the spider Chilobrachys jingzhao with unknown molecular target and function	4.51117e-36	1	110	lcl|665_arachnoserver	1
SP_rep_c6731.1	Toxin from venom of the spider Chilobrachys jingzhao with unknown molecular target and function	5.42921e-17	1	64	lcl|597_arachnoserver	1
SP_rep_c6736.1	Toxin from venom of the spider Chilobrachys jingzhao with unknown molecular target and function	4.02539e-10	1	32	lcl|613_arachnoserver	1
SP_rep_c6741.1	Toxin from venom of the spider Chilobrachys jingzhao with unknown molecular target and function	2.96017e-18	1	86	lcl|597_arachnoserver	1
SP_rep_c6766.1	Toxin from venom of the spider Chilobrachys jingzhao with unknown molecular target and function	1.89576e-22	1	69	lcl|651_arachnoserver	1
SP_rep_c6768.1	Toxin from venom of the spider Chilobrachys jingzhao with unknown molecular target and function	2.96017e-18	1	86	lcl|597_arachnoserver	1
SP_rep_c6769.1	Toxin from venom of the spider Chilobrachys jingzhao with unknown molecular target and function	5.35691e-43	1	104	lcl|665_arachnoserver	1
SP_rep_c6781.1	Toxin from venom of the spider Chilobrachys jingzhao with unknown molecular target and function	2.96017e-18	1	86	lcl|597_arachnoserver	1
SP_rep_c6789.2	Toxin from venom of the spider Chilobrachys jingzhao with unknown molecular target and function	1.3241e-33	1	86	lcl|597_arachnoserver	1
SP_rep_c6794.1	Toxin from venom of the spider Chilobrachys jingzhao with unknown molecular target and function	1.89085e-18	1	49	lcl|602_arachnoserver	1
SP_rep_c6800.1	Toxin from venom of the spider Chilobrachys jingzhao with unknown molecular target and function	9.47082e-24	1	64	lcl|602_arachnoserver	1
SP_rep_c6814.1	Toxin from venom of the spider Chilobrachys jingzhao with unknown molecular target and function	3.68357e-17	1	53	lcl|665_arachnoserver	1
SP_rep_c6819.3	Toxin from venom of the spider Chilobrachys jingzhao that inhibits voltage-gated potassium channels	1.19187e-35	1	83	lcl|41_arachnoserver	1
SP_rep_c6830.1	Toxin from venom of the spider Chilobrachys jingzhao with unknown molecular target and function	1.02894e-18	1	67	lcl|595_arachnoserver	1
SP_rep_c6857.3	Toxin from venom of the spider Chilobrachys jingzhao with unknown molecular target and function	1.65265e-30	1	79	lcl|651_arachnoserver	1
SP_rep_c6859.1	Toxin from venom of the spider Chilobrachys jingzhao with unknown molecular target and function	2.28177e-22	1	96	lcl|665_arachnoserver	1
SP_rep_c6860.2	Toxin from venom of the spider Chilobrachys jingzhao with unknown molecular target and function	9.95125e-26	1	66	lcl|49_arachnoserver	1
SP_rep_c6871.1	Toxin from venom of the spider Chilobrachys jingzhao with unknown molecular target and function	4.92591e-06	25	65	lcl|617_arachnoserver	1
SP_rep_c6893.1	Toxin from venom of the spider Chilobrachys jingzhao with unknown molecular target and function	6.42098e-24	1	77	lcl|651_arachnoserver	1
SP_rep_c6894.1	Toxin from venom of the spider Chilobrachys jingzhao with unknown molecular target and function	2.96017e-18	1	86	lcl|597_arachnoserver	1
SP_rep_c6908.1	Toxin from venom of the spider Chilobrachys jingzhao with unknown molecular target and function	9.47082e-24	1	64	lcl|602_arachnoserver	1
SP_rep_c6918.2	Toxin from venom of the spider Chilobrachys jingzhao with unknown molecular target and function	6.0728e-30	1	79	lcl|651_arachnoserver	1
SP_rep_c6920.2	Toxin from venom of the spider Chilobrachys jingzhao with unknown molecular target and function	6.42098e-24	1	77	lcl|651_arachnoserver	1
SP_rep_c6929.2	Toxin from venom of the spider Chilobrachys jingzhao that inhibits voltage-gated potassium channels	1.19187e-35	1	83	lcl|41_arachnoserver	1
SP_s6936.1	Toxin from venom of the spider Chilobrachys jingzhao that inhibits voltage-gated sodium and potassium channels	2.68691e-24	1	66	lcl|46_arachnoserver	1
SP_rep_c6969.1	Toxin from venom of the spider Chilobrachys jingzhao that inhibits voltage-gated potassium channels	1.57013e-34	1	83	lcl|41_arachnoserver	1
SP_rep_c6971.1	Toxin from venom of the spider Chilobrachys jingzhao with unknown molecular target and function	9.47082e-24	1	64	lcl|602_arachnoserver	1
SP_rep_c6982.5	Toxin from venom of the spider Chilobrachys jingzhao that inhibits voltage-gated potassium channels	1.19187e-35	1	83	lcl|41_arachnoserver	1
SP_rep_c7000.1	Toxin from venom of the spider Chilobrachys jingzhao with unknown molecular target and function	2.41132e-16	1	79	lcl|597_arachnoserver	1
SP_rep_c7005.1	Toxin from venom of the spider Chilobrachys jingzhao with unknown molecular target and function	6.42098e-24	1	77	lcl|651_arachnoserver	1
SP_rep_c7006.1	Toxin from venom of the spider Chilobrachys jingzhao with unknown molecular target and function	6.42098e-24	1	77	lcl|651_arachnoserver	1
SP_rep_c7010.1	Toxin from venom of the spider Chilobrachys jingzhao with unknown molecular target and function	1.6539e-28	1	74	lcl|601_arachnoserver	1
SP_rep_c7027.3	Toxin from venom of the spider Chilobrachys jingzhao with unknown molecular target and function	3.34516e-48	1	116	lcl|660_arachnoserver	1
SP_rep_c7041.2	Toxin from venom of the spider Chilobrachys jingzhao that inhibits voltage-gated potassium channels	1.19187e-35	1	83	lcl|41_arachnoserver	1
SP_s7045.1	Toxin from venom of the spider Chilobrachys jingzhao that inhibits voltage-gated sodium and potassium channels	1.20185e-35	1	83	lcl|46_arachnoserver	1
SP_rep_c7072.1	Toxin from venom of the spider Chilobrachys jingzhao with unknown molecular target and function	2.04499e-39	1	94	lcl|657_arachnoserver	1
SP_rep_c7078.1	Toxin from venom of the spider Chilobrachys jingzhao with unknown molecular target and function	1.21259e-17	1	86	lcl|597_arachnoserver	1
SP_rep_c7082.1	Toxin from venom of the spider Chilobrachys jingzhao with unknown molecular target and function	3.95516e-16	1	64	lcl|597_arachnoserver	1
SP_rep_c7085.1	Toxin from venom of the spider Chilobrachys jingzhao with unknown molecular target and function	9.47082e-24	1	64	lcl|602_arachnoserver	1
SP_rep_c7099.2	Toxin from venom of the spider Chilobrachys jingzhao that inhibits voltage-gated potassium channels	1.19187e-35	1	83	lcl|41_arachnoserver	1
SP_rep_c7119.2	Toxin from venom of the spider Chilobrachys jingzhao with unknown molecular target and function	9.95125e-26	1	66	lcl|49_arachnoserver	1
SP_rep_c7123.1	Toxin from venom of the spider Chilobrachys jingzhao with unknown molecular target and function	2.61713e-16	1	53	lcl|665_arachnoserver	1
SP_rep_c7125.1	Toxin from venom of the spider Chilobrachys jingzhao with unknown molecular target and function	1.39738e-17	1	86	lcl|597_arachnoserver	1
SP_rep_c7146.1	Toxin from venom of the spider Chilobrachys jingzhao with unknown molecular target and function	9.46905e-13	1	53	lcl|665_arachnoserver	1
SP_rep_c7163.1	Toxin from venom of the spider Chilobrachys jingzhao with unknown molecular target and function	2.04499e-39	1	94	lcl|657_arachnoserver	1
SP_rep_c7175.3	Toxin from venom of the spider Chilobrachys jingzhao with unknown molecular target and function	7.54841e-28	1	79	lcl|651_arachnoserver	1
SP_rep_c7182.2	Toxin from venom of the spider Chilobrachys jingzhao with unknown molecular target and function	9.95125e-26	1	66	lcl|49_arachnoserver	1
SP_rep_c7193.2	Toxin from venom of the spider Chilobrachys jingzhao with unknown molecular target and function	1.39738e-17	1	86	lcl|597_arachnoserver	1
SP_rep_c7197.1	Toxin from venom of the spider Chilobrachys jingzhao with unknown molecular target and function	9.95125e-26	1	66	lcl|49_arachnoserver	1
SP_rep_c7199.1	Toxin from venom of the spider Chilobrachys jingzhao with unknown molecular target and function	2.04358e-18	1	66	lcl|49_arachnoserver	1
SP_rep_c7207.2	Toxin from venom of the spider Chilobrachys jingzhao with unknown molecular target and function	5.47835e-17	1	67	lcl|595_arachnoserver	1
SP_rep_c7214.1	Toxin from venom of the spider Chilobrachys jingzhao with unknown molecular target and function	9.85387e-19	1	53	lcl|665_arachnoserver	1
SP_rep_c7224.2	Toxin from venom of the spider Chilobrachys jingzhao with unknown molecular target and function	9.95125e-26	1	66	lcl|49_arachnoserver	1
SP_rep_c7230.4	Toxin from venom of the spider Chilobrachys jingzhao with unknown molecular target and function	1.14769e-22	1	62	lcl|602_arachnoserver	1
SP_rep_c7232.2	Toxin from venom of the spider Chilobrachys jingzhao with unknown molecular target and function	7.33009e-39	1	94	lcl|657_arachnoserver	1
SP_rep_c7248.1	Toxin from venom of the spider Chilobrachys jingzhao with unknown molecular target and function	2.29127e-11	1	35	lcl|613_arachnoserver	1
SP_rep_c7250.5	Toxin from venom of the spider Chilobrachys jingzhao with unknown molecular target and function	4.18855e-22	6	87	lcl|595_arachnoserver	1
SP_rep_c7254.2	Toxin from venom of the spider Chilobrachys jingzhao that inhibits voltage-gated potassium channels	1.19187e-35	1	83	lcl|41_arachnoserver	1
SP_rep_c7262.2	Toxin from venom of the spider Chilobrachys jingzhao with unknown molecular target and function	9.95125e-26	1	66	lcl|49_arachnoserver	1
SP_rep_c7274.1	Toxin from venom of the spider Chilobrachys jingzhao with unknown molecular target and function	3.52997e-18	1	87	lcl|595_arachnoserver	1
SP_rep_c7284.1	Toxin from venom of the spider Chilobrachys jingzhao with unknown molecular target and function	1.57149e-31	1	79	lcl|651_arachnoserver	1
SP_rep_c7290.1	Toxin from venom of the spider Chilobrachys jingzhao with unknown molecular target and function	3.00417e-12	1	52	lcl|597_arachnoserver	1
SP_rep_c7303.1	Toxin from venom of the spider Chilobrachys jingzhao with unknown molecular target and function	5.24231e-27	1	67	lcl|665_arachnoserver	1
SP_rep_c7318.1	Toxin from venom of the spider Chilobrachys jingzhao with unknown molecular target and function	3.0188e-16	1	51	lcl|601_arachnoserver	1
SP_rep_c7336.1	Toxin from venom of the spider Chilobrachys jingzhao with unknown molecular target and function	6.52891e-15	1	59	lcl|597_arachnoserver	1
SP_rep_c7342.2	Toxin from venom of the spider Chilobrachys jingzhao with unknown molecular target and function	1.39738e-17	1	86	lcl|597_arachnoserver	1
SP_rep_c7368.2	Toxin from venom of the spider Chilobrachys jingzhao with unknown molecular target and function	4.2245e-17	1	64	lcl|602_arachnoserver	1
SP_rep_c7370.2	Toxin from venom of the spider Chilobrachys jingzhao with unknown molecular target and function	8.09543e-17	1	67	lcl|595_arachnoserver	1
SP_rep_c7373.3	Toxin from venom of the spider Chilobrachys jingzhao with unknown molecular target and function	5.47835e-17	1	67	lcl|595_arachnoserver	1
SP_rep_c7405.1	Toxin from venom of the spider Chilobrachys jingzhao with unknown molecular target and function	4.53331e-16	6	87	lcl|597_arachnoserver	1
SP_rep_c7424.1	Toxin from venom of the spider Chilobrachys jingzhao with unknown molecular target and function	1.45447e-13	1	56	lcl|597_arachnoserver	1
SP_rep_c7433.2	Toxin from venom of the spider Chilobrachys jingzhao that inhibits voltage-gated potassium channels	1.19187e-35	1	83	lcl|41_arachnoserver	1
SP_rep_c7438.3	Toxin from venom of the spider Chilobrachys jingzhao with unknown molecular target and function	9.95125e-26	1	66	lcl|49_arachnoserver	1
SP_rep_c7439.1	Insecticidal toxin from venom of the spider Coremiocnemis valida	6.7564e-08	2	30	lcl|435_arachnoserver	1
SP_rep_c7450.2	Toxin from venom of the spider Chilobrachys jingzhao with unknown molecular target and function	2.96017e-18	1	86	lcl|597_arachnoserver	1
SP_rep_c7453.1	Toxin from venom of the spider Chilobrachys jingzhao with unknown molecular target and function	2.80233e-40	1	93	lcl|665_arachnoserver	1
SP_rep_c7487.2	Toxin from venom of the spider Chilobrachys jingzhao with unknown molecular target and function	6.20462e-17	1	63	lcl|597_arachnoserver	1
SP_rep_c7524.1	Toxin from venom of the spider Chilobrachys jingzhao with unknown molecular target and function	1.04018e-48	1	116	lcl|660_arachnoserver	1
SP_rep_c7533.2	Toxin from venom of the spider Chilobrachys jingzhao with unknown molecular target and function	1.39738e-17	1	86	lcl|597_arachnoserver	1
SP_rep_c7537.2	Toxin from venom of the spider Chilobrachys jingzhao with unknown molecular target and function	1.47565e-23	1	74	lcl|651_arachnoserver	1
SP_rep_c7545.1	Toxin from venom of the spider Chilobrachys jingzhao with unknown molecular target and function	9.0139e-21	1	82	lcl|597_arachnoserver	1
SP_rep_c7568.1	Toxin from venom of the spider Chilobrachys jingzhao with unknown molecular target and function	1.39738e-17	1	86	lcl|597_arachnoserver	1
SP_rep_c7571.1	Toxin from venom of the spider Chilobrachys jingzhao with unknown molecular target and function	6.42098e-24	1	77	lcl|651_arachnoserver	1
SP_rep_c7583.1	Toxin from venom of the spider Chilobrachys jingzhao with unknown molecular target and function	4.92591e-06	25	65	lcl|617_arachnoserver	1
SP_rep_c7604.1	Toxin from venom of the spider Chilobrachys jingzhao with unknown molecular target and function	3.85739e-16	1	64	lcl|597_arachnoserver	1
SP_rep_c7617.1	Toxin from venom of the spider Chilobrachys jingzhao with unknown molecular target and function	1.28461e-28	1	102	lcl|665_arachnoserver	1
SP_rep_c7628.1	Toxin from venom of the spider Chilobrachys jingzhao with unknown molecular target and function	2.71438e-25	1	110	lcl|665_arachnoserver	1
SP_rep_c7642.1	Toxin from venom of the spider Chilobrachys jingzhao with unknown molecular target and function	9.08949e-15	1	59	lcl|595_arachnoserver	1
SP_rep_c7643.1	Toxin from venom of the spider Chilobrachys jingzhao with unknown molecular target and function	6.24154e-08	1	27	lcl|613_arachnoserver	1
SP_s7647.1	Toxin from venom of the spider Chilobrachys jingzhao with unknown molecular target and function	1.39738e-17	1	86	lcl|597_arachnoserver	1
SP_rep_c7655.2	Toxin from venom of the spider Chilobrachys jingzhao with unknown molecular target and function	6.34604e-25	1	64	lcl|49_arachnoserver	1
SP_rep_c7656.1	Toxin from venom of the spider Chilobrachys jingzhao with unknown molecular target and function	2.04499e-39	1	94	lcl|657_arachnoserver	1
SP_rep_c7656.2	Toxin from venom of the spider Chilobrachys jingzhao with unknown molecular target and function	2.04499e-39	1	94	lcl|657_arachnoserver	1
SP_rep_c7666.2	Toxin from venom of the spider Chilobrachys jingzhao with unknown molecular target and function	7.05496e-43	1	104	lcl|665_arachnoserver	1
SP_rep_c7689.2	Toxin from venom of the spider Chilobrachys jingzhao with unknown molecular target and function	2.91547e-18	1	47	lcl|602_arachnoserver	1
SP_rep_c7709.3	Toxin from venom of the spider Chilobrachys jingzhao with unknown molecular target and function	2.90402e-21	1	66	lcl|657_arachnoserver	1
SP_rep_c7710.1	Toxin from venom of the spider Chilobrachys jingzhao with unknown molecular target and function	1.39738e-17	1	86	lcl|597_arachnoserver	1
SP_rep_c7729.1	Toxin from venom of the spider Chilobrachys jingzhao with unknown molecular target and function	1.36565e-37	1	97	lcl|660_arachnoserver	1
SP_rep_c7738.1	Toxin from venom of the spider Chilobrachys jingzhao with unknown molecular target and function	1.12815e-12	1	52	lcl|597_arachnoserver	1
SP_rep_c7739.3	Toxin from venom of the spider Chilobrachys jingzhao with unknown molecular target and function	3.73001e-47	1	111	lcl|660_arachnoserver	1
SP_rep_c7769.1	Toxin from venom of the spider Chilobrachys jingzhao with unknown molecular target and function	6.26259e-16	1	82	lcl|597_arachnoserver	1
SP_rep_c7786.1	Toxin from venom of the spider Chilobrachys jingzhao that inhibits voltage-gated potassium channels	1.19187e-35	1	83	lcl|41_arachnoserver	1
SP_rep_c7805.1	Toxin from venom of the spider Chilobrachys jingzhao with unknown molecular target and function	1.12815e-12	1	52	lcl|597_arachnoserver	1
SP_rep_c7809.1	Toxin from venom of the spider Chilobrachys jingzhao with unknown molecular target and function	1.39738e-17	1	86	lcl|597_arachnoserver	1
SP_rep_c7811.1	Toxin from venom of the spider Chilobrachys jingzhao with unknown molecular target and function	9.95125e-26	1	66	lcl|49_arachnoserver	1
SP_rep_c7818.1	Toxin from venom of the spider Chilobrachys jingzhao with unknown molecular target and function	5.28449e-15	1	79	lcl|597_arachnoserver	1
SP_rep_c7836.2	Toxin from venom of the spider Chilobrachys jingzhao that inhibits voltage-gated potassium channels	1.19187e-35	1	83	lcl|41_arachnoserver	1
SP_rep_c7844.1	Toxin from venom of the spider Chilobrachys jingzhao with unknown molecular target and function	4.09545e-21	1	78	lcl|651_arachnoserver	1
SP_rep_c7849.2	Toxin from venom of the spider Haplopelma huwenum with unknown molecular target	3.65558e-10	18	77	lcl|542_arachnoserver	1
SP_rep_c7852.1	Toxin from venom of the spider Chilobrachys jingzhao with unknown molecular target and function	1.39738e-17	1	86	lcl|597_arachnoserver	1
SP_rep_c7861.1	Toxin from venom of the spider Chilobrachys jingzhao with unknown molecular target and function	7.22706e-19	1	77	lcl|651_arachnoserver	1
SP_rep_c7881.2	Toxin from venom of the spider Chilobrachys jingzhao with unknown molecular target and function	4.53331e-16	6	87	lcl|597_arachnoserver	1
SP_rep_c7884.2	Toxin from venom of the spider Chilobrachys jingzhao that inhibits voltage-gated sodium and potassium channels	7.45771e-35	1	80	lcl|46_arachnoserver	1
SP_rep_c7897.2	Toxin from venom of the spider Chilobrachys jingzhao with unknown molecular target and function	8.28734e-14	1	83	lcl|594_arachnoserver	1
SP_rep_c7928.2	Toxin from venom of the spider Chilobrachys jingzhao with unknown molecular target and function	9.47082e-24	1	64	lcl|602_arachnoserver	1
SP_rep_c7940.1	Toxin from venom of the spider Chilobrachys jingzhao with unknown molecular target and function	5.58968e-18	1	58	lcl|651_arachnoserver	1
SP_s7944.1	Toxin from venom of the spider Chilobrachys jingzhao with unknown molecular target and function	2.04499e-39	1	94	lcl|657_arachnoserver	1
SP_rep_c7954.2	Toxin from venom of the spider Chilobrachys jingzhao with unknown molecular target and function	2.44905e-20	1	83	lcl|595_arachnoserver	1
SP_s7978.2	Toxin from venom of the spider Chilobrachys jingzhao with unknown molecular target and function	1.2146e-28	1	74	lcl|601_arachnoserver	1
SP_rep_c7999.2	Toxin from venom of the spider Chilobrachys jingzhao with unknown molecular target and function	3.70592e-16	1	62	lcl|597_arachnoserver	1
SP_rep_c8013.1	Toxin from venom of the spider Chilobrachys jingzhao with unknown molecular target and function	2.96017e-18	1	86	lcl|597_arachnoserver	1
SP_rep_c8042.1	Toxin from venom of the spider Chilobrachys jingzhao with unknown molecular target and function	1.69848e-16	1	79	lcl|597_arachnoserver	1
SP_rep_c8050.1	Toxin from venom of the spider Chilobrachys jingzhao with unknown molecular target and function	9.47082e-24	1	64	lcl|602_arachnoserver	1
SP_rep_c8053.1	Toxin from venom of the spider Chilobrachys jingzhao with unknown molecular target and function	1.4373e-38	1	110	lcl|665_arachnoserver	1
SP_rep_c8069.1	Toxin from venom of the spider Chilobrachys jingzhao with unknown molecular target and function	1.01807e-33	1	86	lcl|597_arachnoserver	1
SP_rep_c8078.2	Toxin from venom of the spider Chilobrachys jingzhao with unknown molecular target and function	1.39738e-17	1	86	lcl|597_arachnoserver	1
SP_rep_c8086.2	Toxin from venom of the spider Chilobrachys jingzhao that inhibits voltage-gated potassium channels	1.19187e-35	1	83	lcl|41_arachnoserver	1
SP_rep_c8088.1	Toxin from venom of the spider Chilobrachys jingzhao with unknown molecular target and function	1.30912e-14	6	63	lcl|597_arachnoserver	1
SP_rep_c8095.4	Toxin from venom of the spider Chilobrachys jingzhao with unknown molecular target and function	4.33474e-18	1	78	lcl|595_arachnoserver	1
SP_rep_c8097.2	Toxin from venom of the spider Chilobrachys jingzhao with unknown molecular target and function	1.47565e-23	1	74	lcl|651_arachnoserver	1
SP_rep_c8140.1	Toxin from venom of the spider Chilobrachys jingzhao with unknown molecular target and function	9.47082e-24	1	64	lcl|602_arachnoserver	1
SP_rep_c8142.1	Toxin from venom of the spider Chilobrachys jingzhao with unknown molecular target and function	1.01564e-25	1	57	lcl|595_arachnoserver	1
SP_rep_c8146.1	Toxin from venom of the spider Chilobrachys jingzhao with unknown molecular target and function	1.39738e-17	1	86	lcl|597_arachnoserver	1
SP_rep_c8156.2	Toxin from venom of the spider Chilobrachys jingzhao with unknown molecular target and function	2.63181e-08	1	29	lcl|595_arachnoserver	1
SP_rep_c8165.1	Toxin from venom of the spider Chilobrachys jingzhao with unknown molecular target and function	1.57149e-31	1	79	lcl|651_arachnoserver	1
SP_rep_c8184.3	Toxin from venom of the spider Chilobrachys jingzhao with unknown molecular target and function	1.3241e-33	1	86	lcl|597_arachnoserver	1
SP_rep_c8215.2	Toxin from venom of the spider Chilobrachys jingzhao that inhibits voltage-gated potassium channels	1.19187e-35	1	83	lcl|41_arachnoserver	1
SP_rep_c8230.1	Toxin from venom of the spider Chilobrachys jingzhao that inhibits voltage-gated sodium and potassium channels	7.45771e-35	1	80	lcl|46_arachnoserver	1
SP_c8246.1	Toxin from venom of the spider Chilobrachys jingzhao with unknown molecular target and function	3.47726e-14	1	57	lcl|597_arachnoserver	1
SP_rep_c8263.1	Toxin from venom of the spider Chilobrachys jingzhao with unknown molecular target and function	3.36139e-28	1	74	lcl|601_arachnoserver	1
SP_rep_c8269.3	Toxin from venom of the spider Chilobrachys jingzhao with unknown molecular target and function	1.02453e-23	1	77	lcl|651_arachnoserver	1
SP_rep_c8301.2	Toxin from venom of the spider Chilobrachys jingzhao that inhibits voltage-gated potassium channels	1.19187e-35	1	83	lcl|41_arachnoserver	1
SP_rep_c8318.1	Toxin from venom of the spider Chilobrachys jingzhao with unknown molecular target and function	9.41578e-30	1	74	lcl|665_arachnoserver	1
SP_rep_c8333.1	Toxin from venom of the spider Chilobrachys jingzhao with unknown molecular target and function	3.36967e-35	1	110	lcl|665_arachnoserver	1
SP_rep_c8334.1	Toxin from venom of the spider Chilobrachys jingzhao with unknown molecular target and function	7.12948e-25	1	66	lcl|49_arachnoserver	1
SP_rep_c8357.1	Toxin from venom of the spider Chilobrachys jingzhao with unknown molecular target and function	5.7833e-12	1	37	lcl|613_arachnoserver	1
SP_s8359.1	Toxin from venom of the spider Chilobrachys jingzhao with unknown molecular target and function	2.96017e-18	1	86	lcl|597_arachnoserver	1
SP_rep_c8372.1	Toxin from venom of the spider Chilobrachys jingzhao with unknown molecular target and function	2.78859e-17	1	46	lcl|657_arachnoserver	1
SP_rep_c8375.1	Toxin from venom of the spider Chilobrachys jingzhao with unknown molecular target and function	2.04499e-39	1	94	lcl|657_arachnoserver	1
SP_s8380.1	Toxin from venom of the spider Chilobrachys jingzhao that inhibits voltage-gated potassium channels	1.19187e-35	1	83	lcl|41_arachnoserver	1
SP_rep_c8383.1	Toxin from venom of the spider Chilobrachys jingzhao with unknown molecular target and function	4.53331e-16	6	87	lcl|597_arachnoserver	1
SP_rep_c8434.2	Toxin from venom of the spider Chilobrachys jingzhao with unknown molecular target and function	2.4178e-22	1	68	lcl|651_arachnoserver	1
SP_rep_c8446.2	Toxin from venom of the spider Chilobrachys jingzhao with unknown molecular target and function	2.04499e-39	1	94	lcl|657_arachnoserver	1
SP_rep_c8455.1	Toxin from venom of the spider Chilobrachys jingzhao with unknown molecular target and function	4.8895e-44	1	108	lcl|660_arachnoserver	1
SP_rep_c8456.1	Toxin from venom of the spider Chilobrachys jingzhao with unknown molecular target and function	1.96536e-36	1	87	lcl|657_arachnoserver	1
SP_rep_c8458.1	Toxin from venom of the spider Chilobrachys jingzhao with unknown molecular target and function	1.4373e-38	1	110	lcl|665_arachnoserver	1
SP_rep_c8465.3	Toxin from venom of the spider Chilobrachys jingzhao with unknown molecular target and function	1.39738e-17	1	86	lcl|597_arachnoserver	1
SP_rep_c8480.1	Toxin from venom of the spider Chilobrachys jingzhao with unknown molecular target and function	1.4373e-38	1	110	lcl|665_arachnoserver	1
SP_rep_c8482.1	Toxin from venom of the spider Chilobrachys jingzhao with unknown molecular target and function	2.31063e-29	1	74	lcl|665_arachnoserver	1
SP_rep_c8483.1	Toxin from venom of the spider Chilobrachys jingzhao with unknown molecular target and function	2.96017e-18	1	86	lcl|597_arachnoserver	1
SP_rep_c8485.1	Toxin from venom of the spider Chilobrachys jingzhao with unknown molecular target and function	1.98585e-17	1	44	lcl|602_arachnoserver	1
SP_rep_c8546.1	Toxin from venom of the spider Chilobrachys jingzhao with unknown molecular target and function	1.39738e-17	1	86	lcl|597_arachnoserver	1
SP_rep_c8561.2	Toxin from venom of the spider Chilobrachys jingzhao with unknown molecular target and function	2.96017e-18	1	86	lcl|597_arachnoserver	1
SP_rep_c8593.1	Toxin from venom of the spider Chilobrachys jingzhao with unknown molecular target and function	1.08188e-12	1	52	lcl|597_arachnoserver	1
SP_rep_c8599.1	Toxin from venom of the spider Chilobrachys jingzhao with unknown molecular target and function	8.07076e-19	1	77	lcl|665_arachnoserver	1
SP_rep_c8608.1	Toxin from venom of the spider Chilobrachys jingzhao with unknown molecular target and function	6.03109e-13	10	44	lcl|602_arachnoserver	1
SP_rep_c8612.2	Toxin from venom of the spider Chilobrachys jingzhao with unknown molecular target and function	6.42098e-24	1	77	lcl|651_arachnoserver	1
SP_rep_c8616.1	Toxin from venom of the spider Chilobrachys jingzhao with unknown molecular target and function	9.95125e-26	1	66	lcl|49_arachnoserver	1
SP_rep_c8653.1	Toxin from venom of the spider Chilobrachys jingzhao with unknown molecular target and function	9.47082e-24	1	64	lcl|602_arachnoserver	1
SP_rep_c8655.1	Toxin from venom of the spider Chilobrachys jingzhao with unknown molecular target and function	4.65174e-36	1	104	lcl|665_arachnoserver	1
SP_rep_c8665.1	Toxin from venom of the spider Chilobrachys jingzhao with unknown molecular target and function	6.84654e-36	1	110	lcl|665_arachnoserver	1
SP_rep_c8676.2	Toxin from venom of the spider Chilobrachys jingzhao with unknown molecular target and function	2.26871e-15	6	87	lcl|597_arachnoserver	1
SP_s8700.1	Toxin from venom of the spider Chilobrachys jingzhao with unknown molecular target and function	9.226e-11	9	86	lcl|597_arachnoserver	1
SP_rep_c8703.1	Toxin from venom of the spider Chilobrachys jingzhao with unknown molecular target and function	2.96017e-18	1	86	lcl|597_arachnoserver	1
SP_rep_c8710.4	Toxin from venom of the spider Chilobrachys jingzhao with unknown molecular target and function	2.6084e-23	1	77	lcl|651_arachnoserver	1
SP_rep_c8712.3	Toxin from venom of the spider Chilobrachys jingzhao with unknown molecular target and function	1.65265e-30	1	79	lcl|651_arachnoserver	1
SP_rep_c8725.2	Insecticidal toxin from venom of the spider Coremiocnemis valida	5.01946e-08	2	30	lcl|435_arachnoserver	1
SP_rep_c8730.1	Toxin from venom of the spider Chilobrachys jingzhao with unknown molecular target and function	1.12968e-19	1	62	lcl|629_arachnoserver	1
SP_rep_c8744.1	Toxin from venom of the spider Chilobrachys jingzhao with unknown molecular target and function	1.90109e-17	1	44	lcl|602_arachnoserver	1
SP_rep_c8760.1	Toxin from venom of the spider Chilobrachys jingzhao with unknown molecular target and function	6.42098e-24	1	77	lcl|651_arachnoserver	1
SP_rep_c8788.2	Toxin from venom of the spider Chilobrachys jingzhao with unknown molecular target and function	2.04499e-39	1	94	lcl|657_arachnoserver	1
SP_rep_c8792.1	Toxin from venom of the spider Chilobrachys jingzhao that inhibits voltage-gated potassium channels	1.19187e-35	1	83	lcl|41_arachnoserver	1
SP_rep_c8799.1	Toxin from venom of the spider Chilobrachys jingzhao with unknown molecular target and function	4.65171e-33	1	90	lcl|665_arachnoserver	1
SP_rep_c8832.4	Toxin from venom of the spider Chilobrachys jingzhao with unknown molecular target and function	1.65265e-30	1	79	lcl|651_arachnoserver	1
SP_rep_c8845.1	Toxin from venom of the spider Chilobrachys jingzhao with unknown molecular target and function	2.04499e-39	1	94	lcl|657_arachnoserver	1
SP_rep_c8874.1	Toxin from venom of the spider Chilobrachys jingzhao with unknown molecular target and function	1.86279e-09	1	44	lcl|602_arachnoserver	1
SP_rep_c8882.5	Toxin from venom of the spider Chilobrachys jingzhao with unknown molecular target and function	2.46884e-27	1	60	lcl|595_arachnoserver	1
SP_rep_c8900.2	Toxin from venom of the spider Chilobrachys jingzhao with unknown molecular target and function	4.28159e-28	1	74	lcl|601_arachnoserver	1
SP_rep_c8941.2	Toxin from venom of the spider Chilobrachys jingzhao with unknown molecular target and function	9.95125e-26	1	66	lcl|49_arachnoserver	1
SP_rep_c8958.1	Toxin from venom of the spider Chilobrachys jingzhao with unknown molecular target and function	2.83565e-28	1	110	lcl|665_arachnoserver	1
SP_s8964.1	Toxin from venom of the spider Chilobrachys jingzhao that inhibits voltage-gated sodium and potassium channels	1.3121e-25	1	66	lcl|46_arachnoserver	1
SP_rep_c8981.1	Toxin from venom of the spider Chilobrachys jingzhao with unknown molecular target and function	1.2146e-28	1	74	lcl|601_arachnoserver	1
SP_rep_c8984.2	Toxin from venom of the spider Chilobrachys jingzhao with unknown molecular target and function	9.57744e-06	25	63	lcl|617_arachnoserver	1
SP_rep_c9007.1	Toxin from venom of the spider Chilobrachys jingzhao with unknown molecular target and function	1.20961e-18	1	53	lcl|665_arachnoserver	1
SP_rep_c9016.1	Toxin from venom of the spider Chilobrachys jingzhao with unknown molecular target and function	1.45394e-12	1	52	lcl|597_arachnoserver	1
SP_s9039.1	Toxin from venom of the spider Chilobrachys jingzhao with unknown molecular target and function	8.59087e-17	1	64	lcl|597_arachnoserver	1
SP_rep_c9042.2	Insecticidal toxin from venom of the spider Coremiocnemis valida	2.33171e-06	2	26	lcl|435_arachnoserver	1
SP_rep_c9043.3	Toxin from venom of the spider Chilobrachys jingzhao with unknown molecular target and function	9.43794e-19	1	53	lcl|665_arachnoserver	1
SP_rep_c9053.1	Toxin from venom of the spider Chilobrachys jingzhao with unknown molecular target and function	4.05989e-25	1	104	lcl|665_arachnoserver	1
SP_s9055.1	Toxin from venom of the spider Chilobrachys jingzhao with unknown molecular target and function	7.85206e-17	1	67	lcl|651_arachnoserver	1
SP_rep_c9071.1	Toxin from venom of the spider Chilobrachys jingzhao with unknown molecular target and function	6.21731e-24	1	64	lcl|601_arachnoserver	1
SP_s9075.2	Toxin from venom of the spider Chilobrachys jingzhao that inhibits voltage-gated sodium and potassium channels	3.83326e-24	1	58	lcl|46_arachnoserver	1
SP_rep_c9077.2	Toxin from venom of the spider Chilobrachys jingzhao with unknown molecular target and function	8.54094e-21	1	85	lcl|665_arachnoserver	1
SP_rep_c9115.1	Toxin from venom of the spider Chilobrachys jingzhao with unknown molecular target and function	1.10305e-27	1	87	lcl|595_arachnoserver	1
SP_rep_c9152.1	Toxin from venom of the spider Chilobrachys jingzhao with unknown molecular target and function	2.96017e-18	1	86	lcl|597_arachnoserver	1
SP_rep_c9154.1	Toxin from venom of the spider Chilobrachys jingzhao with unknown molecular target and function	1.76032e-38	1	94	lcl|657_arachnoserver	1
SP_rep_c9158.1	Toxin from venom of the spider Chilobrachys jingzhao with unknown molecular target and function	3.85244e-17	1	71	lcl|595_arachnoserver	1
SP_rep_c9186.1	Toxin from venom of the spider Chilobrachys jingzhao that inhibits voltage-gated sodium and potassium channels	3.83326e-24	1	58	lcl|46_arachnoserver	1
SP_rep_c9192.1	Toxin from venom of the spider Chilobrachys jingzhao with unknown molecular target and function	1.24586e-31	1	74	lcl|665_arachnoserver	1
SP_s9193.2	Toxin from venom of the spider Chilobrachys jingzhao with unknown molecular target and function	6.04386e-20	1	70	lcl|595_arachnoserver	1
SP_rep_c9201.1	Toxin from venom of the spider Chilobrachys jingzhao with unknown molecular target and function	6.42098e-24	1	77	lcl|651_arachnoserver	1
SP_rep_c9210.1	Toxin from venom of the spider Chilobrachys jingzhao with unknown molecular target and function	1.93343e-23	1	64	lcl|602_arachnoserver	1
SP_rep_c9221.1	Toxin from venom of the spider Chilobrachys jingzhao with unknown molecular target and function	3.3341e-37	1	106	lcl|665_arachnoserver	1
SP_rep_c9225.1	Toxin from venom of the spider Chilobrachys jingzhao with unknown molecular target and function	8.65783e-17	1	61	lcl|618_arachnoserver	1
SP_rep_c9317.1	Toxin from venom of the spider Chilobrachys jingzhao with unknown molecular target and function	1.47565e-23	1	74	lcl|651_arachnoserver	1
SP_rep_c9322.1	Toxin from venom of the spider Chilobrachys jingzhao with unknown molecular target and function	6.42098e-24	1	77	lcl|651_arachnoserver	1
SP_s9328.2	Toxin from venom of the spider Chilobrachys jingzhao that inhibits voltage-gated sodium and potassium channels	3.83326e-24	1	58	lcl|46_arachnoserver	1
SP_rep_c9345.1	Toxin from venom of the spider Chilobrachys jingzhao with unknown molecular target and function	1.2146e-28	1	74	lcl|601_arachnoserver	1
SP_rep_c9375.1	Toxin from venom of the spider Chilobrachys jingzhao with unknown molecular target and function	3.3025e-15	1	61	lcl|597_arachnoserver	1
SP_rep_c9385.2	Toxin from venom of the spider Chilobrachys jingzhao with unknown molecular target and function	1.15593e-27	1	68	lcl|665_arachnoserver	1
SP_rep_c9396.1	Toxin from venom of the spider Chilobrachys jingzhao with unknown molecular target and function	1.90109e-17	1	44	lcl|602_arachnoserver	1
SP_rep_c9418.2	Toxin from venom of the spider Chilobrachys jingzhao with unknown molecular target and function	1.15593e-27	1	68	lcl|665_arachnoserver	1
SP_rep_c9442.1	Toxin from venom of the spider Chilobrachys jingzhao with unknown molecular target and function	4.66841e-24	1	68	lcl|601_arachnoserver	1
SP_rep_c9513.1	Toxin from venom of the spider Chilobrachys jingzhao with unknown molecular target and function	3.18835e-18	1	47	lcl|602_arachnoserver	1
SP_rep_c9532.1	Toxin from venom of the spider Chilobrachys jingzhao with unknown molecular target and function	1.39738e-17	1	86	lcl|597_arachnoserver	1
SP_rep_c9543.1	Toxin from venom of the spider Chilobrachys jingzhao that inhibits voltage-gated sodium and potassium channels	7.26342e-35	1	80	lcl|46_arachnoserver	1
SP_rep_c9544.1	Toxin from venom of the spider Chilobrachys jingzhao with unknown molecular target and function	1.59088e-19	1	72	lcl|595_arachnoserver	1
SP_rep_c9556.1	Toxin from venom of the spider Chilobrachys jingzhao with unknown molecular target and function	9.95125e-26	1	66	lcl|49_arachnoserver	1
SP_rep_c9558.2	Toxin from venom of the spider Chilobrachys jingzhao with unknown molecular target and function	6.42098e-24	1	77	lcl|651_arachnoserver	1
SP_rep_c9560.2	Toxin from venom of the spider Chilobrachys jingzhao with unknown molecular target and function	1.2146e-28	1	74	lcl|601_arachnoserver	1
SP_rep_c9589.1	Toxin from venom of the spider Chilobrachys jingzhao with unknown molecular target and function	6.41776e-42	1	98	lcl|665_arachnoserver	1
SP_s9591.1	Toxin from venom of the spider Chilobrachys jingzhao that inhibits voltage-gated potassium channels	1.57137e-35	1	83	lcl|41_arachnoserver	1
SP_rep_c9598.1	Toxin from venom of the spider Chilobrachys jingzhao with unknown molecular target and function	8.59087e-17	1	64	lcl|597_arachnoserver	1
SP_rep_c9602.1	Toxin from venom of the spider Chilobrachys jingzhao with unknown molecular target and function	6.54365e-23	1	87	lcl|595_arachnoserver	1
SP_rep_c9617.1	Toxin from venom of the spider Chilobrachys jingzhao with unknown molecular target and function	2.31063e-29	1	74	lcl|665_arachnoserver	1
SP_rep_c9661.1	Toxin from venom of the spider Chilobrachys jingzhao with unknown molecular target and function	4.733e-27	1	60	lcl|595_arachnoserver	1
SP_rep_c9675.1	Toxin from venom of the spider Chilobrachys jingzhao that inhibits voltage-gated potassium channels	1.19187e-35	1	83	lcl|41_arachnoserver	1
SP_rep_c9686.2	Toxin from venom of the spider Chilobrachys jingzhao that inhibits voltage-gated potassium channels	9.43552e-27	1	67	lcl|41_arachnoserver	1
SP_rep_c9695.1	Toxin from venom of the spider Chilobrachys jingzhao with unknown molecular target and function	1.79318e-48	1	115	lcl|663_arachnoserver	1
SP_rep_c9760.1	Toxin from venom of the spider Chilobrachys jingzhao with unknown molecular target and function	1.4373e-38	1	110	lcl|665_arachnoserver	1
SP_rep_c9767.1	Toxin from venom of the spider Chilobrachys jingzhao with unknown molecular target and function	2.96017e-18	1	86	lcl|597_arachnoserver	1
SP_rep_c9798.1	Toxin from venom of the spider Haplopelma huwenum with unknown molecular target	3.65558e-10	18	77	lcl|542_arachnoserver	1
SP_rep_c9806.1	Toxin from venom of the spider Chilobrachys jingzhao with unknown molecular target and function	4.45657e-17	1	86	lcl|597_arachnoserver	1
SP_rep_c9829.1	Toxin from venom of the spider Chilobrachys jingzhao with unknown molecular target and function	2.69458e-13	1	55	lcl|597_arachnoserver	1
SP_rep_c9854.2	Toxin from venom of the spider Chilobrachys jingzhao with unknown molecular target and function	9.95125e-26	1	66	lcl|49_arachnoserver	1
SP_rep_c9877.2	Toxin from venom of the spider Chilobrachys jingzhao with unknown molecular target and function	6.42098e-24	1	77	lcl|651_arachnoserver	1
SP_rep_c9893.1	Toxin from venom of the spider Chilobrachys jingzhao with unknown molecular target and function	3.70457e-15	1	64	lcl|597_arachnoserver	1
SP_s9908.1	Isoform of a toxin from venom of the spider Chilobrachys jingzhao that inhibits voltage-gated potassium channels	1.93522e-33	1	77	lcl|603_arachnoserver	1
SP_rep_c9920.1	Toxin from venom of the spider Chilobrachys jingzhao with unknown molecular target and function	8.82048e-27	1	73	lcl|665_arachnoserver	1
SP_rep_c9921.1	Toxin from venom of the spider Chilobrachys jingzhao with unknown molecular target and function	1.3241e-33	1	86	lcl|597_arachnoserver	1
SP_rep_c9947.1	Toxin from venom of the spider Chilobrachys jingzhao with unknown molecular target and function	8.15352e-40	1	93	lcl|665_arachnoserver	1
SP_rep_c9963.1	Toxin from venom of the spider Chilobrachys jingzhao with unknown molecular target and function	1.39738e-17	1	86	lcl|597_arachnoserver	1
SP_rep_c9975.2	Isoform of a toxin from venom of the spider Chilobrachys jingzhao that inhibits voltage-gated potassium channels	1.24613e-29	1	73	lcl|603_arachnoserver	1
SP_rep_c9981.2	Toxin from venom of the spider Chilobrachys jingzhao with unknown molecular target and function	2.96017e-18	1	86	lcl|597_arachnoserver	1
SP_s9994.2	Toxin from venom of the spider Chilobrachys jingzhao that inhibits voltage-gated sodium and potassium channels	2.61126e-35	1	83	lcl|46_arachnoserver	1
SP_rep_c10041.1	Toxin from venom of the spider Chilobrachys jingzhao with unknown molecular target and function	6.50795e-19	1	69	lcl|595_arachnoserver	1
SP_rep_c10082.1	Toxin from venom of the spider Chilobrachys jingzhao with unknown molecular target and function	1.39738e-17	1	86	lcl|597_arachnoserver	1
SP_rep_c10101.1	Toxin from venom of the spider Chilobrachys jingzhao with unknown molecular target and function	1.08504e-12	1	52	lcl|597_arachnoserver	1
SP_rep_c10101.2	Toxin from venom of the spider Chilobrachys jingzhao with unknown molecular target and function	1.98585e-17	1	44	lcl|602_arachnoserver	1
SP_rep_c10106.2	Toxin from venom of the spider Chilobrachys jingzhao with unknown molecular target and function	1.72989e-29	20	102	lcl|658_arachnoserver	1
SP_rep_c10117.3	Toxin from venom of the spider Chilobrachys jingzhao with unknown molecular target and function	9.47082e-24	1	64	lcl|602_arachnoserver	1
SP_rep_c10152.1	Toxin from venom of the spider Chilobrachys jingzhao with unknown molecular target and function	2.96017e-18	1	86	lcl|597_arachnoserver	1
SP_rep_c10155.1	Toxin from venom of the spider Chilobrachys jingzhao with unknown molecular target and function	1.39738e-17	1	86	lcl|597_arachnoserver	1
SP_rep_c10162.2	Toxin from venom of the spider Chilobrachys jingzhao with unknown molecular target and function	1.39738e-17	1	86	lcl|597_arachnoserver	1
SP_rep_c10172.1	Toxin from venom of the spider Chilobrachys jingzhao with unknown molecular target and function	2.79209e-27	1	60	lcl|595_arachnoserver	1
SP_rep_c10173.1	Toxin from venom of the spider Chilobrachys jingzhao with unknown molecular target and function	3.37864e-38	1	91	lcl|657_arachnoserver	1
SP_rep_c10214.1	Toxin from venom of the spider Chilobrachys jingzhao with unknown molecular target and function	5.26732e-11	1	45	lcl|651_arachnoserver	1
SP_rep_c10247.1	Toxin from venom of the spider Chilobrachys jingzhao with unknown molecular target and function	4.42431e-17	1	85	lcl|597_arachnoserver	1
SP_rep_c10256.1	Toxin from venom of the spider Chilobrachys jingzhao with unknown molecular target and function	9.47082e-24	1	64	lcl|602_arachnoserver	1
SP_rep_c10262.3	Toxin from venom of the spider Chilobrachys jingzhao with unknown molecular target and function	1.47045e-30	1	79	lcl|651_arachnoserver	1
SP_rep_c10271.1	Toxin from venom of the spider Chilobrachys jingzhao that inhibits voltage-gated sodium and potassium channels	7.30762e-29	1	66	lcl|46_arachnoserver	1
SP_rep_c10290.1	Toxin from venom of the spider Chilobrachys jingzhao with unknown molecular target and function	4.10829e-26	1	60	lcl|595_arachnoserver	1
SP_rep_c10297.1	Toxin from venom of the spider Chilobrachys jingzhao with unknown molecular target and function	1.65839e-10	6	52	lcl|597_arachnoserver	1
SP_rep_c10354.3	Toxin from venom of the spider Chilobrachys jingzhao with unknown molecular target and function	1.28854e-17	1	52	lcl|601_arachnoserver	1
SP_rep_c10356.3	Toxin from venom of the spider Chilobrachys jingzhao with unknown molecular target and function	2.01554e-17	1	48	lcl|651_arachnoserver	1
SP_rep_c10371.1	Toxin from venom of the spider Chilobrachys jingzhao that inhibits voltage-gated sodium and potassium channels	2.34197e-29	1	66	lcl|46_arachnoserver	1
SP_rep_c10388.1	Toxin from venom of the spider Chilobrachys jingzhao with unknown molecular target and function	1.97937e-15	1	61	lcl|597_arachnoserver	1
SP_rep_c10411.1	Toxin from venom of the spider Chilobrachys jingzhao with unknown molecular target and function	1.4437e-13	1	63	lcl|597_arachnoserver	1
SP_s10414.2	Toxin from venom of the spider Chilobrachys jingzhao with unknown molecular target and function	5.47835e-17	1	67	lcl|595_arachnoserver	1
SP_rep_c10434.1	Toxin from venom of the spider Chilobrachys jingzhao with unknown molecular target and function	3.11239e-42	1	110	lcl|665_arachnoserver	1
SP_s10451.1	Toxin from venom of the spider Chilobrachys jingzhao with unknown molecular target and function	9.22384e-14	6	63	lcl|597_arachnoserver	1
SP_rep_c10508.1	Toxin from venom of the spider Chilobrachys jingzhao with unknown molecular target and function	6.42098e-24	1	77	lcl|651_arachnoserver	1
SP_rep_c10509.1	Toxin from venom of the spider Chilobrachys jingzhao with unknown molecular target and function	3.25545e-25	1	86	lcl|597_arachnoserver	1
SP_rep_c10514.1	Toxin from venom of the spider Chilobrachys jingzhao with unknown molecular target and function	8.42758e-17	1	80	lcl|597_arachnoserver	1
SP_rep_c10565.3	Toxin from venom of the spider Chilobrachys jingzhao with unknown molecular target and function	3.26044e-33	1	86	lcl|597_arachnoserver	1
SP_c10574.1	Toxin from venom of the spider Chilobrachys jingzhao with unknown molecular target and function	6.42098e-24	1	77	lcl|651_arachnoserver	1
SP_rep_c10582.2	Toxin from venom of the spider Chilobrachys jingzhao with unknown molecular target and function	3.98287e-23	1	74	lcl|651_arachnoserver	1
SP_rep_c10608.1	Toxin from venom of the spider Chilobrachys jingzhao with unknown molecular target and function	1.14074e-13	6	82	lcl|597_arachnoserver	1
SP_rep_c10612.3	Toxin from venom of the spider Chilobrachys jingzhao with unknown molecular target and function	1.07543e-31	1	86	lcl|597_arachnoserver	1
SP_rep_c10633.1	Toxin from venom of the spider Chilobrachys jingzhao with unknown molecular target and function	8.94294e-21	1	72	lcl|595_arachnoserver	1
SP_rep_c10635.1	Toxin from venom of the spider Chilobrachys jingzhao with unknown molecular target and function	2.04499e-39	1	94	lcl|657_arachnoserver	1
SP_rep_c10635.2	Toxin from venom of the spider Chilobrachys jingzhao with unknown molecular target and function	1.36923e-23	1	69	lcl|657_arachnoserver	1
SP_rep_c10654.6	Toxin from venom of the spider Chilobrachys jingzhao with unknown molecular target and function	1.65265e-30	1	79	lcl|651_arachnoserver	1
SP_rep_c10659.1	Toxin from venom of the spider Chilobrachys jingzhao with unknown molecular target and function	2.23215e-18	1	52	lcl|665_arachnoserver	1
SP_rep_c10679.2	Toxin from venom of the spider Chilobrachys jingzhao with unknown molecular target and function	6.42098e-24	1	77	lcl|651_arachnoserver	1
SP_rep_c10695.3	Toxin from venom of the spider Chilobrachys jingzhao with unknown molecular target and function	1.47045e-30	1	79	lcl|651_arachnoserver	1
SP_rep_c10723.1	Toxin from venom of the spider Chilobrachys jingzhao with unknown molecular target and function	5.9627e-17	1	44	lcl|602_arachnoserver	1
SP_rep_c10724.1	Toxin from venom of the spider Chilobrachys jingzhao with unknown molecular target and function	9.47082e-24	1	64	lcl|602_arachnoserver	1
SP_rep_c10735.1	Toxin from venom of the spider Chilobrachys jingzhao with unknown molecular target and function	9.47082e-24	1	64	lcl|602_arachnoserver	1
SP_rep_c10757.2	Toxin from venom of the spider Chilobrachys jingzhao with unknown molecular target and function	2.26871e-15	6	87	lcl|597_arachnoserver	1
SP_rep_c10771.1	Toxin from venom of the spider Chilobrachys jingzhao with unknown molecular target and function	1.04623e-28	1	72	lcl|595_arachnoserver	1
SP_rep_c10801.1	Toxin from venom of the spider Chilobrachys jingzhao with unknown molecular target and function	7.54672e-17	1	80	lcl|597_arachnoserver	1
SP_s10818.1	Toxin from venom of the spider Chilobrachys jingzhao with unknown molecular target and function	4.30094e-17	1	82	lcl|597_arachnoserver	1
SP_rep_c10844.2	Toxin from venom of the spider Chilobrachys jingzhao that inhibits voltage-gated potassium channels	1.19187e-35	1	83	lcl|41_arachnoserver	1
SP_rep_c10856.1	Toxin from venom of the spider Chilobrachys jingzhao with unknown molecular target and function	4.92591e-06	25	65	lcl|617_arachnoserver	1
SP_rep_c10891.1	Toxin from venom of the spider Chilobrachys jingzhao with unknown molecular target and function	9.47082e-24	1	64	lcl|602_arachnoserver	1
SP_rep_c10903.1	Toxin from venom of the spider Chilobrachys jingzhao with unknown molecular target and function	2.2493e-15	1	67	lcl|597_arachnoserver	1
SP_rep_c10908.4	Toxin from venom of the spider Chilobrachys jingzhao that inhibits voltage-gated potassium channels	1.19187e-35	1	83	lcl|41_arachnoserver	1
SP_c10918.2	Toxin from venom of the spider Chilobrachys jingzhao with unknown molecular target and function	1.39738e-17	1	86	lcl|597_arachnoserver	1
SP_s10962.1	Toxin from venom of the spider Chilobrachys jingzhao with unknown molecular target and function	1.78854e-32	1	82	lcl|657_arachnoserver	1
SP_s10964.1	Toxin from venom of the spider Chilobrachys jingzhao that inhibits voltage-gated sodium and potassium channels	2.26989e-29	1	66	lcl|46_arachnoserver	1
SP_rep_c10977.2	Toxin from venom of the spider Chilobrachys jingzhao with unknown molecular target and function	3.38737e-18	1	47	lcl|602_arachnoserver	1
SP_rep_c10986.1	Toxin from venom of the spider Chilobrachys jingzhao that inhibits voltage-gated potassium channels	1.19187e-35	1	83	lcl|41_arachnoserver	1
SP_rep_c11004.1	Toxin from venom of the spider Chilobrachys jingzhao with unknown molecular target and function	6.65864e-29	1	75	lcl|651_arachnoserver	1
SP_rep_c11046.1	Toxin from venom of the spider Chilobrachys jingzhao with unknown molecular target and function	9.47082e-24	1	64	lcl|602_arachnoserver	1
SP_rep_c11055.3	Toxin from venom of the spider Chilobrachys jingzhao that inhibits voltage-gated sodium and potassium channels	3.83326e-24	1	58	lcl|46_arachnoserver	1
SP_rep_c11068.1	Toxin from venom of the spider Chilobrachys jingzhao with unknown molecular target and function	8.37989e-12	1	49	lcl|597_arachnoserver	1
SP_rep_c11071.1	Toxin from venom of the spider Chilobrachys jingzhao with unknown molecular target and function	1.67994e-16	1	63	lcl|597_arachnoserver	1
SP_rep_c11087.1	Toxin from venom of the spider Chilobrachys jingzhao that inhibits voltage-gated potassium channels	1.19187e-35	1	83	lcl|41_arachnoserver	1
SP_rep_c11091.2	Toxin from venom of the spider Chilobrachys jingzhao that inhibits voltage-gated potassium channels	4.20144e-35	1	83	lcl|41_arachnoserver	1
SP_rep_c11117.1	Toxin from venom of the spider Chilobrachys jingzhao with unknown molecular target and function	9.47082e-24	1	64	lcl|602_arachnoserver	1
SP_rep_c11162.2	Toxin from venom of the spider Chilobrachys jingzhao with unknown molecular target and function	3.01333e-23	3	64	lcl|602_arachnoserver	1
SP_rep_c11177.1	Toxin from venom of the spider Chilobrachys jingzhao with unknown molecular target and function	2.96017e-18	1	86	lcl|597_arachnoserver	1
SP_s11180.3	Toxin from venom of the spider Chilobrachys jingzhao with unknown molecular target and function	7.64884e-17	1	67	lcl|595_arachnoserver	1
SP_rep_c11190.1	Toxin from venom of the spider Chilobrachys jingzhao with unknown molecular target and function	4.97128e-19	1	76	lcl|665_arachnoserver	1
SP_c11227.1	Toxin from venom of the spider Chilobrachys jingzhao with unknown molecular target and function	2.72583e-15	6	83	lcl|594_arachnoserver	1
SP_rep_c11228.1	Toxin from venom of the spider Chilobrachys jingzhao with unknown molecular target and function	9.47082e-24	1	64	lcl|602_arachnoserver	1
SP_rep_c11232.1	Toxin from venom of the spider Chilobrachys jingzhao with unknown molecular target and function	4.92591e-06	25	65	lcl|617_arachnoserver	1
SP_s11242.1	Toxin from venom of the spider Chilobrachys jingzhao that inhibits voltage-gated sodium and potassium channels	1.20185e-35	1	83	lcl|46_arachnoserver	1
SP_rep_c11255.1	Toxin from venom of the spider Chilobrachys jingzhao with unknown molecular target and function	1.90109e-17	1	44	lcl|602_arachnoserver	1
SP_rep_c11257.1	Insecticidal toxin from venom of the spider Coremiocnemis valida	7.53048e-08	2	30	lcl|435_arachnoserver	1
SP_rep_c11312.1	Toxin from venom of the spider Chilobrachys jingzhao with unknown molecular target and function	6.42098e-24	1	77	lcl|651_arachnoserver	1
SP_s11319.1	Toxin from venom of the spider Chilobrachys jingzhao with unknown molecular target and function	6.02734e-17	1	63	lcl|597_arachnoserver	1
SP_rep_c11320.1	Toxin from venom of the spider Chilobrachys jingzhao with unknown molecular target and function	3.59363e-08	1	45	lcl|613_arachnoserver	1
SP_rep_c11328.1	Toxin from venom of the spider Chilobrachys jingzhao that inhibits voltage-gated potassium channels	1.19187e-35	1	83	lcl|41_arachnoserver	1
SP_rep_c11334.1	Toxin from venom of the spider Chilobrachys jingzhao with unknown molecular target and function	1.15593e-27	1	68	lcl|665_arachnoserver	1
SP_rep_c11336.1	Toxin from venom of the spider Chilobrachys jingzhao with unknown molecular target and function	9.47082e-24	1	64	lcl|602_arachnoserver	1
SP_rep_c11356.3	Toxin from venom of the spider Chilobrachys jingzhao with unknown molecular target and function	6.28318e-15	1	47	lcl|651_arachnoserver	1
SP_rep_c11368.1	Toxin from venom of the spider Chilobrachys jingzhao with unknown molecular target and function	1.39738e-17	1	86	lcl|597_arachnoserver	1
SP_rep_c11381.3	Toxin from venom of the spider Chilobrachys jingzhao that inhibits voltage-gated potassium channels	1.19187e-35	1	83	lcl|41_arachnoserver	1
SP_rep_c11384.1	Toxin from venom of the spider Chilobrachys jingzhao with unknown molecular target and function	3.36139e-28	1	74	lcl|601_arachnoserver	1
SP_rep_c11386.1	Toxin from venom of the spider Chilobrachys jingzhao with unknown molecular target and function	9.47082e-24	1	64	lcl|602_arachnoserver	1
SP_rep_c11396.1	Toxin from venom of the spider Chilobrachys jingzhao with unknown molecular target and function	1.12815e-12	1	52	lcl|597_arachnoserver	1
SP_rep_c11400.1	Toxin from venom of the spider Chilobrachys jingzhao with unknown molecular target and function	1.2146e-28	1	74	lcl|601_arachnoserver	1
SP_rep_c11420.1	Toxin from venom of the spider Chilobrachys jingzhao with unknown molecular target and function	1.90109e-17	1	44	lcl|602_arachnoserver	1
SP_rep_c11427.2	Toxin from venom of the spider Chilobrachys jingzhao with unknown molecular target and function	6.42098e-24	1	77	lcl|651_arachnoserver	1
SP_rep_c11444.1	Toxin from venom of the spider Chilobrachys jingzhao with unknown molecular target and function	4.39427e-25	1	66	lcl|49_arachnoserver	1
SP_rep_c11456.1	Toxin from venom of the spider Chilobrachys jingzhao with unknown molecular target and function	8.6506e-19	1	67	lcl|595_arachnoserver	1
SP_rep_c11479.1	Toxin from venom of the spider Chilobrachys jingzhao with unknown molecular target and function	9.47082e-24	1	64	lcl|602_arachnoserver	1
SP_rep_c11484.3	Toxin from venom of the spider Chilobrachys jingzhao with unknown molecular target and function	1.21048e-12	6	59	lcl|597_arachnoserver	1
SP_s11497.1	Insecticidal toxin from venom of the spider Coremiocnemis valida	8.25435e-08	2	30	lcl|435_arachnoserver	1
SP_rep_c11507.1	Toxin from venom of the spider Chilobrachys jingzhao with unknown molecular target and function	3.14465e-27	1	76	lcl|657_arachnoserver	1
SP_rep_c11514.3	Toxin from venom of the spider Chilobrachys jingzhao with unknown molecular target and function	6.42098e-24	1	77	lcl|651_arachnoserver	1
SP_rep_c11521.3	Toxin from venom of the spider Chilobrachys jingzhao with unknown molecular target and function	1.47565e-23	1	74	lcl|651_arachnoserver	1
SP_rep_c11522.2	Toxin from venom of the spider Chilobrachys jingzhao with unknown molecular target and function	6.06227e-15	1	63	lcl|597_arachnoserver	1
SP_rep_c11533.2	Toxin from venom of the spider Chilobrachys jingzhao with unknown molecular target and function	5.00055e-23	1	77	lcl|651_arachnoserver	1
SP_rep_c11671.2	Toxin from venom of the spider Chilobrachys jingzhao with unknown molecular target and function	2.96017e-18	1	86	lcl|597_arachnoserver	1
SP_rep_c11679.2	Toxin from venom of the spider Chilobrachys jingzhao with unknown molecular target and function	2.96017e-18	1	86	lcl|597_arachnoserver	1
SP_rep_c11691.1	Toxin from venom of the spider Chilobrachys jingzhao with unknown molecular target and function	3.80464e-12	1	52	lcl|597_arachnoserver	1
SP_rep_c11706.1	Toxin from venom of the spider Chilobrachys jingzhao with unknown molecular target and function	2.96017e-18	1	86	lcl|597_arachnoserver	1
SP_rep_c11708.2	Toxin from venom of the spider Chilobrachys jingzhao with unknown molecular target and function	9.47082e-24	1	64	lcl|602_arachnoserver	1
SP_s11725.1	Toxin from venom of the spider Chilobrachys jingzhao with unknown molecular target and function	8.09582e-18	1	74	lcl|665_arachnoserver	1
SP_rep_c11813.1	Toxin from venom of the spider Chilobrachys jingzhao with unknown molecular target and function	1.2146e-28	1	74	lcl|601_arachnoserver	1
SP_c11825.1	Toxin from venom of the spider Chilobrachys jingzhao with unknown molecular target and function	1.08925e-23	1	76	lcl|651_arachnoserver	1
SP_rep_c11829.1	Toxin from venom of the spider Chilobrachys jingzhao with unknown molecular target and function	2.11812e-27	1	110	lcl|665_arachnoserver	1
SP_rep_c11839.1	Toxin from venom of the spider Chilobrachys jingzhao that inhibits voltage-gated sodium and potassium channels	1.34331e-29	1	66	lcl|46_arachnoserver	1
SP_rep_c11859.1	Toxin from venom of the spider Chilobrachys jingzhao that inhibits voltage-gated potassium channels	1.19187e-35	1	83	lcl|41_arachnoserver	1
SP_rep_c11864.1	Toxin from venom of the spider Chilobrachys jingzhao with unknown molecular target and function	9.47082e-24	1	64	lcl|602_arachnoserver	1
SP_rep_c11865.1	Toxin from venom of the spider Chilobrachys jingzhao with unknown molecular target and function	9.47082e-24	1	64	lcl|602_arachnoserver	1
SP_rep_c11867.2	Toxin from venom of the spider Chilobrachys jingzhao with unknown molecular target and function	9.95125e-26	1	66	lcl|49_arachnoserver	1
SP_rep_c11868.1	Toxin from venom of the spider Chilobrachys jingzhao with unknown molecular target and function	1.90109e-17	1	44	lcl|602_arachnoserver	1
SP_rep_c11869.7	Toxin from venom of the spider Chilobrachys jingzhao with unknown molecular target and function	1.81771e-17	1	44	lcl|602_arachnoserver	1
SP_rep_c11875.1	Toxin from venom of the spider Chilobrachys jingzhao with unknown molecular target and function	9.47082e-24	1	64	lcl|602_arachnoserver	1
SP_rep_c11891.2	Toxin from venom of the spider Chilobrachys jingzhao with unknown molecular target and function	3.10714e-23	1	70	lcl|601_arachnoserver	1
SP_s11895.1	Toxin from venom of the spider Chilobrachys jingzhao that inhibits voltage-gated sodium and potassium channels	1.20185e-35	1	83	lcl|46_arachnoserver	1
SP_rep_c11908.2	Toxin from venom of the spider Chilobrachys jingzhao with unknown molecular target and function	3.1066e-13	1	71	lcl|597_arachnoserver	1
SP_rep_c11967.1	Toxin from venom of the spider Chilobrachys jingzhao with unknown molecular target and function	1.23476e-09	1	40	lcl|660_arachnoserver	1
SP_c11969.1	Toxin from venom of the spider Chilobrachys jingzhao that inhibits voltage-gated potassium channels	1.19187e-35	1	83	lcl|41_arachnoserver	1
SP_rep_c11973.1	Toxin from venom of the spider Chilobrachys jingzhao with unknown molecular target and function	4.53829e-19	1	62	lcl|651_arachnoserver	1
SP_rep_c11991.1	Toxin from venom of the spider Chilobrachys jingzhao with unknown molecular target and function	5.46696e-19	1	71	lcl|595_arachnoserver	1
SP_rep_c11999.2	Toxin from venom of the spider Chilobrachys jingzhao with unknown molecular target and function	3.95516e-16	1	64	lcl|597_arachnoserver	1
SP_rep_c12005.1	Toxin from venom of the spider Chilobrachys jingzhao with unknown molecular target and function	4.44575e-15	1	86	lcl|597_arachnoserver	1
SP_rep_c12047.2	Toxin from venom of the spider Chilobrachys jingzhao with unknown molecular target and function	3.9745e-29	1	73	lcl|665_arachnoserver	1
SP_rep_c12085.2	Toxin from venom of the spider Chilobrachys jingzhao with unknown molecular target and function	5.47835e-17	1	67	lcl|595_arachnoserver	1
SP_rep_c12105.2	Isoform of a toxin from venom of the spider Chilobrachys jingzhao that inhibits voltage-gated potassium channels	3.03387e-35	1	81	lcl|603_arachnoserver	1
SP_rep_c12108.1	Toxin from venom of the spider Chilobrachys jingzhao with unknown molecular target and function	6.58216e-19	1	67	lcl|595_arachnoserver	1
SP_rep_c12123.2	Toxin from venom of the spider Chilobrachys jingzhao with unknown molecular target and function	3.2598e-21	1	60	lcl|651_arachnoserver	1
SP_rep_c12132.1	Toxin from venom of the spider Chilobrachys jingzhao with unknown molecular target and function	1.4373e-38	1	110	lcl|665_arachnoserver	1
SP_s12183.1	Toxin from venom of the spider Chilobrachys jingzhao with unknown molecular target and function	8.75128e-15	6	67	lcl|595_arachnoserver	1
SP_rep_c12245.2	Toxin from venom of the spider Chilobrachys jingzhao with unknown molecular target and function	2.36e-17	1	72	lcl|595_arachnoserver	1
SP_rep_c12246.2	Toxin from venom of the spider Chilobrachys jingzhao with unknown molecular target and function	6.65466e-36	1	106	lcl|665_arachnoserver	1
SP_rep_c12281.2	Toxin from venom of the spider Haplopelma huwenum that presumably inhibits serine proteases and voltage-gated potassium channels	3.42605e-06	63	87	lcl|448_arachnoserver	1
SP_rep_c12288.1	Toxin from venom of the spider Chilobrachys jingzhao with unknown molecular target and function	5.07882e-14	1	50	lcl|49_arachnoserver	1
SP_rep_c12292.1	Toxin from venom of the spider Chilobrachys jingzhao with unknown molecular target and function	9.95125e-26	1	66	lcl|49_arachnoserver	1
SP_rep_c12302.1	Toxin from venom of the spider Chilobrachys jingzhao with unknown molecular target and function	9.95125e-26	1	66	lcl|49_arachnoserver	1
SP_s12324.1	Toxin from venom of the spider Chilobrachys jingzhao with unknown molecular target and function	1.2146e-28	1	74	lcl|601_arachnoserver	1
SP_rep_c12328.1	Toxin from venom of the spider Chilobrachys jingzhao with unknown molecular target and function	1.12815e-12	1	52	lcl|597_arachnoserver	1
SP_rep_c12330.1	Toxin from venom of the spider Chilobrachys jingzhao with unknown molecular target and function	2.39415e-19	1	79	lcl|665_arachnoserver	1
SP_s12339.1	Toxin from venom of the spider Chilobrachys jingzhao with unknown molecular target and function	2.96017e-18	1	86	lcl|597_arachnoserver	1
SP_rep_c12345.1	Toxin from venom of the spider Chilobrachys jingzhao with unknown molecular target and function	6.42098e-24	1	77	lcl|651_arachnoserver	1
SP_rep_c12400.2	Toxin from venom of the spider Chilobrachys jingzhao with unknown molecular target and function	9.65366e-17	1	86	lcl|597_arachnoserver	1
SP_s12405.1	Toxin from venom of the spider Chilobrachys jingzhao with unknown molecular target and function	3.58883e-16	1	83	lcl|597_arachnoserver	1
SP_rep_c12448.1	Toxin from venom of the spider Chilobrachys jingzhao with unknown molecular target and function	7.74506e-15	1	50	lcl|49_arachnoserver	1
SP_rep_c12481.2	Toxin from venom of the spider Chilobrachys jingzhao that inhibits voltage-gated potassium channels	5.29775e-14	1	63	lcl|619_arachnoserver	1
SP_rep_c12510.4	Toxin from venom of the spider Chilobrachys jingzhao with unknown molecular target and function	4.53566e-30	1	79	lcl|651_arachnoserver	1
SP_rep_c12511.1	Toxin from venom of the spider Chilobrachys jingzhao with unknown molecular target and function	1.28811e-33	1	104	lcl|665_arachnoserver	1
SP_rep_c12524.2	Toxin from venom of the spider Haplopelma huwenum with unknown molecular target	1.61236e-13	18	77	lcl|542_arachnoserver	1
SP_c12530.1	Toxin from venom of the spider Chilobrachys jingzhao with unknown molecular target and function	2.96017e-18	1	86	lcl|597_arachnoserver	1
SP_rep_c12542.2	Toxin from venom of the spider Chilobrachys jingzhao with unknown molecular target and function	2.23168e-30	1	79	lcl|651_arachnoserver	1
SP_rep_c12572.3	Toxin from venom of the spider Chilobrachys jingzhao with unknown molecular target and function	4.09618e-17	1	44	lcl|602_arachnoserver	1
SP_rep_c12588.1	Toxin from venom of the spider Chilobrachys jingzhao with unknown molecular target and function	3.55868e-16	1	86	lcl|597_arachnoserver	1
SP_rep_c12600.1	Toxin from venom of the spider Chilobrachys jingzhao with unknown molecular target and function	1.47565e-23	1	74	lcl|651_arachnoserver	1
SP_rep_c12602.1	Toxin from venom of the spider Chilobrachys jingzhao with unknown molecular target and function	4.96428e-19	1	53	lcl|665_arachnoserver	1
SP_c12605.1	Toxin from venom of the spider Chilobrachys jingzhao with unknown molecular target and function	4.52326e-29	1	110	lcl|665_arachnoserver	1
SP_c12638.1	Toxin from venom of the spider Chilobrachys jingzhao that inhibits voltage-gated potassium channels	1.19187e-35	1	83	lcl|41_arachnoserver	1
SP_rep_c12666.1	Toxin from venom of the spider Chilobrachys jingzhao with unknown molecular target and function	1.00269e-16	1	63	lcl|597_arachnoserver	1
SP_rep_c12688.1	Toxin from venom of the spider Chilobrachys jingzhao with unknown molecular target and function	1.20053e-23	1	77	lcl|651_arachnoserver	1
SP_s12689.2	Toxin from venom of the spider Chilobrachys jingzhao with unknown molecular target and function	7.52612e-19	1	67	lcl|595_arachnoserver	1
SP_rep_c12707.2	Toxin from venom of the spider Chilobrachys jingzhao with unknown molecular target and function	8.6943e-18	1	86	lcl|597_arachnoserver	1
SP_rep_c12723.1	Toxin from venom of the spider Chilobrachys jingzhao with unknown molecular target and function	1.12815e-12	1	52	lcl|597_arachnoserver	1
SP_rep_c12732.1	Toxin from venom of the spider Chilobrachys jingzhao with unknown molecular target and function	1.2146e-28	1	74	lcl|601_arachnoserver	1
SP_rep_c12733.1	Toxin from venom of the spider Chilobrachys jingzhao with unknown molecular target and function	9.47082e-24	1	64	lcl|602_arachnoserver	1
SP_rep_c12740.1	Toxin from venom of the spider Chilobrachys jingzhao with unknown molecular target and function	4.00162e-18	1	81	lcl|665_arachnoserver	1
SP_rep_c12782.1	Toxin from venom of the spider Chilobrachys jingzhao with unknown molecular target and function	8.44031e-17	6	82	lcl|595_arachnoserver	1
SP_rep_c12784.5	Toxin from venom of the spider Chilobrachys jingzhao with unknown molecular target and function	3.26044e-33	1	86	lcl|597_arachnoserver	1
SP_rep_c12789.1	Toxin from venom of the spider Chilobrachys jingzhao with unknown molecular target and function	9.29627e-32	16	83	lcl|629_arachnoserver	1
SP_rep_c12794.4	Toxin from venom of the spider Chilobrachys jingzhao with unknown molecular target and function	2.71201e-18	1	47	lcl|602_arachnoserver	1
SP_s12798.1	Toxin from venom of the spider Chilobrachys jingzhao with unknown molecular target and function	3.50437e-16	1	53	lcl|601_arachnoserver	1
SP_rep_c12807.1	Toxin from venom of the spider Chilobrachys jingzhao with unknown molecular target and function	2.10908e-09	1	29	lcl|613_arachnoserver	1
SP_rep_c12818.1	Toxin from venom of the spider Chilobrachys jingzhao with unknown molecular target and function	9.57339e-39	1	94	lcl|657_arachnoserver	1
SP_s12850.1	Toxin from venom of the spider Chilobrachys jingzhao that inhibits voltage-gated sodium and potassium channels	1.90107e-23	1	57	lcl|46_arachnoserver	1
SP_rep_c12864.2	Toxin from venom of the spider Chilobrachys jingzhao with unknown molecular target and function	2.56883e-13	6	81	lcl|597_arachnoserver	1
SP_rep_c12892.1	Toxin from venom of the spider Chilobrachys jingzhao with unknown molecular target and function	1.16508e-18	1	53	lcl|665_arachnoserver	1
SP_rep_c12922.2	Toxin from venom of the spider Chilobrachys jingzhao with unknown molecular target and function	6.25864e-13	1	67	lcl|595_arachnoserver	1
SP_s12924.1	Toxin from venom of the spider Chilobrachys jingzhao with unknown molecular target and function	9.47082e-24	1	64	lcl|602_arachnoserver	1
SP_rep_c12937.1	Toxin from venom of the spider Chilobrachys jingzhao with unknown molecular target and function	6.47137e-18	1	82	lcl|597_arachnoserver	1
SP_s12975.1	Toxin from venom of the spider Chilobrachys jingzhao with unknown molecular target and function	2.15108e-19	1	50	lcl|665_arachnoserver	1
SP_rep_c12979.3	Toxin from venom of the spider Chilobrachys jingzhao with unknown molecular target and function	3.14378e-28	1	61	lcl|595_arachnoserver	1
SP_rep_c13022.1	Toxin from venom of the spider Chilobrachys jingzhao with unknown molecular target and function	1.2146e-28	1	74	lcl|601_arachnoserver	1
SP_rep_c13092.1	Toxin from venom of the spider Chilobrachys jingzhao with unknown molecular target and function	5.48303e-25	1	110	lcl|665_arachnoserver	1
SP_rep_c13093.1	Toxin from venom of the spider Chilobrachys jingzhao with unknown molecular target and function	9.47082e-24	1	64	lcl|602_arachnoserver	1
SP_rep_c13093.2	Toxin from venom of the spider Chilobrachys jingzhao with unknown molecular target and function	9.47082e-24	1	64	lcl|602_arachnoserver	1
SP_rep_c13127.1	Toxin from venom of the spider Chilobrachys jingzhao with unknown molecular target and function	1.5258e-36	1	110	lcl|665_arachnoserver	1
SP_rep_c13146.1	Toxin from venom of the spider Chilobrachys jingzhao with unknown molecular target and function	6.42098e-24	1	77	lcl|651_arachnoserver	1
SP_s13154.2	Isoform of a toxin from venom of the spider Chilobrachys jingzhao that inhibits voltage-gated potassium channels	1.93522e-33	1	77	lcl|603_arachnoserver	1
SP_rep_c13158.1	Toxin from venom of the spider Chilobrachys jingzhao with unknown molecular target and function	4.9679e-36	1	86	lcl|597_arachnoserver	1
SP_rep_c13176.1	Toxin from venom of the spider Chilobrachys jingzhao with unknown molecular target and function	1.6539e-28	1	74	lcl|601_arachnoserver	1
SP_rep_c13189.1	Toxin from venom of the spider Chilobrachys jingzhao with unknown molecular target and function	3.49809e-18	1	77	lcl|651_arachnoserver	1
SP_rep_c13193.1	Toxin from venom of the spider Chilobrachys jingzhao with unknown molecular target and function	6.12877e-17	1	63	lcl|597_arachnoserver	1
SP_rep_c13198.3	Toxin from venom of the spider Chilobrachys jingzhao that inhibits voltage-gated potassium channels	1.19187e-35	1	83	lcl|41_arachnoserver	1
SP_s13216.1	Toxin from venom of the spider Chilobrachys jingzhao with unknown molecular target and function	7.50841e-25	1	99	lcl|665_arachnoserver	1
SP_rep_c13226.2	Toxin from venom of the spider Chilobrachys jingzhao with unknown molecular target and function	9.47082e-24	1	64	lcl|602_arachnoserver	1
SP_rep_c13258.6	Isoform of a toxin from venom of the spider Chilobrachys jingzhao that inhibits voltage-gated potassium channels	8.01764e-26	12	79	lcl|603_arachnoserver	1
SP_rep_c13263.1	Toxin from venom of the spider Chilobrachys jingzhao with unknown molecular target and function	9.47082e-24	1	64	lcl|602_arachnoserver	1
SP_rep_c13298.1	Toxin from venom of the spider Chilobrachys jingzhao with unknown molecular target and function	1.39738e-17	1	86	lcl|597_arachnoserver	1
SP_rep_c13301.1	Toxin from venom of the spider Chilobrachys jingzhao with unknown molecular target and function	2.11954e-27	1	109	lcl|665_arachnoserver	1
SP_rep_c13320.1	Toxin from venom of the spider Chilobrachys jingzhao that inhibits voltage-gated sodium and potassium channels	6.02119e-24	1	58	lcl|46_arachnoserver	1
SP_rep_c13385.1	Toxin from venom of the spider Chilobrachys jingzhao with unknown molecular target and function	1.27494e-34	1	87	lcl|660_arachnoserver	1
SP_rep_c13387.1	Toxin from venom of the spider Chilobrachys jingzhao with unknown molecular target and function	5.33982e-19	1	77	lcl|651_arachnoserver	1
SP_rep_c13388.1	Toxin from venom of the spider Chilobrachys jingzhao with unknown molecular target and function	7.84534e-29	1	110	lcl|665_arachnoserver	1
SP_rep_c13391.1	Insecticidal toxin from venom of the spider Coremiocnemis valida	4.0162e-06	2	25	lcl|435_arachnoserver	1
SP_s13469.1	Insecticidal toxin from venom of the spider Coremiocnemis valida	3.25602e-06	2	26	lcl|435_arachnoserver	1
SP_rep_c13492.3	Isoform of a toxin from venom of the spider Chilobrachys jingzhao that inhibits voltage-gated potassium channels	1.93522e-33	1	77	lcl|603_arachnoserver	1
SP_rep_c13504.4	Toxin from venom of the spider Chilobrachys jingzhao that inhibits voltage-gated potassium channels	1.19187e-35	1	83	lcl|41_arachnoserver	1
SP_rep_c13514.2	Toxin from venom of the spider Chilobrachys jingzhao with unknown molecular target and function	2.96017e-18	1	86	lcl|597_arachnoserver	1
SP_rep_c13535.1	Toxin from venom of the spider Chilobrachys jingzhao with unknown molecular target and function	4.86706e-17	1	85	lcl|597_arachnoserver	1
SP_rep_c13558.1	Toxin from venom of the spider Chilobrachys jingzhao with unknown molecular target and function	7.91872e-20	1	81	lcl|665_arachnoserver	1
SP_rep_c13578.1	Toxin from venom of the spider Chilobrachys jingzhao with unknown molecular target and function	9.95125e-26	1	66	lcl|49_arachnoserver	1
SP_s13598.1	Toxin from venom of the spider Chilobrachys jingzhao with unknown molecular target and function	8.6943e-18	1	86	lcl|597_arachnoserver	1
SP_rep_c13607.2	Toxin from venom of the spider Chilobrachys jingzhao with unknown molecular target and function	1.72989e-29	20	102	lcl|658_arachnoserver	1
SP_rep_c13613.1	Toxin from venom of the spider Chilobrachys jingzhao with unknown molecular target and function	1.70604e-25	1	70	lcl|651_arachnoserver	1
SP_rep_c13623.1	Toxin from venom of the spider Chilobrachys jingzhao that inhibits voltage-gated sodium and potassium channels	2.17413e-23	1	58	lcl|46_arachnoserver	1
SP_rep_c13633.2	Toxin from venom of the spider Chilobrachys jingzhao with unknown molecular target and function	6.42098e-24	1	77	lcl|651_arachnoserver	1
SP_c13692.2	Toxin from venom of the spider Chilobrachys jingzhao that inhibits voltage-gated potassium channels	1.19187e-35	1	83	lcl|41_arachnoserver	1
SP_rep_c13696.1	Toxin from venom of the spider Chilobrachys jingzhao with unknown molecular target and function	1.47565e-23	1	74	lcl|651_arachnoserver	1
SP_rep_c13697.2	Toxin from venom of the spider Chilobrachys jingzhao that inhibits voltage-gated potassium channels	1.19187e-35	1	83	lcl|41_arachnoserver	1
SP_rep_c13716.1	Insecticidal toxin from venom of the spider Coremiocnemis valida	8.25435e-08	2	30	lcl|435_arachnoserver	1
SP_rep_c13722.3	Toxin from venom of the spider Chilobrachys jingzhao with unknown molecular target and function	1.12107e-10	6	63	lcl|594_arachnoserver	1
SP_rep_c13749.1	Toxin from venom of the spider Chilobrachys jingzhao with unknown molecular target and function	2.31346e-15	1	61	lcl|597_arachnoserver	1
SP_s13794.1	Toxin from venom of the spider Chilobrachys jingzhao with unknown molecular target and function	2.04499e-39	1	94	lcl|657_arachnoserver	1
SP_s13809.1	Toxin from venom of the spider Chilobrachys jingzhao with unknown molecular target and function	1.39738e-17	1	86	lcl|597_arachnoserver	1
SP_rep_c13818.1	Toxin from venom of the spider Chilobrachys jingzhao with unknown molecular target and function	2.00502e-11	1	51	lcl|601_arachnoserver	1
SP_c13843.3	Toxin from venom of the spider Chilobrachys jingzhao that inhibits voltage-gated potassium channels	1.19187e-35	1	83	lcl|41_arachnoserver	1
SP_rep_c13860.1	Toxin from venom of the spider Chilobrachys jingzhao with unknown molecular target and function	2.72162e-20	1	70	lcl|656_arachnoserver	1
SP_rep_c13881.2	Toxin from venom of the spider Chilobrachys jingzhao with unknown molecular target and function	6.64067e-15	1	59	lcl|597_arachnoserver	1
SP_s13893.1	Toxin from venom of the spider Chilobrachys jingzhao that inhibits voltage-gated potassium channels	1.19187e-35	1	83	lcl|41_arachnoserver	1
SP_rep_c13897.2	Toxin from venom of the spider Chilobrachys jingzhao with unknown molecular target and function	6.42098e-24	1	77	lcl|651_arachnoserver	1
SP_rep_c13899.2	Toxin from venom of the spider Chilobrachys jingzhao with unknown molecular target and function	1.08504e-12	1	52	lcl|597_arachnoserver	1
SP_s13937.1	Toxin from venom of the spider Chilobrachys jingzhao with unknown molecular target and function	4.30094e-17	1	82	lcl|597_arachnoserver	1
SP_rep_c13951.2	Toxin from venom of the spider Chilobrachys jingzhao with unknown molecular target and function	7.35322e-42	1	99	lcl|665_arachnoserver	1
SP_rep_c13966.2	Toxin from venom of the spider Chilobrachys jingzhao with unknown molecular target and function	2.96017e-18	1	86	lcl|597_arachnoserver	1
SP_rep_c13984.1	Toxin from venom of the spider Chilobrachys jingzhao with unknown molecular target and function	6.9157e-27	16	77	lcl|629_arachnoserver	1
SP_rep_c14005.1	Toxin from venom of the spider Chilobrachys jingzhao with unknown molecular target and function	3.26044e-33	1	86	lcl|597_arachnoserver	1
SP_rep_c14014.2	Toxin from venom of the spider Chilobrachys jingzhao that inhibits voltage-gated sodium and potassium channels	7.27335e-35	1	80	lcl|46_arachnoserver	1
SP_rep_c14031.1	Toxin from venom of the spider Chilobrachys jingzhao that inhibits voltage-gated potassium channels	1.19187e-35	1	83	lcl|41_arachnoserver	1
SP_s14051.1	Toxin from venom of the spider Chilobrachys jingzhao with unknown molecular target and function	2.04499e-39	1	94	lcl|657_arachnoserver	1
SP_rep_c14057.1	Toxin from venom of the spider Chilobrachys jingzhao with unknown molecular target and function	5.95109e-17	1	63	lcl|597_arachnoserver	1
SP_rep_c14074.3	Toxin from venom of the spider Chilobrachys jingzhao with unknown molecular target and function	1.98384e-17	1	86	lcl|597_arachnoserver	1
SP_rep_c14083.1	Toxin from venom of the spider Chilobrachys jingzhao with unknown molecular target and function	6.42098e-24	1	77	lcl|651_arachnoserver	1
SP_rep_c14086.1	Toxin from venom of the spider Haplopelma huwenum with unknown molecular target	3.65558e-10	18	77	lcl|542_arachnoserver	1
SP_s14114.1	Toxin from venom of the spider Chilobrachys jingzhao with unknown molecular target and function	1.79907e-19	1	72	lcl|595_arachnoserver	1
SP_rep_c14136.1	Toxin from venom of the spider Chilobrachys jingzhao with unknown molecular target and function	2.96017e-18	1	86	lcl|597_arachnoserver	1
SP_rep_c14144.1	Toxin from venom of the spider Chilobrachys jingzhao with unknown molecular target and function	1.00269e-16	1	63	lcl|597_arachnoserver	1
SP_rep_c14161.1	Toxin from venom of the spider Chilobrachys jingzhao that inhibits voltage-gated sodium and potassium channels	4.41585e-27	1	61	lcl|46_arachnoserver	1
SP_rep_c14191.2	Toxin from venom of the spider Chilobrachys jingzhao with unknown molecular target and function	8.97148e-41	1	96	lcl|665_arachnoserver	1
SP_c14227.1	Toxin from venom of the spider Chilobrachys jingzhao with unknown molecular target and function	1.12785e-18	1	67	lcl|595_arachnoserver	1
SP_rep_c14261.2	Toxin from venom of the spider Chilobrachys jingzhao that inhibits voltage-gated potassium channels	2.72008e-29	1	83	lcl|41_arachnoserver	1
SP_rep_c14307.2	Toxin from venom of the spider Chilobrachys jingzhao with unknown molecular target and function	5.23884e-23	1	64	lcl|602_arachnoserver	1
SP_rep_c14308.1	Toxin from venom of the spider Chilobrachys jingzhao with unknown molecular target and function	1.2146e-28	1	74	lcl|601_arachnoserver	1
SP_rep_c14320.2	Toxin from venom of the spider Chilobrachys jingzhao with unknown molecular target and function	1.49225e-21	1	78	lcl|651_arachnoserver	1
SP_rep_c14342.1	Toxin from venom of the spider Chilobrachys jingzhao with unknown molecular target and function	3.11208e-15	1	39	lcl|602_arachnoserver	1
SP_rep_c14369.1	Toxin from venom of the spider Chilobrachys jingzhao with unknown molecular target and function	2.96017e-18	1	86	lcl|597_arachnoserver	1
SP_rep_c14391.1	Toxin from venom of the spider Chilobrachys jingzhao that inhibits voltage-gated sodium and potassium channels	6.69452e-24	1	66	lcl|46_arachnoserver	1
SP_rep_c14411.4	Toxin from venom of the spider Chilobrachys jingzhao with unknown molecular target and function	2.96017e-18	1	86	lcl|597_arachnoserver	1
SP_rep_c14448.4	Toxin from venom of the spider Chilobrachys jingzhao with unknown molecular target and function	5.03144e-17	1	67	lcl|595_arachnoserver	1
SP_rep_c14465.1	Toxin from venom of the spider Chilobrachys jingzhao with unknown molecular target and function	2.26871e-15	6	87	lcl|597_arachnoserver	1
SP_rep_c14474.1	Toxin from venom of the spider Chilobrachys jingzhao with unknown molecular target and function	2.52197e-12	1	43	lcl|601_arachnoserver	1
SP_rep_c14482.1	Toxin from venom of the spider Chilobrachys jingzhao with unknown molecular target and function	3.14105e-31	1	72	lcl|595_arachnoserver	1
SP_rep_c14505.4	Toxin from venom of the spider Chilobrachys jingzhao with unknown molecular target and function	8.72975e-37	1	110	lcl|660_arachnoserver	1
SP_rep_c14527.3	Toxin from venom of the spider Chilobrachys jingzhao with unknown molecular target and function	1.27571e-20	1	58	lcl|602_arachnoserver	1
SP_s14531.2	Toxin from venom of the spider Chilobrachys jingzhao that inhibits voltage-gated potassium channels	1.19187e-35	1	83	lcl|41_arachnoserver	1
SP_rep_c14539.1	Toxin from venom of the spider Chilobrachys jingzhao with unknown molecular target and function	2.46884e-27	1	60	lcl|595_arachnoserver	1
SP_rep_c14545.2	Toxin from venom of the spider Chilobrachys jingzhao with unknown molecular target and function	1.81771e-17	1	44	lcl|602_arachnoserver	1
SP_rep_c14556.1	Toxin from venom of the spider Chilobrachys jingzhao with unknown molecular target and function	2.39118e-23	1	64	lcl|602_arachnoserver	1
SP_rep_c14590.1	Toxin from venom of the spider Chilobrachys jingzhao with unknown molecular target and function	1.47045e-30	1	79	lcl|651_arachnoserver	1
SP_s14621.1	Toxin from venom of the spider Chilobrachys jingzhao with unknown molecular target and function	3.15616e-30	1	103	lcl|656_arachnoserver	1
SP_rep_c14658.1	Toxin from venom of the spider Chilobrachys jingzhao with unknown molecular target and function	2.33572e-19	1	55	lcl|602_arachnoserver	1
SP_rep_c14681.2	Toxin from venom of the spider Chilobrachys jingzhao that inhibits voltage-gated sodium and potassium channels	2.17413e-23	1	58	lcl|46_arachnoserver	1
SP_rep_c14694.2	Toxin from venom of the spider Chilobrachys jingzhao that inhibits voltage-gated sodium and potassium channels	2.26989e-29	1	66	lcl|46_arachnoserver	1
SP_rep_c14701.1	Toxin from venom of the spider Chilobrachys jingzhao with unknown molecular target and function	1.33428e-25	1	85	lcl|665_arachnoserver	1
SP_s14736.1	Toxin from venom of the spider Chilobrachys jingzhao with unknown molecular target and function	1.65265e-30	1	79	lcl|651_arachnoserver	1
SP_s14748.1	Isoform of a toxin from venom of the spider Chilobrachys jingzhao that inhibits voltage-gated potassium channels	1.93522e-33	1	77	lcl|603_arachnoserver	1
SP_rep_c14775.2	Insecticidal toxin from venom of the spider Coremiocnemis valida	2.23166e-06	2	30	lcl|435_arachnoserver	1
SP_rep_c14793.1	Toxin from venom of the spider Chilobrachys jingzhao with unknown molecular target and function	9.95125e-26	1	66	lcl|49_arachnoserver	1
SP_s14892.1	Toxin from venom of the spider Chilobrachys jingzhao with unknown molecular target and function	1.78867e-20	1	65	lcl|601_arachnoserver	1
SP_rep_c14955.2	Toxin from venom of the spider Chilobrachys jingzhao with unknown molecular target and function	1.47045e-30	1	79	lcl|651_arachnoserver	1
SP_s15047.1	Toxin from venom of the spider Chilobrachys jingzhao with unknown molecular target and function	1.2146e-28	1	74	lcl|601_arachnoserver	1
SP_rep_c15049.1	Toxin from venom of the spider Chilobrachys jingzhao with unknown molecular target and function	2.96017e-18	1	86	lcl|597_arachnoserver	1
SP_rep_c15056.2	Toxin from venom of the spider Grammostola rosea that inhibits mechanosensitive channels	7.43647e-11	5	52	lcl|69_arachnoserver	1
SP_rep_c15066.1	Toxin from venom of the spider Chilobrachys jingzhao with unknown molecular target and function	5.43359e-24	1	87	lcl|595_arachnoserver	1
SP_s15067.1	Toxin from venom of the spider Chilobrachys jingzhao with unknown molecular target and function	4.13402e-38	1	92	lcl|657_arachnoserver	1
SP_s15073.1	Toxin from venom of the spider Chilobrachys jingzhao that inhibits voltage-gated sodium and potassium channels	1.47844e-31	1	72	lcl|46_arachnoserver	1
SP_rep_c15074.1	Toxin from venom of the spider Chilobrachys jingzhao with unknown molecular target and function	1.39738e-17	1	86	lcl|597_arachnoserver	1
SP_rep_c15107.1	Toxin from venom of the spider Chilobrachys jingzhao with unknown molecular target and function	3.29264e-14	1	39	lcl|602_arachnoserver	1
SP_rep_c15108.3	Toxin from venom of the spider Chilobrachys jingzhao that inhibits voltage-gated potassium channels	5.72102e-35	1	83	lcl|41_arachnoserver	1
SP_rep_c15108.6	Toxin from venom of the spider Chilobrachys jingzhao that inhibits voltage-gated potassium channels	1.19187e-35	1	83	lcl|41_arachnoserver	1
SP_rep_c15122.2	Toxin from venom of the spider Chilobrachys jingzhao with unknown molecular target and function	6.42098e-24	1	77	lcl|651_arachnoserver	1
SP_rep_c15145.1	Toxin from venom of the spider Chilobrachys jingzhao with unknown molecular target and function	1.46662e-09	1	35	lcl|660_arachnoserver	1
SP_rep_c15240.2	Toxin from venom of the spider Chilobrachys jingzhao with unknown molecular target and function	3.81829e-21	1	58	lcl|657_arachnoserver	1
SP_rep_c15249.1	Toxin from venom of the spider Chilobrachys jingzhao with unknown molecular target and function	1.2146e-28	1	74	lcl|601_arachnoserver	1
SP_rep_c15281.2	Toxin from venom of the spider Chilobrachys jingzhao with unknown molecular target and function	1.47045e-30	1	79	lcl|651_arachnoserver	1
SP_rep_c15294.1	Toxin from venom of the spider Chilobrachys jingzhao with unknown molecular target and function	1.4373e-38	1	110	lcl|665_arachnoserver	1
SP_rep_c15303.1	Toxin from venom of the spider Chilobrachys jingzhao with unknown molecular target and function	2.98049e-21	1	61	lcl|602_arachnoserver	1
SP_rep_c15305.1	Toxin from venom of the spider Chilobrachys jingzhao with unknown molecular target and function	3.10204e-16	1	67	lcl|595_arachnoserver	1
SP_rep_c15334.1	Toxin from venom of the spider Chilobrachys jingzhao with unknown molecular target and function	1.39738e-17	1	86	lcl|597_arachnoserver	1
SP_rep_c15359.4	Toxin from venom of the spider Chilobrachys jingzhao with unknown molecular target and function	2.04499e-39	1	94	lcl|657_arachnoserver	1
SP_rep_c15442.3	Toxin from venom of the spider Chilobrachys jingzhao with unknown molecular target and function	8.39945e-27	1	65	lcl|665_arachnoserver	1
SP_rep_c15484.1	Toxin from venom of the spider Chilobrachys jingzhao that inhibits voltage-gated potassium channels	1.19187e-35	1	83	lcl|41_arachnoserver	1
SP_rep_c15516.2	Toxin from venom of the spider Chilobrachys jingzhao with unknown molecular target and function	1.05037e-26	1	60	lcl|595_arachnoserver	1
SP_rep_c15551.2	Toxin from venom of the spider Chilobrachys jingzhao with unknown molecular target and function	4.92591e-06	25	65	lcl|617_arachnoserver	1
SP_s15564.1	Toxin from venom of the spider Chilobrachys jingzhao that inhibits voltage-gated potassium channels	1.19187e-35	1	83	lcl|41_arachnoserver	1
SP_c15572.1	Toxin from venom of the spider Chilobrachys jingzhao with unknown molecular target and function	4.95942e-19	1	69	lcl|595_arachnoserver	1
SP_rep_c15577.3	Toxin from venom of the spider Chilobrachys jingzhao with unknown molecular target and function	1.6539e-28	1	74	lcl|601_arachnoserver	1
SP_rep_c15606.1	Toxin from venom of the spider Chilobrachys jingzhao with unknown molecular target and function	1.39738e-17	1	86	lcl|597_arachnoserver	1
SP_rep_c15653.1	Toxin from venom of the spider Chilobrachys jingzhao with unknown molecular target and function	2.34888e-27	1	63	lcl|597_arachnoserver	1
SP_rep_c15681.4	Toxin from venom of the spider Chilobrachys jingzhao with unknown molecular target and function	9.47082e-24	1	64	lcl|602_arachnoserver	1
SP_rep_c15691.1	Toxin from venom of the spider Chilobrachys jingzhao with unknown molecular target and function	6.44254e-15	1	59	lcl|597_arachnoserver	1
SP_rep_c15698.1	Toxin from venom of the spider Chilobrachys jingzhao with unknown molecular target and function	6.42098e-24	1	77	lcl|651_arachnoserver	1
SP_s15702.2	Toxin from venom of the spider Chilobrachys jingzhao with unknown molecular target and function	1.16557e-14	1	58	lcl|597_arachnoserver	1
SP_rep_c15706.1	Insecticidal toxin from venom of the spider Coremiocnemis valida	6.7564e-08	2	30	lcl|435_arachnoserver	1
SP_rep_c15722.1	Toxin from venom of the spider Chilobrachys jingzhao with unknown molecular target and function	6.47466e-15	1	59	lcl|597_arachnoserver	1
SP_rep_c15726.4	Toxin from venom of the spider Chilobrachys jingzhao with unknown molecular target and function	1.55318e-21	1	70	lcl|651_arachnoserver	1
SP_s15791.1	Isoform of a toxin from venom of the spider Chilobrachys jingzhao that inhibits voltage-gated potassium channels	1.93522e-33	1	77	lcl|603_arachnoserver	1
SP_rep_c15792.2	|667 Venom allergen (antigen 5) from the spider Lycosa singoriensis (translated cDNA sequence)	2.38572e-07	62	135	lcl|528_arachnoserver	1
SP_c15858.2	Toxin from venom of the spider Chilobrachys jingzhao that inhibits voltage-gated potassium channels	1.19187e-35	1	83	lcl|41_arachnoserver	1
SP_rep_c15896.1	Toxin from venom of the spider Chilobrachys jingzhao that inhibits voltage-gated sodium and potassium channels	2.33139e-24	1	61	lcl|46_arachnoserver	1
SP_s15910.1	Toxin from venom of the spider Chilobrachys jingzhao with unknown molecular target and function	4.92591e-06	25	65	lcl|617_arachnoserver	1
SP_c16002.1	Toxin from venom of the spider Chilobrachys jingzhao that inhibits voltage-gated sodium and potassium channels	3.83326e-24	1	58	lcl|46_arachnoserver	1
SP_rep_c16016.3	Toxin from venom of the spider Chilobrachys jingzhao with unknown molecular target and function	6.49144e-17	1	54	lcl|651_arachnoserver	1
SP_rep_c16021.1	Toxin from venom of the spider Chilobrachys jingzhao with unknown molecular target and function	8.81885e-13	1	52	lcl|597_arachnoserver	1
SP_rep_c16033.2	Toxin from venom of the spider Chilobrachys jingzhao with unknown molecular target and function	2.63181e-08	1	29	lcl|597_arachnoserver	1
SP_rep_c16096.1	Toxin from venom of the spider Chilobrachys jingzhao with unknown molecular target and function	9.47082e-24	1	64	lcl|602_arachnoserver	1
SP_rep_c16104.1	Toxin from venom of the spider Chilobrachys jingzhao that inhibits voltage-gated potassium channels	1.19187e-35	1	83	lcl|41_arachnoserver	1
SP_c16142.3	Toxin from venom of the spider Chilobrachys jingzhao with unknown molecular target and function	9.47082e-24	1	64	lcl|602_arachnoserver	1
SP_rep_c16148.4	Toxin from venom of the spider Chilobrachys jingzhao with unknown molecular target and function	1.74175e-21	1	66	lcl|651_arachnoserver	1
SP_rep_c16162.1	Toxin from venom of the spider Chilobrachys jingzhao with unknown molecular target and function	9.47082e-24	1	64	lcl|602_arachnoserver	1
SP_rep_c16209.1	Toxin from venom of the spider Chilobrachys jingzhao that inhibits voltage-gated sodium and potassium channels	1.47243e-29	1	66	lcl|46_arachnoserver	1
SP_s16213.1	Toxin from venom of the spider Chilobrachys jingzhao that inhibits voltage-gated sodium and potassium channels	1.7684e-29	1	66	lcl|46_arachnoserver	1
SP_c16245.1	Toxin from venom of the spider Chilobrachys jingzhao with unknown molecular target and function	6.53092e-23	1	77	lcl|651_arachnoserver	1
SP_c16248.2	Toxin from venom of the spider Chilobrachys jingzhao that inhibits voltage-gated potassium channels	1.19187e-35	1	83	lcl|41_arachnoserver	1
SP_s16253.3	Toxin from venom of the spider Chilobrachys jingzhao with unknown molecular target and function	9.28612e-14	1	42	lcl|665_arachnoserver	1
SP_rep_c16255.1	Toxin from venom of the spider Chilobrachys jingzhao with unknown molecular target and function	1.05916e-12	1	59	lcl|595_arachnoserver	1
SP_rep_c16267.2	Toxin from venom of the spider Chilobrachys jingzhao that inhibits voltage-gated sodium and potassium channels	3.23107e-32	1	80	lcl|46_arachnoserver	1
SP_s16350.1	Toxin from venom of the spider Chilobrachys jingzhao with unknown molecular target and function	2.04499e-39	1	94	lcl|657_arachnoserver	1
SP_rep_c16362.1	Toxin from venom of the spider Chilobrachys jingzhao with unknown molecular target and function	1.39738e-17	1	86	lcl|597_arachnoserver	1
SP_rep_c16397.2	Toxin from venom of the spider Chilobrachys jingzhao with unknown molecular target and function	1.03663e-18	1	82	lcl|665_arachnoserver	1
SP_s16448.2	Insecticidal toxin from venom of the spider Coremiocnemis valida	5.01946e-08	2	30	lcl|435_arachnoserver	1
SP_rep_c16466.1	Toxin from venom of the spider Chilobrachys jingzhao with unknown molecular target and function	9.95125e-26	1	66	lcl|49_arachnoserver	1
SP_rep_c16490.1	Toxin from venom of the spider Chilobrachys jingzhao with unknown molecular target and function	3.98287e-23	1	74	lcl|651_arachnoserver	1
SP_c16518.1	Toxin from venom of the spider Chilobrachys jingzhao with unknown molecular target and function	1.2146e-28	1	74	lcl|601_arachnoserver	1
SP_c16525.2	Toxin from venom of the spider Chilobrachys jingzhao with unknown molecular target and function	2.96017e-18	1	86	lcl|597_arachnoserver	1
SP_rep_c16538.3	Toxin from venom of the spider Chilobrachys jingzhao that inhibits voltage-gated potassium channels	1.19187e-35	1	83	lcl|41_arachnoserver	1
SP_rep_c16542.2	Toxin from venom of the spider Chilobrachys jingzhao with unknown molecular target and function	6.42098e-24	1	77	lcl|651_arachnoserver	1
SP_rep_c16560.2	Toxin from venom of the spider Chilobrachys jingzhao with unknown molecular target and function	4.52092e-28	1	75	lcl|660_arachnoserver	1
SP_s16572.2	Toxin from venom of the spider Chilobrachys jingzhao with unknown molecular target and function	4.53331e-16	6	87	lcl|597_arachnoserver	1
SP_s16636.1	Isoform of a toxin from venom of the spider Chilobrachys jingzhao that inhibits voltage-gated potassium channels	7.23595e-30	1	77	lcl|603_arachnoserver	1
SP_rep_c16642.1	Toxin from venom of the spider Chilobrachys jingzhao with unknown molecular target and function	7.28468e-43	1	106	lcl|663_arachnoserver	1
SP_rep_c16655.2	Insecticidal toxin from venom of the spider Coremiocnemis valida	6.7564e-08	2	30	lcl|435_arachnoserver	1
SP_s16682.1	Toxin from venom of the spider Chilobrachys jingzhao with unknown molecular target and function	2.63843e-19	1	77	lcl|665_arachnoserver	1
SP_rep_c16684.2	Insecticidal toxin from venom of the spider Coremiocnemis valida	6.7564e-08	2	30	lcl|435_arachnoserver	1
SP_s16719.1	Toxin from venom of the spider Chilobrachys jingzhao with unknown molecular target and function	1.8224e-25	1	110	lcl|665_arachnoserver	1
SP_rep_c16721.1	Toxin from venom of the spider Chilobrachys jingzhao with unknown molecular target and function	3.06952e-25	1	66	lcl|49_arachnoserver	1
SP_c16786.2	Toxin from venom of the spider Chilobrachys jingzhao with unknown molecular target and function	6.42098e-24	1	77	lcl|651_arachnoserver	1
SP_rep_c16851.1	Toxin from venom of the spider Chilobrachys jingzhao with unknown molecular target and function	7.04477e-24	1	77	lcl|651_arachnoserver	1
SP_rep_c16861.1	Toxin from venom of the spider Chilobrachys jingzhao with unknown molecular target and function	6.84336e-36	1	110	lcl|665_arachnoserver	1
SP_rep_c16868.2	Toxin from venom of the spider Chilobrachys jingzhao with unknown molecular target and function	3.79465e-15	1	64	lcl|597_arachnoserver	1
SP_rep_c16874.1	Toxin from venom of the spider Chilobrachys jingzhao with unknown molecular target and function	7.27185e-15	1	59	lcl|595_arachnoserver	1
SP_rep_c16881.1	Toxin from venom of the spider Chilobrachys jingzhao with unknown molecular target and function	8.97866e-13	1	52	lcl|597_arachnoserver	1
SP_rep_c16902.1	Toxin from venom of the spider Chilobrachys jingzhao with unknown molecular target and function	1.56519e-33	1	86	lcl|597_arachnoserver	1
SP_c16917.2	Toxin from venom of the spider Chilobrachys jingzhao with unknown molecular target and function	6.42098e-24	1	77	lcl|651_arachnoserver	1
SP_rep_c16928.1	Toxin from venom of the spider Chilobrachys jingzhao with unknown molecular target and function	9.13079e-18	1	52	lcl|665_arachnoserver	1
SP_c16956.1	Toxin from venom of the spider Chilobrachys jingzhao with unknown molecular target and function	2.96017e-18	1	86	lcl|597_arachnoserver	1
SP_c16964.1	Toxin from venom of the spider Chilobrachys jingzhao with unknown molecular target and function	1.39738e-17	1	86	lcl|597_arachnoserver	1
SP_rep_c16987.1	Toxin from venom of the spider Chilobrachys jingzhao with unknown molecular target and function	8.77598e-13	1	52	lcl|597_arachnoserver	1
SP_s17014.2	Toxin from venom of the spider Chilobrachys jingzhao with unknown molecular target and function	2.96017e-18	1	86	lcl|597_arachnoserver	1
SP_c17017.1	Toxin from venom of the spider Chilobrachys jingzhao with unknown molecular target and function	6.97841e-18	1	66	lcl|595_arachnoserver	1
SP_rep_c17049.2	Toxin from venom of the spider Chilobrachys jingzhao with unknown molecular target and function	1.00269e-16	1	63	lcl|597_arachnoserver	1
SP_rep_c17072.1	Toxin from venom of the spider Chilobrachys jingzhao with unknown molecular target and function	6.26259e-16	1	60	lcl|595_arachnoserver	1
SP_c17101.2	Toxin from venom of the spider Chilobrachys jingzhao with unknown molecular target and function	5.46803e-20	1	62	lcl|651_arachnoserver	1
SP_c17126.1	Toxin from venom of the spider Chilobrachys jingzhao with unknown molecular target and function	9.47082e-24	1	64	lcl|602_arachnoserver	1
SP_rep_c17129.2	Toxin from venom of the spider Chilobrachys jingzhao with unknown molecular target and function	9.47082e-24	1	64	lcl|602_arachnoserver	1
SP_rep_c17140.1	Toxin from venom of the spider Chilobrachys jingzhao with unknown molecular target and function	2.18025e-15	1	67	lcl|595_arachnoserver	1
SP_rep_c17168.2	Toxin from venom of the spider Chilobrachys jingzhao with unknown molecular target and function	8.99724e-28	1	74	lcl|601_arachnoserver	1
SP_rep_c17177.2	Toxin from venom of the spider Chilobrachys jingzhao that inhibits voltage-gated sodium and potassium channels	2.34197e-29	1	66	lcl|46_arachnoserver	1
SP_rep_c17185.1	Toxin from venom of the spider Chilobrachys jingzhao with unknown molecular target and function	2.04499e-39	1	94	lcl|657_arachnoserver	1
SP_rep_c17188.1	Toxin from venom of the spider Chilobrachys jingzhao with unknown molecular target and function	1.38076e-24	1	68	lcl|601_arachnoserver	1
SP_rep_c17204.1	Toxin from venom of the spider Chilobrachys jingzhao with unknown molecular target and function	5.46883e-23	1	74	lcl|651_arachnoserver	1
SP_rep_c17210.1	Toxin from venom of the spider Chilobrachys jingzhao with unknown molecular target and function	1.18039e-16	1	82	lcl|597_arachnoserver	1
SP_rep_c17226.1	Toxin from venom of the spider Chilobrachys jingzhao with unknown molecular target and function	2.16881e-29	1	80	lcl|665_arachnoserver	1
SP_rep_c17229.1	Toxin from venom of the spider Chilobrachys jingzhao with unknown molecular target and function	1.12815e-12	1	52	lcl|597_arachnoserver	1
SP_s17262.2	Toxin from venom of the spider Chilobrachys jingzhao with unknown molecular target and function	4.92591e-06	25	65	lcl|617_arachnoserver	1
SP_rep_c17300.1	Toxin from venom of the spider Chilobrachys jingzhao with unknown molecular target and function	2.02853e-15	1	61	lcl|597_arachnoserver	1
SP_rep_c17307.1	Toxin from venom of the spider Chilobrachys jingzhao with unknown molecular target and function	8.00684e-29	1	74	lcl|665_arachnoserver	1
SP_rep_c17371.1	Toxin from venom of the spider Chilobrachys jingzhao with unknown molecular target and function	1.3241e-33	1	86	lcl|597_arachnoserver	1
SP_rep_c17372.4	Toxin from venom of the spider Chilobrachys jingzhao with unknown molecular target and function	8.55885e-27	1	60	lcl|595_arachnoserver	1
SP_c17376.1	Toxin from venom of the spider Chilobrachys jingzhao with unknown molecular target and function	5.05075e-17	1	86	lcl|597_arachnoserver	1
SP_rep_c17400.1	Toxin from venom of the spider Chilobrachys jingzhao with unknown molecular target and function	4.72325e-18	1	86	lcl|597_arachnoserver	1
SP_rep_c17421.1	Toxin from venom of the spider Chilobrachys jingzhao with unknown molecular target and function	2.26871e-15	6	87	lcl|597_arachnoserver	1
SP_rep_c17433.2	Toxin from venom of the spider Chilobrachys jingzhao that inhibits voltage-gated sodium and potassium channels	1.45801e-09	1	35	lcl|46_arachnoserver	1
SP_c17450.1	Toxin from venom of the spider Chilobrachys jingzhao with unknown molecular target and function	2.76828e-35	1	83	lcl|595_arachnoserver	1
SP_rep_c17464.1	Toxin from venom of the spider Chilobrachys jingzhao with unknown molecular target and function	1.4373e-38	1	110	lcl|665_arachnoserver	1
SP_rep_c17497.1	Toxin from venom of the spider Chilobrachys jingzhao with unknown molecular target and function	6.42098e-24	1	77	lcl|651_arachnoserver	1
SP_rep_c17534.1	Toxin from venom of the spider Chilobrachys jingzhao with unknown molecular target and function	9.26431e-18	1	82	lcl|597_arachnoserver	1
SP_c17555.2	Toxin from venom of the spider Chilobrachys jingzhao with unknown molecular target and function	6.42098e-24	1	77	lcl|651_arachnoserver	1
SP_s17581.3	Toxin from venom of the spider Chilobrachys jingzhao with unknown molecular target and function	7.49776e-14	1	83	lcl|594_arachnoserver	1
SP_rep_c17584.1	Insecticidal toxin from venom of the spider Coremiocnemis valida	1.87637e-06	2	30	lcl|435_arachnoserver	1
SP_rep_c17648.2	Toxin from venom of the spider Chilobrachys jingzhao with unknown molecular target and function	1.47045e-30	1	79	lcl|651_arachnoserver	1
SP_rep_c17662.1	Toxin from venom of the spider Chilobrachys jingzhao with unknown molecular target and function	1.22569e-30	1	77	lcl|665_arachnoserver	1
SP_c17664.1	Toxin from venom of the spider Chilobrachys jingzhao with unknown molecular target and function	2.96017e-18	1	86	lcl|597_arachnoserver	1
SP_s17673.2	Toxin from venom of the spider Chilobrachys jingzhao that inhibits voltage-gated sodium and potassium channels	7.45771e-35	1	80	lcl|46_arachnoserver	1
SP_rep_c17724.1	Toxin from venom of the spider Chilobrachys jingzhao with unknown molecular target and function	2.96017e-18	1	86	lcl|597_arachnoserver	1
SP_s17732.1	Toxin from venom of the spider Chilobrachys jingzhao with unknown molecular target and function	2.04499e-39	1	94	lcl|657_arachnoserver	1
SP_c17764.2	Toxin from venom of the spider Chilobrachys jingzhao with unknown molecular target and function	6.42098e-24	1	77	lcl|651_arachnoserver	1
SP_rep_c17765.2	Toxin from venom of the spider Chilobrachys jingzhao with unknown molecular target and function	2.96017e-18	1	86	lcl|597_arachnoserver	1
SP_c17782.1	Toxin from venom of the spider Chilobrachys jingzhao with unknown molecular target and function	1.3241e-33	1	86	lcl|597_arachnoserver	1
SP_rep_c17787.2	Toxin from venom of the spider Chilobrachys jingzhao with unknown molecular target and function	4.66878e-25	1	64	lcl|49_arachnoserver	1
SP_rep_c17811.1	Toxin from venom of the spider Chilobrachys jingzhao with unknown molecular target and function	7.13514e-22	1	68	lcl|651_arachnoserver	1
SP_c17813.1	Toxin from venom of the spider Chilobrachys jingzhao with unknown molecular target and function	6.42098e-24	1	77	lcl|651_arachnoserver	1
SP_s17836.1	Insecticidal toxin from venom of the spider Coremiocnemis valida	1.17299e-06	2	28	lcl|435_arachnoserver	1
SP_s17850.1	Toxin from venom of the spider Chilobrachys jingzhao with unknown molecular target and function	9.46546e-16	1	71	lcl|597_arachnoserver	1
SP_rep_c17851.1	Toxin from venom of the spider Chilobrachys jingzhao with unknown molecular target and function	4.96892e-37	1	91	lcl|657_arachnoserver	1
SP_s17932.1	Insecticidal toxin from venom of the spider Coremiocnemis valida	6.72859e-08	2	30	lcl|435_arachnoserver	1
SP_c17936.1	Toxin from venom of the spider Chilobrachys jingzhao that inhibits voltage-gated sodium and potassium channels	2.27458e-29	1	66	lcl|46_arachnoserver	1
SP_rep_c17947.2	Toxin from venom of the spider Chilobrachys jingzhao with unknown molecular target and function	1.2146e-28	1	74	lcl|601_arachnoserver	1
SP_rep_c17948.1	Toxin from venom of the spider Chilobrachys jingzhao with unknown molecular target and function	2.86266e-11	1	35	lcl|613_arachnoserver	1
SP_rep_c17961.1	Toxin from venom of the spider Chilobrachys jingzhao with unknown molecular target and function	2.29281e-24	1	64	lcl|602_arachnoserver	1
SP_rep_c17980.1	Toxin from venom of the spider Chilobrachys jingzhao that inhibits voltage-gated sodium and potassium channels	2.34197e-29	1	66	lcl|46_arachnoserver	1
SP_c17983.3	Toxin from venom of the spider Chilobrachys jingzhao with unknown molecular target and function	6.42098e-24	1	77	lcl|651_arachnoserver	1
SP_c17984.1	Toxin from venom of the spider Chilobrachys jingzhao that inhibits voltage-gated sodium and potassium channels	9.99855e-30	1	66	lcl|46_arachnoserver	1
SP_rep_c17990.1	Toxin from venom of the spider Chilobrachys jingzhao with unknown molecular target and function	5.83553e-28	1	73	lcl|665_arachnoserver	1
SP_rep_c18017.2	Toxin from venom of the spider Chilobrachys jingzhao with unknown molecular target and function	5.67658e-17	1	86	lcl|597_arachnoserver	1
SP_c18028.2	Toxin from venom of the spider Chilobrachys jingzhao with unknown molecular target and function	2.96017e-18	1	86	lcl|597_arachnoserver	1
SP_rep_c18069.1	Toxin from venom of the spider Chilobrachys jingzhao with unknown molecular target and function	1.14379e-17	1	86	lcl|597_arachnoserver	1
SP_rep_c18119.2	Toxin from venom of the spider Chilobrachys jingzhao with unknown molecular target and function	9.8767e-08	1	37	lcl|599_arachnoserver	1
SP_rep_c18120.1	Toxin from venom of the spider Chilobrachys jingzhao with unknown molecular target and function	6.92373e-23	1	77	lcl|651_arachnoserver	1
SP_s18127.1	Toxin from venom of the spider Chilobrachys jingzhao with unknown molecular target and function	2.04499e-39	1	94	lcl|657_arachnoserver	1
SP_rep_c18158.1	Toxin from venom of the spider Chilobrachys jingzhao with unknown molecular target and function	9.47082e-24	1	64	lcl|602_arachnoserver	1
SP_rep_c18164.1	Toxin from venom of the spider Chilobrachys jingzhao with unknown molecular target and function	6.88172e-31	1	79	lcl|651_arachnoserver	1
SP_rep_c18189.1	Toxin from venom of the spider Chilobrachys jingzhao with unknown molecular target and function	1.21695e-23	1	74	lcl|651_arachnoserver	1
SP_rep_c18198.1	Toxin from venom of the spider Chilobrachys jingzhao with unknown molecular target and function	1.12815e-12	1	52	lcl|597_arachnoserver	1
SP_c18203.1	Toxin from venom of the spider Chilobrachys jingzhao with unknown molecular target and function	2.96017e-18	1	86	lcl|597_arachnoserver	1
SP_c18204.1	Toxin from venom of the spider Chilobrachys jingzhao with unknown molecular target and function	7.09716e-24	1	77	lcl|651_arachnoserver	1
SP_rep_c18275.1	Toxin from venom of the spider Chilobrachys jingzhao with unknown molecular target and function	1.372e-23	1	77	lcl|651_arachnoserver	1
SP_rep_c18294.1	Toxin from venom of the spider Chilobrachys jingzhao with unknown molecular target and function	2.863e-18	1	86	lcl|597_arachnoserver	1
SP_s18320.4	Toxin from venom of the spider Chilobrachys jingzhao that inhibits voltage-gated potassium channels	6.17373e-35	1	81	lcl|41_arachnoserver	1
SP_rep_c18343.2	Toxin from venom of the spider Chilobrachys jingzhao with unknown molecular target and function	3.71257e-41	1	104	lcl|665_arachnoserver	1
SP_rep_c18374.1	Toxin from venom of the spider Chilobrachys jingzhao with unknown molecular target and function	1.2146e-28	1	74	lcl|601_arachnoserver	1
SP_c18377.1	Toxin from venom of the spider Chilobrachys jingzhao with unknown molecular target and function	9.47082e-24	1	64	lcl|602_arachnoserver	1
SP_c18394.2	Toxin from venom of the spider Chilobrachys jingzhao that inhibits voltage-gated potassium channels	1.19187e-35	1	83	lcl|41_arachnoserver	1
SP_rep_c18407.2	Toxin from venom of the spider Chilobrachys jingzhao with unknown molecular target and function	4.43506e-13	1	54	lcl|597_arachnoserver	1
SP_rep_c18469.1	Toxin from venom of the spider Chilobrachys jingzhao with unknown molecular target and function	9.07161e-17	1	63	lcl|597_arachnoserver	1
SP_rep_c18486.2	Toxin from venom of the spider Chilobrachys jingzhao with unknown molecular target and function	1.6539e-28	1	74	lcl|601_arachnoserver	1
SP_rep_c18544.1	Toxin from venom of the spider Chilobrachys jingzhao with unknown molecular target and function	2.26871e-15	6	87	lcl|597_arachnoserver	1
SP_rep_c18550.1	Toxin from venom of the spider Chilobrachys jingzhao with unknown molecular target and function	2.96017e-18	1	86	lcl|597_arachnoserver	1
SP_rep_c18567.1	Toxin from venom of the spider Chilobrachys jingzhao with unknown molecular target and function	1.74506e-15	1	61	lcl|597_arachnoserver	1
SP_s18579.3	Toxin from venom of the spider Chilobrachys jingzhao that inhibits voltage-gated potassium channels	1.19187e-35	1	83	lcl|41_arachnoserver	1
SP_rep_c18601.1	Toxin from venom of the spider Chilobrachys jingzhao with unknown molecular target and function	1.39738e-17	1	86	lcl|597_arachnoserver	1
SP_rep_c18611.3	Toxin from venom of the spider Chilobrachys jingzhao with unknown molecular target and function	9.95125e-26	1	66	lcl|49_arachnoserver	1
SP_s18612.2	Toxin from venom of the spider Chilobrachys jingzhao with unknown molecular target and function	2.96017e-18	1	86	lcl|597_arachnoserver	1
SP_rep_c18627.1	Toxin from venom of the spider Chilobrachys jingzhao with unknown molecular target and function	9.47082e-24	1	64	lcl|602_arachnoserver	1
SP_rep_c18666.3	Toxin from venom of the spider Chilobrachys jingzhao with unknown molecular target and function	1.3241e-33	1	86	lcl|597_arachnoserver	1
SP_c18669.1	Toxin from venom of the spider Chilobrachys jingzhao with unknown molecular target and function	1.2146e-28	1	74	lcl|601_arachnoserver	1
SP_c18673.1	Toxin from venom of the spider Chilobrachys jingzhao with unknown molecular target and function	1.39738e-17	1	86	lcl|597_arachnoserver	1
SP_rep_c18693.1	Toxin from venom of the spider Chilobrachys jingzhao with unknown molecular target and function	4.41218e-15	1	78	lcl|597_arachnoserver	1
SP_rep_c18733.1	Toxin from venom of the spider Chilobrachys jingzhao with unknown molecular target and function	8.94294e-21	1	72	lcl|595_arachnoserver	1
SP_rep_c18749.1	Toxin from venom of the spider Chilobrachys jingzhao with unknown molecular target and function	9.47082e-24	1	64	lcl|602_arachnoserver	1
SP_rep_c18773.3	Toxin from venom of the spider Chilobrachys jingzhao with unknown molecular target and function	7.18469e-15	1	56	lcl|651_arachnoserver	1
SP_c18782.1	Toxin from venom of the spider Chilobrachys jingzhao that inhibits voltage-gated sodium and potassium channels	1.75676e-23	1	57	lcl|46_arachnoserver	1
SP_rep_c18786.1	Toxin from venom of the spider Chilobrachys jingzhao with unknown molecular target and function	1.48445e-17	1	86	lcl|597_arachnoserver	1
SP_rep_c18788.2	Toxin from venom of the spider Chilobrachys jingzhao with unknown molecular target and function	1.39738e-17	1	86	lcl|597_arachnoserver	1
SP_rep_c18789.1	Toxin from venom of the spider Chilobrachys jingzhao with unknown molecular target and function	1.08711e-07	1	27	lcl|595_arachnoserver	1
SP_rep_c18790.1	Toxin from venom of the spider Chilobrachys jingzhao with unknown molecular target and function	7.08827e-19	1	53	lcl|665_arachnoserver	1
SP_rep_c18833.1	Toxin from venom of the spider Chilobrachys jingzhao with unknown molecular target and function	3.00555e-18	1	47	lcl|602_arachnoserver	1
SP_rep_c18837.1	Toxin from venom of the spider Chilobrachys jingzhao with unknown molecular target and function	1.22741e-14	1	59	lcl|597_arachnoserver	1
SP_c18855.1	Toxin from venom of the spider Chilobrachys jingzhao with unknown molecular target and function	2.83364e-15	1	59	lcl|597_arachnoserver	1
SP_c18872.1	Toxin from venom of the spider Chilobrachys jingzhao that inhibits voltage-gated sodium and potassium channels	9.74007e-35	1	80	lcl|46_arachnoserver	1
SP_rep_c18964.1	Toxin from venom of the spider Chilobrachys jingzhao with unknown molecular target and function	1.39738e-17	1	86	lcl|597_arachnoserver	1
SP_rep_c18973.1	Toxin from venom of the spider Chilobrachys jingzhao with unknown molecular target and function	5.35117e-22	1	77	lcl|651_arachnoserver	1
SP_c18999.1	Toxin from venom of the spider Chilobrachys jingzhao with unknown molecular target and function	6.42098e-24	1	77	lcl|651_arachnoserver	1
SP_c19062.2	Toxin from venom of the spider Chilobrachys jingzhao with unknown molecular target and function	6.42098e-24	1	77	lcl|651_arachnoserver	1
SP_c19079.1	Toxin from venom of the spider Chilobrachys jingzhao with unknown molecular target and function	2.25e-18	1	55	lcl|665_arachnoserver	1
SP_rep_c19089.1	Toxin from venom of the spider Chilobrachys jingzhao with unknown molecular target and function	1.97206e-20	1	63	lcl|651_arachnoserver	1
SP_c19096.1	Toxin from venom of the spider Chilobrachys jingzhao with unknown molecular target and function	2.26871e-15	6	87	lcl|597_arachnoserver	1
SP_rep_c19117.1	Toxin from venom of the spider Chilobrachys jingzhao with unknown molecular target and function	2.70731e-21	1	81	lcl|665_arachnoserver	1
SP_rep_c19130.1	Toxin from venom of the spider Chilobrachys jingzhao with unknown molecular target and function	5.42921e-17	1	64	lcl|597_arachnoserver	1
SP_s19138.1	Toxin from venom of the spider Chilobrachys jingzhao with unknown molecular target and function	1.33602e-17	1	72	lcl|595_arachnoserver	1
SP_rep_c19198.2	Toxin from venom of the spider Chilobrachys jingzhao with unknown molecular target and function	4.67247e-15	1	78	lcl|597_arachnoserver	1
SP_rep_c19267.1	Toxin from venom of the spider Chilobrachys jingzhao with unknown molecular target and function	1.21646e-23	1	64	lcl|602_arachnoserver	1
SP_s19320.1	Toxin from venom of the spider Chilobrachys jingzhao that inhibits voltage-gated sodium and potassium channels	7.27335e-35	1	80	lcl|46_arachnoserver	1
SP_rep_c19325.1	Toxin from venom of the spider Chilobrachys jingzhao with unknown molecular target and function	7.93127e-14	1	63	lcl|597_arachnoserver	1
SP_rep_c19367.1	Toxin from venom of the spider Chilobrachys jingzhao with unknown molecular target and function	9.95125e-26	1	66	lcl|49_arachnoserver	1
SP_s19398.3	Toxin from venom of the spider Chilobrachys jingzhao with unknown molecular target and function	3.94238e-17	1	67	lcl|595_arachnoserver	1
SP_rep_c19472.1	Toxin from venom of the spider Chilobrachys jingzhao with unknown molecular target and function	2.77797e-34	1	107	lcl|665_arachnoserver	1
SP_rep_c19480.1	Toxin from venom of the spider Chilobrachys jingzhao with unknown molecular target and function	6.15292e-18	1	82	lcl|597_arachnoserver	1
SP_rep_c19483.1	Toxin from venom of the spider Chilobrachys jingzhao with unknown molecular target and function	2.04499e-39	1	94	lcl|657_arachnoserver	1
SP_rep_c19526.1	Toxin from venom of the spider Chilobrachys jingzhao with unknown molecular target and function	2.62196e-26	1	104	lcl|665_arachnoserver	1
SP_rep_c19576.1	Toxin from venom of the spider Chilobrachys jingzhao with unknown molecular target and function	6.42098e-24	1	77	lcl|651_arachnoserver	1
SP_rep_c19586.1	Toxin from venom of the spider Chilobrachys jingzhao with unknown molecular target and function	9.47082e-24	1	64	lcl|602_arachnoserver	1
SP_rep_c19596.3	Toxin from venom of the spider Chilobrachys jingzhao with unknown molecular target and function	8.40015e-34	1	81	lcl|665_arachnoserver	1
SP_rep_c19632.1	Toxin from venom of the spider Chilobrachys jingzhao with unknown molecular target and function	2.04062e-23	1	64	lcl|602_arachnoserver	1
SP_rep_c19636.1	Toxin from venom of the spider Chilobrachys jingzhao with unknown molecular target and function	4.48291e-29	1	75	lcl|651_arachnoserver	1
SP_s19646.1	Toxin from venom of the spider Chilobrachys jingzhao with unknown molecular target and function	4.92591e-06	25	65	lcl|617_arachnoserver	1
SP_rep_c19651.1	Toxin from venom of the spider Chilobrachys jingzhao with unknown molecular target and function	1.47565e-23	1	74	lcl|651_arachnoserver	1
SP_rep_c19652.1	Toxin from venom of the spider Chilobrachys jingzhao with unknown molecular target and function	6.15413e-24	1	77	lcl|651_arachnoserver	1
SP_rep_c19694.1	Toxin from venom of the spider Chilobrachys jingzhao with unknown molecular target and function	2.65863e-30	1	86	lcl|595_arachnoserver	1
SP_s19732.1	Insecticidal toxin from venom of the spider Coremiocnemis valida	6.7564e-08	2	30	lcl|435_arachnoserver	1
SP_rep_c19770.2	Toxin from venom of the spider Chilobrachys jingzhao with unknown molecular target and function	4.19712e-32	1	84	lcl|595_arachnoserver	1
SP_s19787.1	Toxin from venom of the spider Chilobrachys jingzhao with unknown molecular target and function	8.22922e-06	25	65	lcl|617_arachnoserver	1
SP_s19791.1	Toxin from venom of the spider Chilobrachys jingzhao with unknown molecular target and function	3.72513e-31	1	79	lcl|665_arachnoserver	1
SP_s19808.1	Toxin from venom of the spider Chilobrachys jingzhao with unknown molecular target and function	3.95516e-16	1	64	lcl|597_arachnoserver	1
SP_rep_c19820.1	Toxin from venom of the spider Chilobrachys jingzhao with unknown molecular target and function	3.31719e-17	1	67	lcl|595_arachnoserver	1
SP_c19826.1	Toxin from venom of the spider Chilobrachys jingzhao with unknown molecular target and function	1.39738e-17	1	86	lcl|597_arachnoserver	1
SP_rep_c19880.1	Toxin from venom of the spider Chilobrachys jingzhao with unknown molecular target and function	9.73095e-16	1	83	lcl|594_arachnoserver	1
SP_s19896.1	Toxin from venom of the spider Chilobrachys jingzhao that inhibits voltage-gated sodium and potassium channels	1.20185e-35	1	83	lcl|46_arachnoserver	1
SP_rep_c19899.2	Toxin from venom of the spider Chilobrachys jingzhao with unknown molecular target and function	1.2731e-18	1	67	lcl|595_arachnoserver	1
SP_rep_c19945.1	Toxin from venom of the spider Chilobrachys jingzhao with unknown molecular target and function	1.37385e-07	1	36	lcl|651_arachnoserver	1
SP_s19993.1	Toxin from venom of the spider Chilobrachys jingzhao with unknown molecular target and function	7.69014e-14	6	64	lcl|597_arachnoserver	1
SP_rep_c20008.1	Toxin from venom of the spider Chilobrachys jingzhao with unknown molecular target and function	4.4753e-25	1	60	lcl|618_arachnoserver	1
SP_rep_c20011.1	Toxin from venom of the spider Chilobrachys jingzhao with unknown molecular target and function	1.0173e-12	1	49	lcl|660_arachnoserver	1
SP_c20037.1	Toxin from venom of the spider Chilobrachys jingzhao with unknown molecular target and function	9.47082e-24	1	64	lcl|602_arachnoserver	1
SP_s20042.1	Toxin from venom of the spider Chilobrachys jingzhao with unknown molecular target and function	2.16722e-22	1	68	lcl|651_arachnoserver	1
SP_c20053.1	Toxin from venom of the spider Chilobrachys jingzhao that inhibits voltage-gated potassium channels	1.19187e-35	1	83	lcl|41_arachnoserver	1
SP_rep_c20129.3	Toxin from venom of the spider Chilobrachys jingzhao with unknown molecular target and function	1.12815e-12	1	52	lcl|597_arachnoserver	1
SP_rep_c20148.1	Toxin from venom of the spider Chilobrachys jingzhao with unknown molecular target and function	1.90109e-17	1	44	lcl|602_arachnoserver	1
SP_rep_c20148.2	Toxin from venom of the spider Chilobrachys jingzhao with unknown molecular target and function	2.46531e-18	1	49	lcl|602_arachnoserver	1
SP_s20174.1	Toxin from venom of the spider Chilobrachys jingzhao with unknown molecular target and function	3.34401e-34	1	83	lcl|660_arachnoserver	1
SP_rep_c20202.1	Toxin from venom of the spider Chilobrachys jingzhao with unknown molecular target and function	9.46543e-30	1	71	lcl|663_arachnoserver	1
SP_c20259.1	Toxin from venom of the spider Chilobrachys jingzhao with unknown molecular target and function	3.01333e-23	3	64	lcl|602_arachnoserver	1
SP_c20273.1	Toxin from venom of the spider Chilobrachys jingzhao with unknown molecular target and function	1.36923e-23	1	69	lcl|657_arachnoserver	1
SP_rep_c20370.1	Toxin from venom of the spider Chilobrachys jingzhao with unknown molecular target and function	3.00622e-16	1	66	lcl|595_arachnoserver	1
SP_rep_c20397.2	Toxin from venom of the spider Chilobrachys jingzhao with unknown molecular target and function	1.12815e-12	1	52	lcl|597_arachnoserver	1
SP_s20406.1	Insecticidal toxin from venom of the spider Coremiocnemis valida	1.05242e-06	2	28	lcl|435_arachnoserver	1
SP_s20433.1	Toxin from venom of the spider Chilobrachys jingzhao that inhibits voltage-gated sodium and potassium channels	1.21733e-29	1	73	lcl|46_arachnoserver	1
SP_c20454.4	Toxin from venom of the spider Chilobrachys jingzhao with unknown molecular target and function	1.62682e-43	1	106	lcl|663_arachnoserver	1
SP_s20460.2	Toxin from venom of the spider Chilobrachys jingzhao with unknown molecular target and function	1.03767e-12	1	44	lcl|651_arachnoserver	1
SP_c20464.1	Toxin from venom of the spider Chilobrachys jingzhao with unknown molecular target and function	4.02646e-18	1	66	lcl|595_arachnoserver	1
SP_rep_c20478.1	Toxin from venom of the spider Chilobrachys jingzhao with unknown molecular target and function	5.16753e-19	1	61	lcl|602_arachnoserver	1
SP_rep_c20517.2	Toxin from venom of the spider Chilobrachys jingzhao with unknown molecular target and function	5.71971e-20	1	63	lcl|629_arachnoserver	1
SP_c20519.1	Toxin from venom of the spider Chilobrachys jingzhao with unknown molecular target and function	1.2146e-28	1	74	lcl|601_arachnoserver	1
SP_s20522.1	Toxin from venom of the spider Chilobrachys jingzhao with unknown molecular target and function	3.4077e-15	1	70	lcl|595_arachnoserver	1
SP_rep_c20595.2	Insecticidal toxin from venom of the spider Coremiocnemis valida	8.12323e-08	2	30	lcl|435_arachnoserver	1
SP_rep_c20661.1	Toxin from venom of the spider Chilobrachys jingzhao with unknown molecular target and function	1.41383e-32	1	84	lcl|597_arachnoserver	1
SP_rep_c20671.2	Toxin from venom of the spider Chilobrachys jingzhao with unknown molecular target and function	5.47835e-17	1	67	lcl|595_arachnoserver	1
SP_rep_c20677.1	Toxin from venom of the spider Chilobrachys jingzhao with unknown molecular target and function	5.18018e-39	1	101	lcl|665_arachnoserver	1
SP_rep_c20795.1	Toxin from venom of the spider Chilobrachys jingzhao with unknown molecular target and function	7.69014e-14	6	64	lcl|597_arachnoserver	1
SP_rep_c20813.1	Toxin from venom of the spider Chilobrachys jingzhao with unknown molecular target and function	1.29664e-12	1	52	lcl|597_arachnoserver	1
SP_c20821.1	Toxin from venom of the spider Chilobrachys jingzhao with unknown molecular target and function	9.47082e-24	1	64	lcl|602_arachnoserver	1
SP_rep_c20834.1	Toxin from venom of the spider Chilobrachys jingzhao with unknown molecular target and function	2.49798e-48	1	116	lcl|660_arachnoserver	1
SP_rep_c20853.1	Toxin from venom of the spider Chilobrachys jingzhao with unknown molecular target and function	8.46422e-24	1	78	lcl|651_arachnoserver	1
SP_rep_c20867.1	Toxin from venom of the spider Chilobrachys jingzhao with unknown molecular target and function	7.52361e-15	1	59	lcl|597_arachnoserver	1
SP_c20883.2	Toxin from venom of the spider Chilobrachys jingzhao with unknown molecular target and function	1.00269e-16	1	63	lcl|597_arachnoserver	1
SP_rep_c20888.3	Toxin from venom of the spider Chilobrachys jingzhao with unknown molecular target and function	6.21632e-24	1	77	lcl|651_arachnoserver	1
SP_s20895.1	Toxin from venom of the spider Chilobrachys jingzhao with unknown molecular target and function	2.96017e-18	1	86	lcl|597_arachnoserver	1
SP_rep_c20897.2	Toxin from venom of the spider Chilobrachys jingzhao with unknown molecular target and function	3.77092e-28	1	73	lcl|665_arachnoserver	1
SP_rep_c20908.2	Toxin from venom of the spider Chilobrachys jingzhao with unknown molecular target and function	5.96462e-20	1	57	lcl|602_arachnoserver	1
SP_rep_c20923.1	Toxin from venom of the spider Chilobrachys jingzhao with unknown molecular target and function	7.85366e-20	1	79	lcl|665_arachnoserver	1
SP_rep_c20963.2	Toxin from venom of the spider Chilobrachys jingzhao with unknown molecular target and function	1.81771e-17	1	44	lcl|602_arachnoserver	1
SP_s21022.1	Toxin from venom of the spider Chilobrachys jingzhao with unknown molecular target and function	1.20869e-31	1	86	lcl|597_arachnoserver	1
SP_rep_c21029.2	Toxin from venom of the spider Chilobrachys jingzhao with unknown molecular target and function	6.92373e-23	1	77	lcl|651_arachnoserver	1
SP_rep_c21052.1	Toxin from venom of the spider Chilobrachys jingzhao with unknown molecular target and function	8.81885e-13	1	52	lcl|597_arachnoserver	1
SP_c21063.1	Toxin from venom of the spider Chilobrachys jingzhao with unknown molecular target and function	2.83565e-28	1	110	lcl|665_arachnoserver	1
SP_rep_c21145.1	Toxin from venom of the spider Chilobrachys jingzhao with unknown molecular target and function	3.31877e-21	1	66	lcl|651_arachnoserver	1
SP_c21151.1	Toxin from venom of the spider Chilobrachys jingzhao with unknown molecular target and function	1.39738e-17	1	86	lcl|597_arachnoserver	1
SP_rep_c21194.1	Toxin from venom of the spider Chilobrachys jingzhao with unknown molecular target and function	9.47082e-24	1	64	lcl|602_arachnoserver	1
SP_c21197.1	Toxin from venom of the spider Chilobrachys jingzhao with unknown molecular target and function	3.6562e-29	1	73	lcl|665_arachnoserver	1
SP_rep_c21221.3	Toxin from venom of the spider Chilobrachys jingzhao with unknown molecular target and function	4.60819e-34	1	87	lcl|660_arachnoserver	1
SP_rep_c21231.1	Toxin from venom of the spider Chilobrachys jingzhao with unknown molecular target and function	3.73001e-47	1	111	lcl|660_arachnoserver	1
SP_c21235.1	Toxin from venom of the spider Chilobrachys jingzhao that inhibits voltage-gated sodium and potassium channels	1.66503e-25	1	59	lcl|46_arachnoserver	1
SP_rep_c21239.4	Toxin from venom of the spider Chilobrachys jingzhao with unknown molecular target and function	5.31733e-29	1	74	lcl|601_arachnoserver	1
SP_s21274.1	Toxin from venom of the spider Chilobrachys jingzhao that inhibits voltage-gated potassium channels	3.34565e-31	1	73	lcl|41_arachnoserver	1
SP_rep_c21343.1	Toxin from venom of the spider Chilobrachys jingzhao with unknown molecular target and function	1.38984e-36	1	78	lcl|595_arachnoserver	1
SP_c21406.1	Toxin from venom of the spider Chilobrachys jingzhao with unknown molecular target and function	4.15459e-17	1	67	lcl|595_arachnoserver	1
SP_c21459.3	Toxin from venom of the spider Chilobrachys jingzhao with unknown molecular target and function	7.68913e-24	1	67	lcl|651_arachnoserver	1
SP_rep_c21506.1	Toxin from venom of the spider Chilobrachys jingzhao with unknown molecular target and function	1.4373e-38	1	110	lcl|665_arachnoserver	1
SP_rep_c21508.2	Toxin from venom of the spider Chilobrachys jingzhao with unknown molecular target and function	6.51369e-20	1	70	lcl|595_arachnoserver	1
SP_s21595.1	Toxin from venom of the spider Chilobrachys jingzhao with unknown molecular target and function	3.45436e-36	1	87	lcl|660_arachnoserver	1
SP_rep_c21599.2	Toxin from venom of the spider Chilobrachys jingzhao with unknown molecular target and function	6.42098e-24	1	77	lcl|651_arachnoserver	1
SP_rep_c21705.2	Toxin from venom of the spider Chilobrachys jingzhao with unknown molecular target and function	7.63066e-12	1	51	lcl|601_arachnoserver	1
SP_rep_c21731.2	Toxin from venom of the spider Chilobrachys jingzhao with unknown molecular target and function	9.47082e-24	1	64	lcl|602_arachnoserver	1
SP_rep_c21734.1	Toxin from venom of the spider Chilobrachys jingzhao with unknown molecular target and function	6.58762e-15	1	59	lcl|597_arachnoserver	1
SP_rep_c21762.2	Toxin from venom of the spider Chilobrachys jingzhao with unknown molecular target and function	1.94904e-15	1	61	lcl|597_arachnoserver	1
SP_c21818.1	Toxin from venom of the spider Chilobrachys jingzhao that inhibits voltage-gated sodium and potassium channels	7.45771e-35	1	80	lcl|46_arachnoserver	1
SP_s21828.1	Toxin from venom of the spider Chilobrachys jingzhao with unknown molecular target and function	1.61641e-23	1	61	lcl|665_arachnoserver	1
SP_s21829.3	Toxin from venom of the spider Chilobrachys jingzhao that inhibits voltage-gated sodium and potassium channels	3.83326e-24	1	58	lcl|46_arachnoserver	1
SP_rep_c21839.3	Toxin from venom of the spider Chilobrachys jingzhao with unknown molecular target and function	3.26044e-33	1	86	lcl|597_arachnoserver	1
SP_c21853.1	Toxin from venom of the spider Chilobrachys jingzhao with unknown molecular target and function	2.96017e-18	1	86	lcl|597_arachnoserver	1
SP_c21887.2	Toxin from venom of the spider Chilobrachys jingzhao with unknown molecular target and function	2.96017e-18	1	86	lcl|597_arachnoserver	1
SP_rep_c21921.1	Toxin from venom of the spider Chilobrachys jingzhao that inhibits voltage-gated sodium and potassium channels	7.27546e-34	1	80	lcl|46_arachnoserver	1
SP_c21969.2	Toxin from venom of the spider Chilobrachys jingzhao with unknown molecular target and function	2.46375e-18	1	87	lcl|597_arachnoserver	1
SP_s21975.1	Insecticidal toxin from venom of the spider Coremiocnemis valida	2.47365e-07	2	29	lcl|435_arachnoserver	1
SP_rep_c21988.1	Toxin from venom of the spider Chilobrachys jingzhao with unknown molecular target and function	4.63745e-24	1	77	lcl|651_arachnoserver	1
SP_rep_c21996.1	Toxin from venom of the spider Chilobrachys jingzhao that inhibits voltage-gated sodium and potassium channels	2.34197e-29	1	66	lcl|46_arachnoserver	1
SP_rep_c22014.2	Toxin from venom of the spider Chilobrachys jingzhao with unknown molecular target and function	1.25066e-18	1	67	lcl|595_arachnoserver	1
SP_rep_c22016.2	Toxin from venom of the spider Chilobrachys jingzhao with unknown molecular target and function	1.47045e-30	1	79	lcl|651_arachnoserver	1
SP_s22019.1	Toxin from venom of the spider Chilobrachys jingzhao with unknown molecular target and function	4.30094e-17	1	82	lcl|597_arachnoserver	1
SP_rep_c22031.2	Toxin from venom of the spider Chilobrachys jingzhao with unknown molecular target and function	5.41207e-17	1	51	lcl|601_arachnoserver	1
SP_c22082.2	Toxin from venom of the spider Chilobrachys jingzhao with unknown molecular target and function	2.40123e-14	6	63	lcl|597_arachnoserver	1
SP_rep_c22088.2	Toxin from venom of the spider Chilobrachys jingzhao with unknown molecular target and function	3.36139e-28	1	74	lcl|601_arachnoserver	1
SP_rep_c22122.1	Toxin from venom of the spider Chilobrachys jingzhao with unknown molecular target and function	1.02295e-17	1	66	lcl|608_arachnoserver	1
SP_rep_c22126.1	Toxin from venom of the spider Chilobrachys jingzhao with unknown molecular target and function	2.35985e-10	1	41	lcl|660_arachnoserver	1
SP_c22130.2	Toxin from venom of the spider Chilobrachys jingzhao with unknown molecular target and function	1.95864e-29	1	76	lcl|651_arachnoserver	1
SP_rep_c22131.2	Toxin from venom of the spider Chilobrachys jingzhao with unknown molecular target and function	1.81171e-18	1	49	lcl|602_arachnoserver	1
SP_c22134.2	Toxin from venom of the spider Chilobrachys jingzhao with unknown molecular target and function	5.31733e-29	1	74	lcl|601_arachnoserver	1
SP_rep_c22136.2	Toxin from venom of the spider Chilobrachys jingzhao with unknown molecular target and function	1.47045e-30	1	79	lcl|651_arachnoserver	1
SP_rep_c22190.1	Toxin from venom of the spider Chilobrachys jingzhao with unknown molecular target and function	4.30094e-17	1	82	lcl|597_arachnoserver	1
SP_rep_c22210.1	Toxin from venom of the spider Chilobrachys jingzhao with unknown molecular target and function	1.81771e-17	1	44	lcl|602_arachnoserver	1
SP_rep_c22223.3	Toxin from venom of the spider Chilobrachys jingzhao with unknown molecular target and function	2.96017e-18	1	86	lcl|597_arachnoserver	1
SP_c22282.2	Toxin from venom of the spider Chilobrachys jingzhao with unknown molecular target and function	8.15352e-40	1	93	lcl|665_arachnoserver	1
SP_c22283.1	Toxin from venom of the spider Chilobrachys jingzhao with unknown molecular target and function	1.74137e-38	1	110	lcl|665_arachnoserver	1
SP_rep_c22318.1	Toxin from venom of the spider Chilobrachys jingzhao with unknown molecular target and function	5.58883e-18	1	77	lcl|665_arachnoserver	1
SP_c22437.2	Toxin from venom of the spider Chilobrachys jingzhao with unknown molecular target and function	2.96017e-18	1	86	lcl|597_arachnoserver	1
SP_rep_c22471.1	Toxin from venom of the spider Chilobrachys jingzhao with unknown molecular target and function	1.39738e-17	1	86	lcl|597_arachnoserver	1
SP_c22506.1	Toxin from venom of the spider Chilobrachys jingzhao with unknown molecular target and function	1.26397e-09	1	24	lcl|659_arachnoserver	1
SP_s22569.1	Toxin from venom of the spider Chilobrachys jingzhao with unknown molecular target and function	2.93993e-29	1	79	lcl|665_arachnoserver	1
SP_rep_c22573.5	Toxin from venom of the spider Chilobrachys jingzhao with unknown molecular target and function	1.3241e-33	1	86	lcl|597_arachnoserver	1
SP_rep_c22600.1	Toxin from venom of the spider Chilobrachys jingzhao with unknown molecular target and function	3.0032e-16	1	64	lcl|597_arachnoserver	1
SP_rep_c22640.1	Toxin from venom of the spider Chilobrachys jingzhao with unknown molecular target and function	1.05396e-17	1	87	lcl|597_arachnoserver	1
SP_rep_c22668.2	Toxin from venom of the spider Chilobrachys jingzhao with unknown molecular target and function	5.08363e-18	1	46	lcl|602_arachnoserver	1
SP_rep_c22703.1	Toxin from venom of the spider Chilobrachys jingzhao with unknown molecular target and function	9.29627e-32	16	83	lcl|629_arachnoserver	1
SP_rep_c22715.1	Toxin from venom of the spider Chilobrachys jingzhao with unknown molecular target and function	1.93536e-16	1	86	lcl|597_arachnoserver	1
SP_rep_c22716.2	Toxin from venom of the spider Chilobrachys jingzhao with unknown molecular target and function	8.93907e-15	1	59	lcl|597_arachnoserver	1
SP_rep_c22755.1	Toxin from venom of the spider Chilobrachys jingzhao with unknown molecular target and function	1.39738e-17	1	86	lcl|597_arachnoserver	1
SP_c22817.1	Toxin from venom of the spider Chilobrachys jingzhao with unknown molecular target and function	3.73451e-28	1	110	lcl|665_arachnoserver	1
SP_rep_c22883.1	Toxin from venom of the spider Chilobrachys jingzhao with unknown molecular target and function	1.2146e-28	1	74	lcl|601_arachnoserver	1
SP_rep_c22902.1	Toxin from venom of the spider Chilobrachys jingzhao with unknown molecular target and function	3.88441e-23	1	74	lcl|651_arachnoserver	1
SP_rep_c22907.3	Toxin from venom of the spider Chilobrachys jingzhao that inhibits voltage-gated sodium and potassium channels	2.34197e-29	1	66	lcl|46_arachnoserver	1
SP_c22918.1	Toxin from venom of the spider Chilobrachys jingzhao with unknown molecular target and function	2.04499e-39	1	94	lcl|657_arachnoserver	1
SP_rep_c22927.1	Toxin from venom of the spider Chilobrachys jingzhao with unknown molecular target and function	1.39738e-17	1	86	lcl|597_arachnoserver	1
SP_rep_c22929.1	Toxin from venom of the spider Chilobrachys jingzhao with unknown molecular target and function	1.39738e-17	1	86	lcl|597_arachnoserver	1
SP_rep_c22984.1	Toxin from venom of the spider Chilobrachys jingzhao with unknown molecular target and function	1.94904e-15	1	61	lcl|597_arachnoserver	1
SP_rep_c22984.3	Toxin from venom of the spider Chilobrachys jingzhao with unknown molecular target and function	8.7768e-15	1	47	lcl|651_arachnoserver	1
SP_rep_c23002.2	Toxin from venom of the spider Chilobrachys jingzhao with unknown molecular target and function	2.26871e-15	6	87	lcl|597_arachnoserver	1
SP_c23018.1	Toxin from venom of the spider Chilobrachys jingzhao with unknown molecular target and function	2.70586e-28	1	74	lcl|601_arachnoserver	1
SP_rep_c23026.2	Toxin from venom of the spider Chilobrachys jingzhao that inhibits voltage-gated potassium channels	1.19187e-35	1	83	lcl|41_arachnoserver	1
SP_rep_c23048.1	Toxin from venom of the spider Chilobrachys jingzhao with unknown molecular target and function	9.47082e-24	1	64	lcl|602_arachnoserver	1
SP_c23076.2	Toxin from venom of the spider Chilobrachys jingzhao with unknown molecular target and function	6.42098e-24	1	77	lcl|651_arachnoserver	1
SP_c23077.2	Toxin from venom of the spider Chilobrachys jingzhao with unknown molecular target and function	2.96017e-18	1	86	lcl|597_arachnoserver	1
SP_rep_c23169.1	Toxin from venom of the spider Chilobrachys jingzhao with unknown molecular target and function	1.94662e-15	1	61	lcl|597_arachnoserver	1
SP_rep_c23228.1	Toxin from venom of the spider Chilobrachys jingzhao with unknown molecular target and function	9.95125e-26	1	66	lcl|49_arachnoserver	1
SP_c23317.1	Toxin from venom of the spider Chilobrachys jingzhao with unknown molecular target and function	1.5258e-36	1	110	lcl|665_arachnoserver	1
SP_rep_c23324.1	Toxin from venom of the spider Chilobrachys jingzhao with unknown molecular target and function	8.38918e-12	1	87	lcl|597_arachnoserver	1
SP_c23421.1	Toxin from venom of the spider Chilobrachys jingzhao that inhibits voltage-gated sodium and potassium channels	5.15252e-29	1	66	lcl|46_arachnoserver	1
SP_rep_c23432.2	Toxin from venom of the spider Chilobrachys jingzhao with unknown molecular target and function	1.41819e-16	1	66	lcl|595_arachnoserver	1
SP_rep_c23436.1	Toxin from venom of the spider Chilobrachys jingzhao with unknown molecular target and function	1.03253e-18	1	53	lcl|665_arachnoserver	1
SP_s23439.1	Toxin from venom of the spider Chilobrachys jingzhao with unknown molecular target and function	9.57744e-06	25	63	lcl|617_arachnoserver	1
SP_rep_c23498.3	Toxin from venom of the spider Grammostola rosea that inhibits mechanosensitive channels	2.7799e-09	5	52	lcl|69_arachnoserver	1
SP_s23516.2	Toxin from venom of the spider Chilobrachys jingzhao with unknown molecular target and function	1.39738e-17	1	86	lcl|597_arachnoserver	1
SP_c23549.1	Toxin from venom of the spider Chilobrachys jingzhao with unknown molecular target and function	9.47082e-24	1	64	lcl|602_arachnoserver	1
SP_c23560.1	Toxin from venom of the spider Chilobrachys jingzhao with unknown molecular target and function	3.01358e-30	1	79	lcl|651_arachnoserver	1
SP_rep_c23580.3	Toxin from venom of the spider Chilobrachys jingzhao with unknown molecular target and function	3.26044e-33	1	86	lcl|597_arachnoserver	1
SP_rep_c23590.1	Toxin from venom of the spider Chilobrachys jingzhao with unknown molecular target and function	1.47565e-23	1	74	lcl|651_arachnoserver	1
SP_rep_c23609.1	Toxin from venom of the spider Chilobrachys jingzhao with unknown molecular target and function	8.90766e-17	1	83	lcl|594_arachnoserver	1
SP_rep_c23611.1	Toxin from venom of the spider Chilobrachys jingzhao with unknown molecular target and function	2.04499e-39	1	94	lcl|657_arachnoserver	1
SP_c23636.1	Toxin from venom of the spider Chilobrachys jingzhao with unknown molecular target and function	2.61119e-22	1	85	lcl|665_arachnoserver	1
SP_rep_c23659.3	Toxin from venom of the spider Chilobrachys jingzhao with unknown molecular target and function	1.10695e-17	1	55	lcl|651_arachnoserver	1
SP_rep_c23673.2	Toxin from venom of the spider Chilobrachys jingzhao with unknown molecular target and function	2.33577e-23	1	60	lcl|665_arachnoserver	1
SP_rep_c23673.3	Toxin from venom of the spider Chilobrachys jingzhao with unknown molecular target and function	5.6993e-32	1	82	lcl|665_arachnoserver	1
SP_rep_c23688.4	Toxin from venom of the spider Chilobrachys jingzhao with unknown molecular target and function	6.82367e-17	1	43	lcl|602_arachnoserver	1
SP_c23693.1	Toxin from venom of the spider Chilobrachys jingzhao with unknown molecular target and function	9.47082e-24	1	64	lcl|602_arachnoserver	1
SP_c23702.1	Toxin from venom of the spider Chilobrachys jingzhao with unknown molecular target and function	2.96017e-18	1	86	lcl|597_arachnoserver	1
SP_c23711.1	Toxin from venom of the spider Chilobrachys jingzhao with unknown molecular target and function	2.04499e-39	1	94	lcl|657_arachnoserver	1
SP_s23747.1	Toxin from venom of the spider Chilobrachys jingzhao with unknown molecular target and function	2.04499e-39	1	94	lcl|657_arachnoserver	1
SP_rep_c23803.3	Toxin from venom of the spider Chilobrachys jingzhao with unknown molecular target and function	1.24586e-31	1	74	lcl|665_arachnoserver	1
SP_c23860.1	Toxin from venom of the spider Chilobrachys jingzhao with unknown molecular target and function	3.01602e-31	1	76	lcl|665_arachnoserver	1
SP_c23867.2	Toxin from venom of the spider Chilobrachys jingzhao with unknown molecular target and function	1.12047e-23	1	74	lcl|651_arachnoserver	1
SP_rep_c23878.1	Toxin from venom of the spider Chilobrachys jingzhao with unknown molecular target and function	5.67446e-22	1	85	lcl|665_arachnoserver	1
SP_c23879.2	Toxin from venom of the spider Chilobrachys jingzhao that inhibits voltage-gated potassium channels	1.19187e-35	1	83	lcl|41_arachnoserver	1
SP_rep_c23941.1	Toxin from venom of the spider Chilobrachys jingzhao with unknown molecular target and function	5.31733e-29	1	74	lcl|601_arachnoserver	1
SP_c23944.2	Toxin from venom of the spider Chilobrachys jingzhao with unknown molecular target and function	6.42098e-24	1	77	lcl|651_arachnoserver	1
SP_rep_c23950.1	Toxin from venom of the spider Chilobrachys jingzhao with unknown molecular target and function	6.42098e-24	1	77	lcl|651_arachnoserver	1
SP_c23969.2	Toxin from venom of the spider Chilobrachys jingzhao that inhibits voltage-gated sodium and potassium channels	5.94038e-24	1	66	lcl|46_arachnoserver	1
SP_rep_c23974.2	Toxin from venom of the spider Chilobrachys jingzhao that inhibits voltage-gated sodium and potassium channels	1.34596e-29	1	66	lcl|46_arachnoserver	1
SP_c23978.2	Toxin from venom of the spider Chilobrachys jingzhao with unknown molecular target and function	6.42098e-24	1	77	lcl|651_arachnoserver	1
SP_c23984.1	Toxin from venom of the spider Chilobrachys jingzhao with unknown molecular target and function	2.55884e-22	1	85	lcl|665_arachnoserver	1
SP_rep_c23985.1	Toxin from venom of the spider Chilobrachys jingzhao with unknown molecular target and function	1.68108e-31	1	82	lcl|665_arachnoserver	1
SP_rep_c24012.1	Toxin from venom of the spider Chilobrachys jingzhao with unknown molecular target and function	1.2146e-28	1	74	lcl|601_arachnoserver	1
SP_s24042.3	Toxin from venom of the spider Chilobrachys jingzhao with unknown molecular target and function	1.39738e-17	1	86	lcl|597_arachnoserver	1
SP_c24081.1	Toxin from venom of the spider Chilobrachys jingzhao with unknown molecular target and function	3.26044e-33	1	86	lcl|597_arachnoserver	1
SP_rep_c24083.2	Toxin from venom of the spider Chilobrachys jingzhao with unknown molecular target and function	2.26871e-15	6	87	lcl|597_arachnoserver	1
SP_rep_c24133.3	Toxin from venom of the spider Chilobrachys jingzhao with unknown molecular target and function	1.41467e-21	1	66	lcl|651_arachnoserver	1
SP_c24147.1	Toxin from venom of the spider Chilobrachys jingzhao with unknown molecular target and function	1.07121e-29	1	79	lcl|651_arachnoserver	1
SP_rep_c24159.2	Toxin from venom of the spider Chilobrachys jingzhao with unknown molecular target and function	8.45319e-26	1	57	lcl|595_arachnoserver	1
SP_s24162.1	Toxin from venom of the spider Chilobrachys jingzhao with unknown molecular target and function	2.04499e-39	1	94	lcl|657_arachnoserver	1
SP_rep_c24171.1	Toxin from venom of the spider Chilobrachys jingzhao with unknown molecular target and function	4.17492e-13	1	63	lcl|597_arachnoserver	1
SP_c24178.1	Toxin from venom of the spider Chilobrachys jingzhao that inhibits voltage-gated potassium channels	1.19187e-35	1	83	lcl|41_arachnoserver	1
SP_rep_c24192.1	Toxin from venom of the spider Chilobrachys jingzhao with unknown molecular target and function	2.52832e-18	1	52	lcl|665_arachnoserver	1
SP_c24194.1	Toxin from venom of the spider Chilobrachys jingzhao with unknown molecular target and function	3.2783e-28	1	74	lcl|601_arachnoserver	1
SP_c24210.2	Toxin from venom of the spider Chilobrachys jingzhao with unknown molecular target and function	6.67646e-22	1	59	lcl|601_arachnoserver	1
SP_c24251.3	Toxin from venom of the spider Chilobrachys jingzhao with unknown molecular target and function	1.3241e-33	1	86	lcl|597_arachnoserver	1
SP_rep_c24272.1	Toxin from venom of the spider Chilobrachys jingzhao with unknown molecular target and function	1.02894e-18	1	67	lcl|595_arachnoserver	1
SP_rep_c24280.1	Toxin from venom of the spider Chilobrachys jingzhao with unknown molecular target and function	6.42098e-24	1	77	lcl|651_arachnoserver	1
SP_c24316.2	Toxin from venom of the spider Chilobrachys jingzhao with unknown molecular target and function	1.47565e-23	1	74	lcl|651_arachnoserver	1
SP_c24352.2	Toxin from venom of the spider Chilobrachys jingzhao that inhibits voltage-gated potassium channels	8.68272e-35	1	83	lcl|41_arachnoserver	1
SP_rep_c24451.2	Toxin from venom of the spider Chilobrachys jingzhao that inhibits voltage-gated potassium channels	2.15937e-30	1	70	lcl|41_arachnoserver	1
SP_rep_c24483.2	Toxin from venom of the spider Chilobrachys jingzhao with unknown molecular target and function	5.35691e-43	1	104	lcl|665_arachnoserver	1
SP_c24580.1	Toxin from venom of the spider Chilobrachys jingzhao with unknown molecular target and function	9.47082e-24	1	64	lcl|602_arachnoserver	1
SP_rep_c24624.1	Toxin from venom of the spider Chilobrachys jingzhao with unknown molecular target and function	1.6563e-23	1	74	lcl|651_arachnoserver	1
SP_c24630.1	Toxin from venom of the spider Chilobrachys jingzhao with unknown molecular target and function	1.4373e-38	1	110	lcl|665_arachnoserver	1
SP_rep_c24653.1	Toxin from venom of the spider Chilobrachys jingzhao with unknown molecular target and function	4.53566e-30	1	79	lcl|651_arachnoserver	1
SP_rep_c24674.3	Toxin from venom of the spider Chilobrachys jingzhao that inhibits voltage-gated potassium channels	1.19187e-35	1	83	lcl|41_arachnoserver	1
SP_rep_c24676.1	Toxin from venom of the spider Chilobrachys jingzhao with unknown molecular target and function	4.50799e-24	1	65	lcl|651_arachnoserver	1
SP_c24686.1	Toxin from venom of the spider Chilobrachys jingzhao with unknown molecular target and function	1.39738e-17	1	86	lcl|597_arachnoserver	1
SP_s24707.1	Toxin from venom of the spider Chilobrachys jingzhao with unknown molecular target and function	2.04499e-39	1	94	lcl|657_arachnoserver	1
SP_c24771.1	Toxin from venom of the spider Chilobrachys jingzhao with unknown molecular target and function	9.47082e-24	1	64	lcl|602_arachnoserver	1
SP_c24803.1	Toxin from venom of the spider Chilobrachys jingzhao with unknown molecular target and function	9.44293e-22	1	97	lcl|665_arachnoserver	1
SP_c24816.3	Toxin from venom of the spider Chilobrachys jingzhao with unknown molecular target and function	9.66686e-23	1	77	lcl|651_arachnoserver	1
SP_rep_c24829.2	Toxin from venom of the spider Chilobrachys jingzhao with unknown molecular target and function	8.45486e-15	1	59	lcl|597_arachnoserver	1
SP_c24875.1	Toxin from venom of the spider Chilobrachys jingzhao with unknown molecular target and function	1.2146e-28	1	74	lcl|601_arachnoserver	1
SP_c24882.1	Toxin from venom of the spider Chilobrachys jingzhao with unknown molecular target and function	9.47082e-24	1	64	lcl|602_arachnoserver	1
SP_rep_c24898.1	Toxin from venom of the spider Chilobrachys jingzhao with unknown molecular target and function	1.18097e-12	1	52	lcl|597_arachnoserver	1
SP_rep_c24936.1	Toxin from venom of the spider Chilobrachys jingzhao with unknown molecular target and function	5.68303e-33	1	85	lcl|665_arachnoserver	1
SP_rep_c24949.1	Toxin from venom of the spider Chilobrachys jingzhao with unknown molecular target and function	2.96017e-18	1	86	lcl|597_arachnoserver	1
SP_s25003.1	Toxin from venom of the spider Chilobrachys jingzhao with unknown molecular target and function	1.4971e-14	1	52	lcl|651_arachnoserver	1
SP_rep_c25022.3	Toxin from venom of the spider Chilobrachys jingzhao with unknown molecular target and function	8.55885e-27	1	60	lcl|595_arachnoserver	1
SP_s25048.2	Toxin from venom of the spider Chilobrachys jingzhao that inhibits voltage-gated potassium channels	1.73497e-35	1	83	lcl|41_arachnoserver	1
SP_rep_c25066.1	Toxin from venom of the spider Chilobrachys jingzhao with unknown molecular target and function	3.45245e-32	1	84	lcl|597_arachnoserver	1
SP_c25073.1	Toxin from venom of the spider Chilobrachys jingzhao with unknown molecular target and function	5.94776e-25	1	63	lcl|665_arachnoserver	1
SP_rep_c25098.2	Toxin from venom of the spider Chilobrachys jingzhao that inhibits voltage-gated potassium channels	1.19187e-35	1	83	lcl|41_arachnoserver	1
SP_rep_c25155.3	Toxin from venom of the spider Chilobrachys jingzhao that inhibits voltage-gated sodium and potassium channels	2.2944e-23	1	57	lcl|46_arachnoserver	1
SP_c25165.2	Toxin from venom of the spider Chilobrachys jingzhao with unknown molecular target and function	6.42098e-24	1	77	lcl|651_arachnoserver	1
SP_c25166.3	Toxin from venom of the spider Chilobrachys jingzhao with unknown molecular target and function	1.3241e-33	1	86	lcl|597_arachnoserver	1
SP_c25170.2	Toxin from venom of the spider Chilobrachys jingzhao with unknown molecular target and function	1.52753e-25	17	79	lcl|651_arachnoserver	1
SP_rep_c25172.2	Toxin from venom of the spider Chilobrachys jingzhao with unknown molecular target and function	1.46433e-19	1	64	lcl|602_arachnoserver	1
SP_rep_c25172.6	Toxin from venom of the spider Chilobrachys jingzhao with unknown molecular target and function	1.31098e-15	1	61	lcl|597_arachnoserver	1
SP_s25198.1	Insecticidal toxin from venom of the spider Coremiocnemis valida	6.54374e-08	2	30	lcl|435_arachnoserver	1
SP_rep_c25212.1	Toxin from venom of the spider Chilobrachys jingzhao with unknown molecular target and function	1.48054e-15	1	61	lcl|597_arachnoserver	1
SP_rep_c25213.4	Toxin from venom of the spider Chilobrachys jingzhao that inhibits voltage-gated potassium channels	1.19187e-35	1	83	lcl|41_arachnoserver	1
SP_c25232.1	Toxin from venom of the spider Chilobrachys jingzhao with unknown molecular target and function	1.11908e-23	1	64	lcl|602_arachnoserver	1
SP_s25238.1	Insecticidal toxin from venom of the spider Coremiocnemis valida	8.25435e-08	2	30	lcl|435_arachnoserver	1
SP_c25245.1	Toxin from venom of the spider Chilobrachys jingzhao with unknown molecular target and function	9.47082e-24	1	64	lcl|602_arachnoserver	1
SP_rep_c25254.1	Toxin from venom of the spider Chilobrachys jingzhao with unknown molecular target and function	4.53331e-16	6	87	lcl|597_arachnoserver	1
SP_c25268.1	Toxin from venom of the spider Chilobrachys jingzhao with unknown molecular target and function	1.39738e-17	1	86	lcl|597_arachnoserver	1
SP_rep_c25310.2	Toxin from venom of the spider Chilobrachys jingzhao with unknown molecular target and function	1.17086e-23	1	77	lcl|651_arachnoserver	1
SP_c25335.1	Toxin from venom of the spider Chilobrachys jingzhao with unknown molecular target and function	9.47082e-24	1	64	lcl|602_arachnoserver	1
SP_rep_c25342.1	Toxin from venom of the spider Chilobrachys jingzhao with unknown molecular target and function	1.55082e-20	1	58	lcl|602_arachnoserver	1
SP_rep_c25353.1	Toxin from venom of the spider Chilobrachys jingzhao with unknown molecular target and function	6.07391e-30	1	79	lcl|651_arachnoserver	1
SP_rep_c25357.1	Toxin from venom of the spider Chilobrachys jingzhao with unknown molecular target and function	5.68952e-14	1	50	lcl|49_arachnoserver	1
SP_c25367.2	Toxin from venom of the spider Chilobrachys jingzhao with unknown molecular target and function	6.42098e-24	1	77	lcl|651_arachnoserver	1
SP_c25377.1	Toxin from venom of the spider Chilobrachys jingzhao with unknown molecular target and function	1.39738e-17	1	86	lcl|597_arachnoserver	1
SP_c25386.1	Toxin from venom of the spider Chilobrachys jingzhao with unknown molecular target and function	9.95125e-26	1	66	lcl|49_arachnoserver	1
SP_rep_c25390.1	Toxin from venom of the spider Chilobrachys jingzhao with unknown molecular target and function	1.39738e-17	1	86	lcl|597_arachnoserver	1
SP_c25425.2	Toxin from venom of the spider Chilobrachys jingzhao with unknown molecular target and function	6.42098e-24	1	77	lcl|651_arachnoserver	1
SP_rep_c25464.2	Toxin from venom of the spider Chilobrachys jingzhao with unknown molecular target and function	3.79332e-15	1	64	lcl|602_arachnoserver	1
SP_c25495.1	Toxin from venom of the spider Chilobrachys jingzhao with unknown molecular target and function	2.26871e-15	6	87	lcl|597_arachnoserver	1
SP_rep_c25496.1	Toxin from venom of the spider Chilobrachys jingzhao with unknown molecular target and function	9.47082e-24	1	64	lcl|602_arachnoserver	1
SP_c25498.1	Toxin from venom of the spider Chilobrachys jingzhao that inhibits voltage-gated potassium channels	1.19187e-35	1	83	lcl|41_arachnoserver	1
SP_rep_c25535.3	Toxin from venom of the spider Chilobrachys jingzhao with unknown molecular target and function	4.4402e-09	1	45	lcl|602_arachnoserver	1
SP_rep_c25716.3	Toxin from venom of the spider Chilobrachys jingzhao with unknown molecular target and function	4.5637e-33	1	87	lcl|660_arachnoserver	1
SP_rep_c25721.1	Toxin from venom of the spider Chilobrachys jingzhao with unknown molecular target and function	2.04499e-39	1	94	lcl|657_arachnoserver	1
SP_c25745.1	Toxin from venom of the spider Chilobrachys jingzhao with unknown molecular target and function	9.95125e-26	1	66	lcl|49_arachnoserver	1
SP_c25769.3	Toxin from venom of the spider Chilobrachys jingzhao that inhibits voltage-gated potassium channels	1.57013e-34	1	83	lcl|41_arachnoserver	1
SP_c25773.1	Toxin from venom of the spider Chilobrachys jingzhao with unknown molecular target and function	4.80412e-17	1	67	lcl|595_arachnoserver	1
SP_rep_c25781.1	Toxin from venom of the spider Chilobrachys jingzhao with unknown molecular target and function	9.95125e-26	1	66	lcl|49_arachnoserver	1
SP_s25819.1	Insecticidal toxin from venom of the spider Coremiocnemis valida	1.17299e-06	2	28	lcl|435_arachnoserver	1
SP_rep_c25847.1	Toxin from venom of the spider Chilobrachys jingzhao with unknown molecular target and function	3.9759e-40	1	94	lcl|657_arachnoserver	1
SP_c25951.1	Toxin from venom of the spider Chilobrachys jingzhao with unknown molecular target and function	2.80674e-21	1	77	lcl|651_arachnoserver	1
SP_c26014.1	Toxin from venom of the spider Chilobrachys jingzhao with unknown molecular target and function	5.14395e-31	1	84	lcl|665_arachnoserver	1
SP_rep_c26029.1	Toxin from venom of the spider Chilobrachys jingzhao with unknown molecular target and function	8.34456e-29	1	63	lcl|595_arachnoserver	1
SP_rep_c26073.1	Toxin from venom of the spider Grammostola rosea that inhibits mechanosensitive channels	4.39278e-18	1	62	lcl|69_arachnoserver	1
SP_rep_c26092.1	Toxin from venom of the spider Chilobrachys jingzhao with unknown molecular target and function	3.68451e-28	1	74	lcl|601_arachnoserver	1
SP_rep_c26122.2	Toxin from venom of the spider Chilobrachys jingzhao with unknown molecular target and function	1.39738e-17	1	86	lcl|597_arachnoserver	1
SP_s26137.2	Toxin from venom of the spider Chilobrachys jingzhao that inhibits voltage-gated sodium and potassium channels	2.80229e-31	1	72	lcl|46_arachnoserver	1
SP_s26177.1	Toxin from venom of the spider Chilobrachys jingzhao with unknown molecular target and function	4.16451e-24	1	79	lcl|656_arachnoserver	1
SP_c26247.1	Toxin from venom of the spider Chilobrachys jingzhao that inhibits voltage-gated potassium channels	1.19187e-35	1	83	lcl|41_arachnoserver	1
SP_rep_c26309.1	Toxin from venom of the spider Chilobrachys jingzhao with unknown molecular target and function	1.21471e-18	1	74	lcl|665_arachnoserver	1
SP_c26322.1	Toxin from venom of the spider Chilobrachys jingzhao with unknown molecular target and function	8.04863e-37	1	75	lcl|595_arachnoserver	1
SP_c26353.1	Toxin from venom of the spider Chilobrachys jingzhao with unknown molecular target and function	6.58762e-15	1	59	lcl|597_arachnoserver	1
SP_c26364.1	Toxin from venom of the spider Chilobrachys jingzhao with unknown molecular target and function	9.95125e-26	1	66	lcl|49_arachnoserver	1
SP_rep_c26416.1	Toxin from venom of the spider Chilobrachys jingzhao with unknown molecular target and function	1.20053e-23	1	77	lcl|651_arachnoserver	1
SP_c26423.1	Toxin from venom of the spider Chilobrachys jingzhao with unknown molecular target and function	3.89707e-36	1	74	lcl|595_arachnoserver	1
SP_rep_c26438.2	Toxin from venom of the spider Chilobrachys jingzhao with unknown molecular target and function	5.62169e-13	6	61	lcl|597_arachnoserver	1
SP_rep_c26462.1	Toxin from venom of the spider Chilobrachys jingzhao with unknown molecular target and function	9.95125e-26	1	66	lcl|49_arachnoserver	1
SP_c26467.1	Toxin from venom of the spider Chilobrachys jingzhao with unknown molecular target and function	9.67716e-19	1	87	lcl|597_arachnoserver	1
SP_c26494.3	Toxin from venom of the spider Chilobrachys jingzhao with unknown molecular target and function	1.47565e-23	1	74	lcl|651_arachnoserver	1
SP_rep_c26509.1	Toxin from venom of the spider Chilobrachys jingzhao with unknown molecular target and function	8.54187e-22	1	85	lcl|665_arachnoserver	1
SP_rep_c26552.1	Toxin from venom of the spider Chilobrachys jingzhao with unknown molecular target and function	5.31733e-29	1	74	lcl|601_arachnoserver	1
SP_c26591.1	Toxin from venom of the spider Chilobrachys jingzhao with unknown molecular target and function	6.42098e-24	1	77	lcl|651_arachnoserver	1
SP_c26619.1	Toxin from venom of the spider Chilobrachys jingzhao with unknown molecular target and function	2.45965e-15	1	61	lcl|597_arachnoserver	1
SP_rep_c26643.2	Toxin from venom of the spider Chilobrachys jingzhao with unknown molecular target and function	4.32668e-12	1	54	lcl|597_arachnoserver	1
SP_c26679.1	Toxin from venom of the spider Chilobrachys jingzhao that inhibits voltage-gated potassium channels	1.39761e-32	1	76	lcl|41_arachnoserver	1
SP_rep_c26714.1	Toxin from venom of the spider Chilobrachys jingzhao with unknown molecular target and function	1.2146e-28	1	74	lcl|601_arachnoserver	1
SP_rep_c26721.2	Toxin from venom of the spider Haplopelma huwenum with unknown molecular target	1.61236e-13	18	77	lcl|542_arachnoserver	1
SP_c26727.3	Toxin from venom of the spider Chilobrachys jingzhao that inhibits voltage-gated potassium channels	6.17373e-35	1	81	lcl|41_arachnoserver	1
SP_c26767.1	Toxin from venom of the spider Chilobrachys jingzhao with unknown molecular target and function	4.70792e-16	1	80	lcl|597_arachnoserver	1
SP_c26786.1	Toxin from venom of the spider Chilobrachys jingzhao with unknown molecular target and function	9.47082e-24	1	64	lcl|602_arachnoserver	1
SP_rep_c26788.1	Insecticidal toxin from venom of the spider Coremiocnemis valida	6.7564e-08	2	30	lcl|435_arachnoserver	1
SP_rep_c26791.1	Toxin from venom of the spider Chilobrachys jingzhao with unknown molecular target and function	1.81771e-17	1	44	lcl|602_arachnoserver	1
SP_rep_c26791.3	Toxin from venom of the spider Chilobrachys jingzhao with unknown molecular target and function	2.80196e-23	1	64	lcl|602_arachnoserver	1
SP_rep_c26935.1	Toxin from venom of the spider Chilobrachys jingzhao with unknown molecular target and function	2.03152e-31	1	84	lcl|665_arachnoserver	1
SP_c26944.1	Toxin from venom of the spider Chilobrachys jingzhao with unknown molecular target and function	6.42098e-24	1	77	lcl|651_arachnoserver	1
SP_c26976.2	Toxin from venom of the spider Chilobrachys jingzhao that inhibits voltage-gated potassium channels	1.26355e-35	1	83	lcl|41_arachnoserver	1
SP_rep_c26979.1	Toxin from venom of the spider Chilobrachys jingzhao with unknown molecular target and function	7.74612e-10	6	83	lcl|594_arachnoserver	1
SP_rep_c27011.2	Toxin from venom of the spider Chilobrachys jingzhao with unknown molecular target and function	7.98969e-18	1	86	lcl|597_arachnoserver	1
SP_rep_c27056.1	Toxin from venom of the spider Chilobrachys jingzhao with unknown molecular target and function	1.92267e-18	1	49	lcl|602_arachnoserver	1
SP_c27070.1	Toxin from venom of the spider Chilobrachys jingzhao that inhibits voltage-gated potassium channels	2.95941e-35	1	83	lcl|41_arachnoserver	1
SP_rep_c27087.1	Toxin from venom of the spider Chilobrachys jingzhao with unknown molecular target and function	4.92591e-06	25	65	lcl|617_arachnoserver	1
SP_c27089.3	Toxin from venom of the spider Chilobrachys jingzhao with unknown molecular target and function	5.47835e-17	1	67	lcl|595_arachnoserver	1
SP_s27095.2	Toxin from venom of the spider Chilobrachys jingzhao with unknown molecular target and function	1.12815e-12	1	52	lcl|597_arachnoserver	1
SP_rep_c27099.1	Toxin from venom of the spider Chilobrachys jingzhao with unknown molecular target and function	2.04499e-39	1	94	lcl|657_arachnoserver	1
SP_c27143.1	Toxin from venom of the spider Chilobrachys jingzhao with unknown molecular target and function	1.93282e-15	1	61	lcl|597_arachnoserver	1
SP_rep_c27172.7	Toxin from venom of the spider Chilobrachys jingzhao with unknown molecular target and function	1.96093e-15	1	59	lcl|597_arachnoserver	1
SP_rep_c27193.1	Toxin from venom of the spider Chilobrachys jingzhao with unknown molecular target and function	1.6539e-28	1	74	lcl|601_arachnoserver	1
SP_rep_c27206.2	Toxin from venom of the spider Chilobrachys jingzhao with unknown molecular target and function	2.99798e-22	1	60	lcl|601_arachnoserver	1
SP_rep_c27208.2	Toxin from venom of the spider Chilobrachys jingzhao with unknown molecular target and function	2.50234e-23	1	54	lcl|595_arachnoserver	1
SP_rep_c27235.2	Toxin from venom of the spider Chilobrachys jingzhao that inhibits voltage-gated potassium channels	1.69013e-33	1	77	lcl|41_arachnoserver	1
SP_rep_c27273.3	Toxin from venom of the spider Chilobrachys jingzhao with unknown molecular target and function	6.02734e-17	1	63	lcl|597_arachnoserver	1
SP_rep_c27356.1	Toxin from venom of the spider Chilobrachys jingzhao with unknown molecular target and function	2.70464e-15	1	59	lcl|597_arachnoserver	1
SP_c27366.2	Toxin from venom of the spider Chilobrachys jingzhao that inhibits voltage-gated potassium channels	1.08766e-34	1	79	lcl|41_arachnoserver	1
SP_rep_c27374.1	Toxin from venom of the spider Chilobrachys jingzhao with unknown molecular target and function	2.75139e-28	1	74	lcl|601_arachnoserver	1
SP_rep_c27390.1	Toxin from venom of the spider Chilobrachys jingzhao with unknown molecular target and function	6.49431e-17	1	84	lcl|597_arachnoserver	1
SP_s27391.3	Toxin from venom of the spider Chilobrachys jingzhao that inhibits voltage-gated potassium channels	1.19187e-35	1	83	lcl|41_arachnoserver	1
SP_c27395.1	Toxin from venom of the spider Chilobrachys jingzhao with unknown molecular target and function	9.47082e-24	1	64	lcl|602_arachnoserver	1
SP_c27426.1	Toxin from venom of the spider Chilobrachys jingzhao with unknown molecular target and function	6.42098e-24	1	77	lcl|651_arachnoserver	1
SP_rep_c27441.2	Toxin from venom of the spider Chilobrachys jingzhao with unknown molecular target and function	2.96017e-18	1	86	lcl|597_arachnoserver	1
SP_rep_c27491.1	Toxin from venom of the spider Chilobrachys jingzhao with unknown molecular target and function	3.068e-11	1	33	lcl|613_arachnoserver	1
SP_c27497.1	Toxin from venom of the spider Chilobrachys jingzhao with unknown molecular target and function	2.37968e-16	1	67	lcl|597_arachnoserver	1
SP_rep_c27507.1	Toxin from venom of the spider Chilobrachys jingzhao with unknown molecular target and function	2.47776e-14	6	67	lcl|595_arachnoserver	1
SP_rep_c27536.1	Toxin from venom of the spider Chilobrachys jingzhao with unknown molecular target and function	7.53559e-15	1	59	lcl|595_arachnoserver	1
SP_rep_c27548.1	Toxin from venom of the spider Chilobrachys jingzhao with unknown molecular target and function	4.53331e-16	6	87	lcl|597_arachnoserver	1
SP_rep_c27567.1	Toxin from venom of the spider Chilobrachys jingzhao with unknown molecular target and function	9.80943e-21	1	72	lcl|595_arachnoserver	1
SP_rep_c27608.1	Toxin from venom of the spider Chilobrachys jingzhao with unknown molecular target and function	3.13205e-15	1	59	lcl|597_arachnoserver	1
SP_rep_c27632.1	Toxin from venom of the spider Chilobrachys jingzhao with unknown molecular target and function	9.83512e-17	1	67	lcl|595_arachnoserver	1
SP_c27663.1	Toxin from venom of the spider Chilobrachys jingzhao with unknown molecular target and function	2.92225e-13	1	55	lcl|597_arachnoserver	1
SP_c27667.1	Toxin from venom of the spider Chilobrachys jingzhao with unknown molecular target and function	4.15555e-17	1	67	lcl|595_arachnoserver	1
SP_c27671.1	Toxin from venom of the spider Chilobrachys jingzhao with unknown molecular target and function	5.74698e-20	1	70	lcl|595_arachnoserver	1
SP_c27742.1	Toxin from venom of the spider Chilobrachys jingzhao with unknown molecular target and function	1.70375e-31	1	74	lcl|665_arachnoserver	1
SP_s27767.1	Toxin from venom of the spider Chilobrachys jingzhao with unknown molecular target and function	2.04499e-39	1	94	lcl|657_arachnoserver	1
SP_s27790.1	Toxin from venom of the spider Chilobrachys jingzhao that inhibits voltage-gated potassium channels	1.19187e-35	1	83	lcl|41_arachnoserver	1
SP_rep_c27826.3	Toxin from venom of the spider Chilobrachys jingzhao with unknown molecular target and function	1.17654e-27	1	69	lcl|665_arachnoserver	1
SP_c27847.2	Toxin from venom of the spider Chilobrachys jingzhao that inhibits voltage-gated sodium and potassium channels	1.11152e-26	1	72	lcl|46_arachnoserver	1
SP_c27869.2	Toxin from venom of the spider Chilobrachys jingzhao with unknown molecular target and function	2.96017e-18	1	86	lcl|597_arachnoserver	1
SP_rep_c27871.2	Toxin from venom of the spider Chilobrachys jingzhao with unknown molecular target and function	1.2146e-28	1	74	lcl|601_arachnoserver	1
SP_rep_c27946.2	Toxin from venom of the spider Chilobrachys jingzhao with unknown molecular target and function	1.76666e-14	1	59	lcl|597_arachnoserver	1
SP_c27958.1	Toxin from venom of the spider Chilobrachys jingzhao with unknown molecular target and function	1.39738e-17	1	86	lcl|597_arachnoserver	1
SP_c27986.1	Toxin from venom of the spider Chilobrachys jingzhao with unknown molecular target and function	4.26542e-18	1	66	lcl|595_arachnoserver	1
SP_c27996.1	Toxin from venom of the spider Chilobrachys jingzhao with unknown molecular target and function	2.37348e-25	1	69	lcl|651_arachnoserver	1
SP_rep_c28008.1	Toxin from venom of the spider Chilobrachys jingzhao with unknown molecular target and function	5.40808e-15	1	59	lcl|597_arachnoserver	1
SP_s28062.1	Insecticidal toxin from venom of the spider Coremiocnemis valida	3.25602e-06	2	26	lcl|435_arachnoserver	1
SP_s28077.1	Toxin from venom of the spider Chilobrachys jingzhao that inhibits voltage-gated sodium and potassium channels	5.69177e-29	1	69	lcl|46_arachnoserver	1
SP_c28094.1	Toxin from venom of the spider Chilobrachys jingzhao with unknown molecular target and function	6.42098e-24	1	77	lcl|651_arachnoserver	1
SP_rep_c28098.1	Toxin from venom of the spider Chilobrachys jingzhao with unknown molecular target and function	7.14611e-21	1	62	lcl|651_arachnoserver	1
SP_rep_c28106.1	Toxin from venom of the spider Chilobrachys jingzhao with unknown molecular target and function	5.47835e-17	1	67	lcl|595_arachnoserver	1
SP_rep_c28124.3	|667 Venom allergen (antigen 5) from the spider Lycosa singoriensis (translated cDNA sequence)	1.3269e-07	62	135	lcl|528_arachnoserver	1
SP_rep_c28127.1	Toxin from venom of the spider Chilobrachys jingzhao with unknown molecular target and function	1.12815e-12	1	52	lcl|597_arachnoserver	1
SP_rep_c28144.1	Toxin from venom of the spider Chilobrachys jingzhao with unknown molecular target and function	1.36117e-07	1	41	lcl|602_arachnoserver	1
SP_s28149.1	Toxin from venom of the spider Chilobrachys jingzhao with unknown molecular target and function	9.47082e-24	1	64	lcl|602_arachnoserver	1
SP_rep_c28151.3	Toxin from venom of the spider Chilobrachys jingzhao that inhibits voltage-gated potassium channels	6.17373e-35	1	81	lcl|41_arachnoserver	1
SP_rep_c28214.1	Toxin from venom of the spider Chilobrachys jingzhao with unknown molecular target and function	9.84286e-18	1	86	lcl|597_arachnoserver	1
SP_s28233.1	Toxin from venom of the spider Chilobrachys jingzhao with unknown molecular target and function	4.92591e-06	25	65	lcl|617_arachnoserver	1
SP_rep_c28234.3	Toxin from venom of the spider Chilobrachys jingzhao with unknown molecular target and function	1.12168e-17	1	55	lcl|651_arachnoserver	1
SP_rep_c28270.1	Toxin from venom of the spider Chilobrachys jingzhao with unknown molecular target and function	2.44045e-13	1	44	lcl|651_arachnoserver	1
SP_c28292.1	Toxin from venom of the spider Chilobrachys jingzhao with unknown molecular target and function	4.98743e-23	1	63	lcl|665_arachnoserver	1
SP_rep_c28338.1	Toxin from venom of the spider Chilobrachys jingzhao with unknown molecular target and function	2.92675e-25	1	65	lcl|601_arachnoserver	1
SP_rep_c28353.2	Toxin from venom of the spider Chilobrachys jingzhao that inhibits voltage-gated sodium and potassium channels	3.83326e-24	1	58	lcl|46_arachnoserver	1
SP_c28364.1	Toxin from venom of the spider Chilobrachys jingzhao that inhibits voltage-gated potassium channels	1.19187e-35	1	83	lcl|41_arachnoserver	1
SP_c28375.1	Toxin from venom of the spider Chilobrachys jingzhao that inhibits voltage-gated sodium and potassium channels	3.83326e-24	1	58	lcl|46_arachnoserver	1
SP_c28377.1	Toxin from venom of the spider Chilobrachys jingzhao with unknown molecular target and function	1.11651e-30	1	78	lcl|657_arachnoserver	1
SP_s28405.1	Toxin from venom of the spider Chilobrachys jingzhao that inhibits voltage-gated sodium and potassium channels	1.25657e-29	1	66	lcl|46_arachnoserver	1
SP_c28415.1	Toxin from venom of the spider Chilobrachys jingzhao with unknown molecular target and function	5.22645e-23	1	62	lcl|602_arachnoserver	1
SP_c28522.2	Toxin from venom of the spider Chilobrachys jingzhao with unknown molecular target and function	1.74759e-23	1	77	lcl|651_arachnoserver	1
SP_c28526.1	Toxin from venom of the spider Chilobrachys jingzhao with unknown molecular target and function	9.95125e-26	1	66	lcl|49_arachnoserver	1
SP_c28545.1	Toxin from venom of the spider Chilobrachys jingzhao with unknown molecular target and function	2.24319e-17	1	83	lcl|597_arachnoserver	1
SP_s28575.1	Toxin from venom of the spider Chilobrachys jingzhao that inhibits voltage-gated sodium and potassium channels	5.6318e-15	1	42	lcl|46_arachnoserver	1
SP_c28579.1	Toxin from venom of the spider Chilobrachys jingzhao that inhibits voltage-gated sodium and potassium channels	8.02567e-35	1	83	lcl|46_arachnoserver	1
SP_c28584.1	Toxin from venom of the spider Chilobrachys jingzhao with unknown molecular target and function	2.18835e-25	1	58	lcl|595_arachnoserver	1
SP_s28599.1	Toxin from venom of the spider Chilobrachys jingzhao with unknown molecular target and function	3.64081e-17	1	67	lcl|595_arachnoserver	1
SP_rep_c28602.1	Toxin from venom of the spider Chilobrachys jingzhao with unknown molecular target and function	6.42098e-24	1	77	lcl|651_arachnoserver	1
SP_c28634.1	Toxin from venom of the spider Chilobrachys jingzhao with unknown molecular target and function	1.98585e-17	1	44	lcl|602_arachnoserver	1
SP_rep_c28676.2	Toxin from venom of the spider Chilobrachys jingzhao with unknown molecular target and function	6.91306e-17	1	63	lcl|597_arachnoserver	1
SP_rep_c28714.1	Toxin from venom of the spider Chilobrachys jingzhao with unknown molecular target and function	1.7662e-42	1	110	lcl|660_arachnoserver	1
SP_s28796.1	Toxin from venom of the spider Chilobrachys jingzhao with unknown molecular target and function	2.49857e-16	1	67	lcl|595_arachnoserver	1
SP_rep_c28853.1	Toxin from venom of the spider Chilobrachys jingzhao with unknown molecular target and function	2.8875e-12	15	47	lcl|602_arachnoserver	1
SP_rep_c28854.1	Toxin from venom of the spider Chilobrachys jingzhao with unknown molecular target and function	1.94904e-15	1	61	lcl|597_arachnoserver	1
SP_c28863.1	Toxin from venom of the spider Chilobrachys jingzhao with unknown molecular target and function	1.39738e-17	1	86	lcl|597_arachnoserver	1
SP_c28881.1	Toxin from venom of the spider Chilobrachys jingzhao with unknown molecular target and function	3.17888e-20	1	72	lcl|595_arachnoserver	1
SP_rep_c28904.2	Toxin from venom of the spider Chilobrachys jingzhao with unknown molecular target and function	1.72989e-29	20	102	lcl|658_arachnoserver	1
SP_c28971.1	Toxin from venom of the spider Chilobrachys jingzhao that inhibits voltage-gated potassium channels	1.17045e-34	1	79	lcl|41_arachnoserver	1
SP_rep_c28995.1	Toxin from venom of the spider Chilobrachys jingzhao with unknown molecular target and function	1.17944e-17	1	86	lcl|597_arachnoserver	1
SP_c29008.3	Toxin from venom of the spider Chilobrachys jingzhao that inhibits voltage-gated sodium and potassium channels	9.61564e-32	1	80	lcl|46_arachnoserver	1
SP_c29020.2	Toxin from venom of the spider Chilobrachys jingzhao with unknown molecular target and function	2.33733e-16	1	50	lcl|651_arachnoserver	1
SP_rep_c29031.1	Toxin from venom of the spider Chilobrachys jingzhao with unknown molecular target and function	2.2798e-20	1	61	lcl|651_arachnoserver	1
SP_c29041.1	Toxin from venom of the spider Chilobrachys jingzhao with unknown molecular target and function	6.82044e-24	1	77	lcl|651_arachnoserver	1
SP_c29078.1	Toxin from venom of the spider Chilobrachys jingzhao with unknown molecular target and function	1.12815e-12	1	52	lcl|597_arachnoserver	1
SP_rep_c29087.4	Toxin from venom of the spider Chilobrachys jingzhao with unknown molecular target and function	9.17755e-31	1	65	lcl|595_arachnoserver	1
SP_s29111.1	Toxin from venom of the spider Chilobrachys jingzhao with unknown molecular target and function	2.44866e-35	1	111	lcl|660_arachnoserver	1
SP_s29123.2	Toxin from venom of the spider Chilobrachys jingzhao with unknown molecular target and function	8.94294e-21	1	72	lcl|595_arachnoserver	1
SP_rep_c29241.2	Toxin from venom of the spider Chilobrachys jingzhao with unknown molecular target and function	1.41209e-15	1	63	lcl|595_arachnoserver	1
SP_c29247.1	Toxin from venom of the spider Chilobrachys jingzhao that inhibits voltage-gated sodium and potassium channels	2.37456e-26	1	60	lcl|46_arachnoserver	1
SP_c29251.2	Toxin from venom of the spider Chilobrachys jingzhao that inhibits voltage-gated potassium channels	1.65073e-34	1	83	lcl|41_arachnoserver	1
SP_c29271.4	Toxin from venom of the spider Chilobrachys jingzhao with unknown molecular target and function	3.74564e-09	1	39	lcl|660_arachnoserver	1
SP_rep_c29279.1	Toxin from venom of the spider Chilobrachys jingzhao with unknown molecular target and function	4.76424e-20	1	110	lcl|665_arachnoserver	1
SP_c29288.1	Toxin from venom of the spider Chilobrachys jingzhao with unknown molecular target and function	2.63917e-11	1	86	lcl|597_arachnoserver	1
SP_c29309.1	Toxin from venom of the spider Chilobrachys jingzhao with unknown molecular target and function	3.0352e-18	1	86	lcl|597_arachnoserver	1
SP_s29316.1	Toxin from venom of the spider Chilobrachys jingzhao with unknown molecular target and function	1.07687e-16	1	82	lcl|597_arachnoserver	1
SP_rep_c29421.1	Toxin from venom of the spider Chilobrachys jingzhao with unknown molecular target and function	2.70136e-17	1	86	lcl|597_arachnoserver	1
SP_c29431.1	Toxin from venom of the spider Chilobrachys jingzhao with unknown molecular target and function	9.47082e-24	1	64	lcl|602_arachnoserver	1
SP_c29503.1	Toxin from venom of the spider Chilobrachys jingzhao with unknown molecular target and function	1.23432e-17	1	86	lcl|597_arachnoserver	1
SP_c29515.2	Toxin from venom of the spider Chilobrachys jingzhao with unknown molecular target and function	6.42098e-24	1	77	lcl|651_arachnoserver	1
SP_rep_c29526.2	Toxin from venom of the spider Chilobrachys jingzhao with unknown molecular target and function	2.72088e-22	1	59	lcl|665_arachnoserver	1
SP_rep_c29544.1	Toxin from venom of the spider Chilobrachys jingzhao with unknown molecular target and function	4.67984e-18	1	46	lcl|602_arachnoserver	1
SP_rep_c29582.3	Toxin from venom of the spider Chilobrachys jingzhao that inhibits voltage-gated sodium and potassium channels	6.89996e-29	1	70	lcl|46_arachnoserver	1
SP_s29583.1	Toxin from venom of the spider Chilobrachys jingzhao that inhibits voltage-gated sodium and potassium channels	3.78367e-25	1	59	lcl|46_arachnoserver	1
SP_rep_c29703.3	Toxin from venom of the spider Chilobrachys jingzhao with unknown molecular target and function	6.12877e-17	1	63	lcl|597_arachnoserver	1
SP_s29766.1	Toxin from venom of the spider Chilobrachys jingzhao with unknown molecular target and function	1.21471e-18	1	74	lcl|665_arachnoserver	1
SP_c29775.1	Toxin from venom of the spider Chilobrachys jingzhao with unknown molecular target and function	1.65265e-30	1	79	lcl|651_arachnoserver	1
SP_rep_c29784.1	Toxin from venom of the spider Chilobrachys jingzhao with unknown molecular target and function	3.76094e-15	1	64	lcl|602_arachnoserver	1
SP_rep_c29898.1	Toxin from venom of the spider Chilobrachys jingzhao with unknown molecular target and function	6.24663e-36	1	87	lcl|660_arachnoserver	1
SP_rep_c29903.1	Toxin from venom of the spider Chilobrachys jingzhao with unknown molecular target and function	5.94787e-27	1	104	lcl|665_arachnoserver	1
SP_rep_c29951.1	Toxin from venom of the spider Chilobrachys jingzhao with unknown molecular target and function	5.49989e-12	1	44	lcl|601_arachnoserver	1
SP_c29974.1	Toxin from venom of the spider Chilobrachys jingzhao with unknown molecular target and function	3.96562e-17	1	82	lcl|597_arachnoserver	1
SP_c29978.1	Toxin from venom of the spider Chilobrachys jingzhao with unknown molecular target and function	1.76826e-18	1	53	lcl|665_arachnoserver	1
SP_rep_c29992.1	Toxin from venom of the spider Chilobrachys jingzhao with unknown molecular target and function	1.83277e-14	1	47	lcl|651_arachnoserver	1
SP_c30078.1	Toxin from venom of the spider Chilobrachys jingzhao with unknown molecular target and function	1.36525e-27	1	60	lcl|595_arachnoserver	1
SP_rep_c30105.1	Toxin from venom of the spider Chilobrachys jingzhao with unknown molecular target and function	1.13932e-06	1	53	lcl|599_arachnoserver	1
SP_c30111.1	Toxin from venom of the spider Chilobrachys jingzhao with unknown molecular target and function	1.12301e-23	1	77	lcl|651_arachnoserver	1
SP_c30132.1	Toxin from venom of the spider Chilobrachys jingzhao with unknown molecular target and function	1.2146e-28	1	74	lcl|601_arachnoserver	1
SP_rep_c30209.1	Toxin from venom of the spider Chilobrachys jingzhao with unknown molecular target and function	9.47082e-24	1	64	lcl|602_arachnoserver	1
SP_rep_c30266.4	Toxin from venom of the spider Chilobrachys jingzhao with unknown molecular target and function	1.01114e-15	1	53	lcl|651_arachnoserver	1
SP_c30391.1	Toxin from venom of the spider Chilobrachys jingzhao with unknown molecular target and function	7.81437e-40	1	93	lcl|665_arachnoserver	1
SP_s30488.2	Toxin from venom of the spider Chilobrachys jingzhao with unknown molecular target and function	1.08826e-16	1	87	lcl|597_arachnoserver	1
SP_s30562.2	Toxin from venom of the spider Chilobrachys jingzhao with unknown molecular target and function	3.89341e-17	1	67	lcl|595_arachnoserver	1
SP_rep_c30591.1	Toxin from venom of the spider Chilobrachys jingzhao with unknown molecular target and function	3.17232e-29	1	78	lcl|660_arachnoserver	1
SP_rep_c30614.2	Toxin from venom of the spider Chilobrachys jingzhao that inhibits voltage-gated potassium channels	1.19187e-35	1	83	lcl|41_arachnoserver	1
SP_rep_c30621.1	Toxin from venom of the spider Chilobrachys jingzhao that inhibits voltage-gated sodium and potassium channels	1.75676e-23	1	57	lcl|46_arachnoserver	1
SP_c30629.3	Toxin from venom of the spider Chilobrachys jingzhao with unknown molecular target and function	3.82879e-23	1	77	lcl|651_arachnoserver	1
SP_rep_c30664.1	Toxin from venom of the spider Chilobrachys jingzhao with unknown molecular target and function	5.54562e-20	1	64	lcl|602_arachnoserver	1
SP_c30705.1	Toxin from venom of the spider Chilobrachys jingzhao with unknown molecular target and function	7.29943e-33	1	85	lcl|665_arachnoserver	1
SP_rep_c30835.2	Toxin from venom of the spider Chilobrachys jingzhao with unknown molecular target and function	1.08728e-14	1	44	lcl|602_arachnoserver	1
SP_s30893.1	Toxin from venom of the spider Chilobrachys jingzhao with unknown molecular target and function	7.35772e-30	1	75	lcl|651_arachnoserver	1
SP_rep_c30931.8	Toxin from venom of the spider Chilobrachys jingzhao with unknown molecular target and function	2.87008e-14	1	47	lcl|651_arachnoserver	1
SP_rep_c30969.1	Toxin from venom of the spider Chilobrachys jingzhao with unknown molecular target and function	6.34905e-26	1	64	lcl|665_arachnoserver	1
SP_rep_c30977.4	Toxin from venom of the spider Chilobrachys jingzhao with unknown molecular target and function	1.40054e-15	1	41	lcl|602_arachnoserver	1
SP_rep_c31001.1	Toxin from venom of the spider Chilobrachys jingzhao with unknown molecular target and function	5.44138e-42	1	102	lcl|665_arachnoserver	1
SP_c31011.2	Toxin from venom of the spider Chilobrachys jingzhao with unknown molecular target and function	1.16564e-06	6	31	lcl|597_arachnoserver	1
SP_c31099.1	Toxin from venom of the spider Chilobrachys jingzhao with unknown molecular target and function	1.542e-23	1	77	lcl|651_arachnoserver	1
SP_rep_c31136.1	Toxin from venom of the spider Chilobrachys jingzhao with unknown molecular target and function	1.39738e-17	1	86	lcl|597_arachnoserver	1
SP_rep_c31198.2	Toxin from venom of the spider Chilobrachys jingzhao with unknown molecular target and function	1.60153e-28	1	74	lcl|601_arachnoserver	1
SP_rep_c31211.1	Toxin from venom of the spider Chilobrachys jingzhao with unknown molecular target and function	4.21472e-25	1	65	lcl|49_arachnoserver	1
SP_rep_c31218.2	Toxin from venom of the spider Chilobrachys jingzhao that inhibits voltage-gated sodium and potassium channels	6.2568e-27	1	80	lcl|46_arachnoserver	1
SP_c31331.1	Toxin from venom of the spider Chilobrachys jingzhao with unknown molecular target and function	2.4717e-19	1	68	lcl|595_arachnoserver	1
SP_rep_c31333.1	Toxin from venom of the spider Chilobrachys jingzhao with unknown molecular target and function	4.70147e-07	1	37	lcl|599_arachnoserver	1
SP_rep_c31355.3	Toxin from venom of the spider Chilobrachys jingzhao with unknown molecular target and function	8.36586e-21	1	62	lcl|651_arachnoserver	1
SP_rep_c31355.4	Toxin from venom of the spider Chilobrachys jingzhao with unknown molecular target and function	7.03807e-28	1	83	lcl|656_arachnoserver	1
SP_rep_c31435.2	Toxin from venom of the spider Chilobrachys jingzhao that inhibits voltage-gated potassium channels	1.19187e-35	1	83	lcl|41_arachnoserver	1
SP_c31572.3	Toxin from venom of the spider Chilobrachys jingzhao with unknown molecular target and function	8.55885e-27	1	60	lcl|595_arachnoserver	1
SP_rep_c31742.2	Toxin from venom of the spider Chilobrachys jingzhao with unknown molecular target and function	2.25345e-37	1	102	lcl|656_arachnoserver	1
SP_rep_c31823.2	Toxin from venom of the spider Chilobrachys jingzhao with unknown molecular target and function	1.37399e-16	1	81	lcl|597_arachnoserver	1
SP_rep_c31827.1	Toxin from venom of the spider Chilobrachys jingzhao with unknown molecular target and function	1.82186e-12	1	50	lcl|597_arachnoserver	1
SP_rep_c32036.1	Toxin from venom of the spider Chilobrachys jingzhao that inhibits voltage-gated sodium and potassium channels	6.14468e-24	1	66	lcl|46_arachnoserver	1
SP_rep_c32114.1	Toxin from venom of the spider Chilobrachys jingzhao with unknown molecular target and function	1.08711e-07	1	27	lcl|595_arachnoserver	1
SP_c32129.2	Toxin from venom of the spider Chilobrachys jingzhao with unknown molecular target and function	6.42098e-24	1	77	lcl|651_arachnoserver	1
SP_c32131.1	Toxin from venom of the spider Chilobrachys jingzhao with unknown molecular target and function	3.18882e-17	1	65	lcl|597_arachnoserver	1
SP_rep_c32142.1	Toxin from venom of the spider Chilobrachys jingzhao that inhibits voltage-gated sodium and potassium channels	5.25938e-25	1	58	lcl|46_arachnoserver	1
SP_s32213.1	Insecticidal toxin from venom of the spider Coremiocnemis valida	1.6695e-06	2	30	lcl|435_arachnoserver	1
SP_s32253.1	Toxin from venom of the spider Chilobrachys jingzhao with unknown molecular target and function	6.96897e-18	1	72	lcl|595_arachnoserver	1
SP_c32344.2	Toxin from venom of the spider Chilobrachys jingzhao with unknown molecular target and function	1.56795e-23	1	77	lcl|651_arachnoserver	1
SP_rep_c32399.1	Toxin from venom of the spider Chilobrachys jingzhao with unknown molecular target and function	3.95516e-16	1	64	lcl|597_arachnoserver	1
SP_rep_c32400.1	Toxin from venom of the spider Chilobrachys jingzhao with unknown molecular target and function	2.16075e-19	1	69	lcl|595_arachnoserver	1
SP_rep_c32503.1	Toxin from venom of the spider Chilobrachys jingzhao with unknown molecular target and function	1.39738e-17	1	86	lcl|597_arachnoserver	1
SP_c32566.1	Toxin from venom of the spider Chilobrachys jingzhao with unknown molecular target and function	9.95125e-26	1	66	lcl|49_arachnoserver	1
SP_c32605.1	Toxin from venom of the spider Chilobrachys jingzhao with unknown molecular target and function	9.47082e-24	1	64	lcl|602_arachnoserver	1
SP_rep_c32633.3	Toxin from venom of the spider Chilobrachys jingzhao with unknown molecular target and function	1.33626e-06	1	26	lcl|651_arachnoserver	1
SP_rep_c32679.1	Toxin from venom of the spider Chilobrachys jingzhao with unknown molecular target and function	2.04499e-39	1	94	lcl|657_arachnoserver	1
SP_rep_c32758.2	Toxin from venom of the spider Chilobrachys jingzhao with unknown molecular target and function	1.2731e-18	1	67	lcl|595_arachnoserver	1
SP_rep_c32771.2	Toxin from venom of the spider Chilobrachys jingzhao with unknown molecular target and function	1.12815e-12	1	52	lcl|597_arachnoserver	1
SP_rep_c32849.1	Toxin from venom of the spider Chilobrachys jingzhao with unknown molecular target and function	3.12265e-24	1	67	lcl|651_arachnoserver	1
SP_s32850.1	Toxin from venom of the spider Chilobrachys jingzhao that inhibits voltage-gated sodium and potassium channels	1.34331e-29	1	66	lcl|46_arachnoserver	1
SP_c32983.5	Toxin from venom of the spider Chilobrachys jingzhao that inhibits voltage-gated potassium channels	6.17373e-35	1	81	lcl|41_arachnoserver	1
SP_c33003.1	Toxin from venom of the spider Chilobrachys jingzhao with unknown molecular target and function	2.64606e-19	1	70	lcl|595_arachnoserver	1
SP_rep_c33015.1	Toxin from venom of the spider Chilobrachys jingzhao with unknown molecular target and function	2.04499e-39	1	94	lcl|657_arachnoserver	1
SP_s33022.1	Toxin from venom of the spider Chilobrachys jingzhao with unknown molecular target and function	1.81832e-17	1	87	lcl|595_arachnoserver	1
SP_rep_c33047.1	Toxin from venom of the spider Chilobrachys jingzhao with unknown molecular target and function	2.96017e-18	1	86	lcl|597_arachnoserver	1
SP_rep_c33086.1	Toxin from venom of the spider Chilobrachys jingzhao with unknown molecular target and function	1.86128e-11	1	49	lcl|597_arachnoserver	1
SP_c33113.1	Toxin from venom of the spider Chilobrachys jingzhao with unknown molecular target and function	7.08886e-24	1	62	lcl|665_arachnoserver	1
SP_c33129.1	Toxin from venom of the spider Chilobrachys jingzhao with unknown molecular target and function	6.42098e-24	1	77	lcl|651_arachnoserver	1
SP_rep_c33163.1	Toxin from venom of the spider Chilobrachys jingzhao with unknown molecular target and function	5.89419e-20	1	70	lcl|595_arachnoserver	1
SP_c33166.1	Toxin from venom of the spider Chilobrachys jingzhao with unknown molecular target and function	1.39738e-17	1	86	lcl|597_arachnoserver	1
SP_c33219.1	Toxin from venom of the spider Chilobrachys jingzhao with unknown molecular target and function	9.47082e-24	1	64	lcl|602_arachnoserver	1
SP_s33245.1	Toxin from venom of the spider Chilobrachys jingzhao with unknown molecular target and function	1.98585e-17	1	44	lcl|602_arachnoserver	1
SP_rep_c33326.2	Toxin from venom of the spider Chilobrachys jingzhao with unknown molecular target and function	4.98521e-24	1	61	lcl|665_arachnoserver	1
SP_rep_c33337.1	Toxin from venom of the spider Chilobrachys jingzhao with unknown molecular target and function	2.81341e-17	1	56	lcl|651_arachnoserver	1
SP_c33349.1	Toxin from venom of the spider Chilobrachys jingzhao with unknown molecular target and function	4.27518e-25	1	102	lcl|665_arachnoserver	1
SP_rep_c33362.1	Toxin from venom of the spider Chilobrachys jingzhao with unknown molecular target and function	7.72746e-07	23	65	lcl|617_arachnoserver	1
SP_c33377.2	Toxin from venom of the spider Chilobrachys jingzhao with unknown molecular target and function	1.78201e-20	3	78	lcl|651_arachnoserver	1
SP_rep_c33380.1	Toxin from venom of the spider Chilobrachys jingzhao with unknown molecular target and function	7.72746e-07	23	65	lcl|617_arachnoserver	1
SP_rep_c33423.4	Isoform of a toxin from venom of the spider Chilobrachys jingzhao that inhibits voltage-gated potassium channels	4.30797e-29	1	76	lcl|603_arachnoserver	1
SP_rep_c33473.4	Toxin from venom of the spider Chilobrachys jingzhao with unknown molecular target and function	2.62797e-13	1	54	lcl|597_arachnoserver	1
SP_rep_c33556.1	Toxin from venom of the spider Chilobrachys jingzhao that inhibits voltage-gated sodium and potassium channels	1.12291e-23	1	57	lcl|46_arachnoserver	1
SP_s33629.1	Toxin from venom of the spider Chilobrachys jingzhao with unknown molecular target and function	9.53965e-13	1	52	lcl|597_arachnoserver	1
SP_c33685.1	Toxin from venom of the spider Chilobrachys jingzhao with unknown molecular target and function	4.81115e-19	1	53	lcl|665_arachnoserver	1
SP_rep_c33933.1	Toxin from venom of the spider Chilobrachys jingzhao with unknown molecular target and function	4.15555e-17	1	67	lcl|595_arachnoserver	1
SP_s33943.1	Toxin from venom of the spider Chilobrachys jingzhao with unknown molecular target and function	1.07687e-16	1	82	lcl|597_arachnoserver	1
SP_rep_c33989.4	Toxin from venom of the spider Chilobrachys jingzhao with unknown molecular target and function	7.30198e-28	1	75	lcl|595_arachnoserver	1
SP_rep_c33994.4	Toxin from venom of the spider Chilobrachys jingzhao with unknown molecular target and function	3.19491e-44	1	108	lcl|660_arachnoserver	1
SP_rep_c33998.1	Toxin from venom of the spider Chilobrachys jingzhao with unknown molecular target and function	1.39315e-31	16	83	lcl|629_arachnoserver	1
SP_c34088.1	Toxin from venom of the spider Chilobrachys jingzhao with unknown molecular target and function	1.73367e-17	1	51	lcl|49_arachnoserver	1
SP_rep_c34169.1	Toxin from venom of the spider Chilobrachys jingzhao with unknown molecular target and function	3.51148e-24	1	64	lcl|602_arachnoserver	1
SP_rep_c34239.1	Toxin from venom of the spider Chilobrachys jingzhao with unknown molecular target and function	3.38404e-24	1	63	lcl|601_arachnoserver	1
SP_rep_c34341.2	Toxin from venom of the spider Chilobrachys jingzhao with unknown molecular target and function	1.90023e-15	1	61	lcl|597_arachnoserver	1
SP_c34358.1	Toxin from venom of the spider Chilobrachys jingzhao that inhibits voltage-gated sodium and potassium channels	8.28213e-30	1	66	lcl|46_arachnoserver	1
SP_s34380.1	Toxin from venom of the spider Chilobrachys jingzhao with unknown molecular target and function	9.00874e-17	1	52	lcl|665_arachnoserver	1
SP_rep_c34433.1	Toxin from venom of the spider Chilobrachys jingzhao with unknown molecular target and function	2.61587e-15	1	59	lcl|597_arachnoserver	1
SP_c34434.2	Toxin from venom of the spider Chilobrachys jingzhao with unknown molecular target and function	2.19264e-15	1	64	lcl|595_arachnoserver	1
SP_c34462.1	Toxin from venom of the spider Chilobrachys jingzhao with unknown molecular target and function	8.43596e-21	1	62	lcl|651_arachnoserver	1
SP_rep_c34464.1	Toxin from venom of the spider Chilobrachys jingzhao with unknown molecular target and function	4.207e-16	1	42	lcl|602_arachnoserver	1
SP_rep_c34488.2	Toxin from venom of the spider Chilobrachys jingzhao with unknown molecular target and function	3.23252e-20	1	71	lcl|595_arachnoserver	1
SP_rep_c34558.3	Toxin from venom of the spider Chilobrachys jingzhao with unknown molecular target and function	7.27185e-15	1	59	lcl|595_arachnoserver	1
SP_c34604.1	Toxin from venom of the spider Chilobrachys jingzhao that inhibits voltage-gated potassium channels	4.47485e-10	1	63	lcl|619_arachnoserver	1
SP_c34663.1	Toxin from venom of the spider Chilobrachys jingzhao with unknown molecular target and function	1.2146e-28	1	74	lcl|601_arachnoserver	1
SP_rep_c34691.5	Toxin from venom of the spider Chilobrachys jingzhao with unknown molecular target and function	1.47045e-30	1	79	lcl|651_arachnoserver	1
SP_c34717.2	Toxin from venom of the spider Chilobrachys jingzhao with unknown molecular target and function	6.42098e-24	1	77	lcl|651_arachnoserver	1
SP_rep_c34763.1	Toxin from venom of the spider Chilobrachys jingzhao with unknown molecular target and function	9.95125e-26	1	66	lcl|49_arachnoserver	1
SP_rep_c34812.1	Toxin from venom of the spider Chilobrachys jingzhao with unknown molecular target and function	1.12403e-23	1	61	lcl|665_arachnoserver	1
SP_rep_c34830.1	Toxin from venom of the spider Chilobrachys jingzhao that inhibits voltage-gated sodium and potassium channels	1.34331e-29	1	66	lcl|46_arachnoserver	1
SP_s34882.2	Toxin from venom of the spider Chilobrachys jingzhao with unknown molecular target and function	4.92591e-06	25	65	lcl|617_arachnoserver	1
SP_rep_c34926.1	Toxin from venom of the spider Chilobrachys jingzhao with unknown molecular target and function	7.07331e-10	6	52	lcl|595_arachnoserver	1
SP_c34936.3	Toxin from venom of the spider Chilobrachys jingzhao with unknown molecular target and function	5.42921e-17	1	64	lcl|597_arachnoserver	1
SP_c34964.1	Toxin from venom of the spider Chilobrachys jingzhao with unknown molecular target and function	6.20267e-19	1	52	lcl|665_arachnoserver	1
SP_rep_c34972.1	Toxin from venom of the spider Chilobrachys jingzhao with unknown molecular target and function	2.70136e-17	1	86	lcl|597_arachnoserver	1
SP_rep_c34982.2	Toxin from venom of the spider Chilobrachys jingzhao with unknown molecular target and function	6.42098e-24	1	77	lcl|651_arachnoserver	1
SP_rep_c35041.1	Toxin from venom of the spider Chilobrachys jingzhao with unknown molecular target and function	5.41207e-17	1	51	lcl|601_arachnoserver	1
SP_rep_c35043.1	Toxin from venom of the spider Chilobrachys jingzhao with unknown molecular target and function	2.12641e-18	1	67	lcl|595_arachnoserver	1
SP_rep_c35151.3	Toxin from venom of the spider Chilobrachys jingzhao with unknown molecular target and function	1.39738e-17	1	86	lcl|597_arachnoserver	1
SP_rep_c35172.1	Toxin from venom of the spider Chilobrachys jingzhao with unknown molecular target and function	1.25088e-16	1	84	lcl|665_arachnoserver	1
SP_c35204.2	Toxin from venom of the spider Chilobrachys jingzhao with unknown molecular target and function	4.54604e-23	1	65	lcl|651_arachnoserver	1
SP_rep_c35386.1	Toxin from venom of the spider Chilobrachys jingzhao with unknown molecular target and function	3.92474e-17	1	59	lcl|660_arachnoserver	1
SP_rep_c35446.4	Toxin from venom of the spider Chilobrachys jingzhao with unknown molecular target and function	6.01031e-33	1	89	lcl|660_arachnoserver	1
SP_rep_c35484.2	Toxin from venom of the spider Chilobrachys jingzhao with unknown molecular target and function	6.38241e-16	1	78	lcl|597_arachnoserver	1
SP_rep_c35529.2	Toxin from venom of the spider Chilobrachys jingzhao with unknown molecular target and function	3.04405e-15	1	61	lcl|597_arachnoserver	1
SP_rep_c35539.1	Toxin from venom of the spider Chilobrachys jingzhao with unknown molecular target and function	3.64048e-25	1	57	lcl|595_arachnoserver	1
SP_rep_c35601.1	Toxin from venom of the spider Chilobrachys jingzhao with unknown molecular target and function	1.73641e-24	1	93	lcl|665_arachnoserver	1
SP_rep_c35672.1	Toxin from venom of the spider Chilobrachys jingzhao with unknown molecular target and function	2.83565e-28	1	110	lcl|665_arachnoserver	1
SP_rep_c35719.1	Toxin from venom of the spider Chilobrachys jingzhao with unknown molecular target and function	6.62472e-19	1	78	lcl|597_arachnoserver	1
SP_rep_c35752.2	Toxin from venom of the spider Chilobrachys jingzhao that inhibits voltage-gated potassium channels	1.19187e-35	1	83	lcl|41_arachnoserver	1
SP_rep_c35849.1	Toxin from venom of the spider Chilobrachys jingzhao with unknown molecular target and function	6.38556e-17	1	86	lcl|597_arachnoserver	1
SP_rep_c35916.1	Toxin from venom of the spider Chilobrachys jingzhao with unknown molecular target and function	1.2146e-28	1	74	lcl|601_arachnoserver	1
SP_rep_c35925.3	Toxin from venom of the spider Chilobrachys jingzhao with unknown molecular target and function	2.08498e-23	1	93	lcl|660_arachnoserver	1
SP_s35928.1	Toxin from venom of the spider Chilobrachys jingzhao with unknown molecular target and function	1.12815e-12	1	52	lcl|597_arachnoserver	1
SP_rep_c35930.1	Toxin from venom of the spider Chilobrachys jingzhao with unknown molecular target and function	1.35928e-26	1	87	lcl|595_arachnoserver	1
SP_s35940.2	Toxin from venom of the spider Chilobrachys jingzhao with unknown molecular target and function	7.72746e-07	23	65	lcl|617_arachnoserver	1
SP_s35947.1	Isoform of a toxin from venom of the spider Chilobrachys jingzhao that inhibits voltage-gated potassium channels	7.80968e-27	1	73	lcl|603_arachnoserver	1
SP_rep_c35953.1	Toxin from venom of the spider Chilobrachys jingzhao with unknown molecular target and function	1.2146e-28	1	74	lcl|601_arachnoserver	1
SP_s35961.1	Toxin from venom of the spider Chilobrachys jingzhao with unknown molecular target and function	1.12815e-12	1	52	lcl|597_arachnoserver	1
SP_rep_c35972.1	Toxin from venom of the spider Chilobrachys jingzhao with unknown molecular target and function	1.3104e-24	1	80	lcl|595_arachnoserver	1
SP_rep_c35982.2	Toxin from venom of the spider Chilobrachys jingzhao with unknown molecular target and function	3.36139e-28	1	74	lcl|601_arachnoserver	1
SP_rep_c35993.3	Toxin from venom of the spider Chilobrachys jingzhao with unknown molecular target and function	7.72746e-07	23	65	lcl|617_arachnoserver	1
SP_rep_c36000.3	|667 Venom allergen (antigen 5) from the spider Lycosa singoriensis (translated cDNA sequence)	2.48712e-07	62	135	lcl|528_arachnoserver	1
SP_s36009.1	Toxin from venom of the spider Chilobrachys jingzhao with unknown molecular target and function	9.19e-17	1	82	lcl|595_arachnoserver	1
SP_rep_c36029.3	Toxin from venom of the spider Chilobrachys jingzhao with unknown molecular target and function	5.68636e-08	1	35	lcl|660_arachnoserver	1
SP_s36059.1	Toxin from venom of the spider Chilobrachys jingzhao with unknown molecular target and function	5.47835e-17	1	67	lcl|595_arachnoserver	1
SP_rep_c36082.1	Toxin from venom of the spider Chilobrachys jingzhao with unknown molecular target and function	7.84534e-29	1	110	lcl|665_arachnoserver	1
SP_s36085.1	Toxin from venom of the spider Chilobrachys jingzhao with unknown molecular target and function	3.36139e-28	1	74	lcl|601_arachnoserver	1
SP_rep_c36088.3	Toxin from venom of the spider Chilobrachys jingzhao with unknown molecular target and function	1.6939e-43	1	106	lcl|660_arachnoserver	1
SP_s36104.1	Toxin from venom of the spider Chilobrachys jingzhao with unknown molecular target and function	1.2146e-28	1	74	lcl|601_arachnoserver	1
SP_s36113.1	Toxin from venom of the spider Chilobrachys jingzhao with unknown molecular target and function	2.4862e-35	1	87	lcl|665_arachnoserver	1
SP_s36116.1	Toxin from venom of the spider Chilobrachys jingzhao with unknown molecular target and function	2.8281e-26	1	71	lcl|651_arachnoserver	1
SP_s36174.1	Toxin from venom of the spider Chilobrachys jingzhao with unknown molecular target and function	1.65265e-30	1	79	lcl|651_arachnoserver	1
SP_s36175.1	Toxin from venom of the spider Chilobrachys jingzhao with unknown molecular target and function	2.00141e-12	1	67	lcl|595_arachnoserver	1
SP_s36191.1	Insecticidal toxin from venom of the spider Coremiocnemis valida	5.1594e-06	2	25	lcl|435_arachnoserver	1
SP_s36201.1	Toxin from venom of the spider Chilobrachys jingzhao with unknown molecular target and function	4.53331e-16	6	87	lcl|597_arachnoserver	1
SP_s36207.1	Toxin from venom of the spider Chilobrachys jingzhao with unknown molecular target and function	2.51597e-21	1	60	lcl|660_arachnoserver	1
SP_rep_c36211.1	Toxin from venom of the spider Chilobrachys jingzhao with unknown molecular target and function	7.84534e-29	1	110	lcl|665_arachnoserver	1
SP_s36223.1	Insecticidal toxin from venom of the spider Coremiocnemis valida	7.72136e-08	2	30	lcl|435_arachnoserver	1
SP_rep_c36234.1	Toxin from venom of the spider Chilobrachys jingzhao with unknown molecular target and function	4.03891e-08	1	38	lcl|660_arachnoserver	1
SP_rep_c36239.1	Insecticidal toxin from venom of the spider Coremiocnemis valida	7.5386e-08	2	30	lcl|435_arachnoserver	1
SP_s36246.1	Toxin from venom of the spider Chilobrachys jingzhao with unknown molecular target and function	3.95516e-16	1	64	lcl|597_arachnoserver	1
SP_s36247.2	Toxin from venom of the spider Chilobrachys jingzhao with unknown molecular target and function	1.65265e-30	1	79	lcl|651_arachnoserver	1
SP_rep_c36268.1	Toxin from venom of the spider Chilobrachys jingzhao with unknown molecular target and function	4.25882e-28	1	72	lcl|601_arachnoserver	1
SP_s36282.1	Toxin from venom of the spider Chilobrachys jingzhao with unknown molecular target and function	3.36139e-28	1	74	lcl|601_arachnoserver	1
SP_s36295.2	Toxin from venom of the spider Chilobrachys jingzhao with unknown molecular target and function	5.47835e-17	1	67	lcl|595_arachnoserver	1
SP_rep_c36301.1	Toxin from venom of the spider Chilobrachys jingzhao with unknown molecular target and function	5.47088e-25	1	110	lcl|665_arachnoserver	1
SP_s36310.1	Toxin from venom of the spider Chilobrachys jingzhao with unknown molecular target and function	1.47045e-30	1	79	lcl|651_arachnoserver	1
[truncated: 761 more rows]
