# Supplementary material for: SVM-Based Prediction of Propeptide Cleavage Sites in Spider Toxins Identifies Toxin Innovation in an Australian Tarantula
Source: PLoS One. 2013 Jul 22;8(7):e66279. doi: 10.1371/journal.pone.0066279 (PMC3718798; doi:10.1371/journal.pone.0066279)
Supplement: Dataset S2 — Zipped file containing CLANS clusters of sequences by similarity in FASTA format. (ZIP) [file pone.0066279.s006.zip]

Archive with 35 entries (34 files):
- aligned_A_463_mature.fasta
- __MACOSX/
- __MACOSX/._aligned_A_463_mature.fasta
- aligned_B_119_mature.fasta
- __MACOSX/._aligned_B_119_mature.fasta
- aligned_C_112_mature.fasta
- __MACOSX/._aligned_C_112_mature.fasta
- aligned_D_73_mature.fasta
- __MACOSX/._aligned_D_73_mature.fasta
- aligned_E_68_mature.fasta
- __MACOSX/._aligned_E_68_mature.fasta
- aligned_F_66_mature.fasta
- __MACOSX/._aligned_F_66_mature.fasta
- aligned_G_41_mature.fasta
- __MACOSX/._aligned_G_41_mature.fasta
- aligned_H_35_mature.fasta
- __MACOSX/._aligned_H_35_mature.fasta
- aligned_I_27_mature.fasta
- __MACOSX/._aligned_I_27_mature.fasta
- aligned_J_20_mature.fasta
- __MACOSX/._aligned_J_20_mature.fasta
- aligned_K_12_mature.fasta
- __MACOSX/._aligned_K_12_mature.fasta
- aligned_L_11_mature.fasta
- __MACOSX/._aligned_L_11_mature.fasta
- aligned_M_7_mature.fasta
- __MACOSX/._aligned_M_7_mature.fasta
- aligned_N_6_mature.fasta
- __MACOSX/._aligned_N_6_mature.fasta
- aligned_O_5_mature.fasta
- __MACOSX/._aligned_O_5_mature.fasta
- aligned_P_5_mature.fasta
- __MACOSX/._aligned_P_5_mature.fasta
- aligned_Q_5_mature.fasta
- __MACOSX/._aligned_Q_5_mature.fasta
