# Supplementary material for: SVM-Based Prediction of Propeptide Cleavage Sites in Spider Toxins Identifies Toxin Innovation in an Australian Tarantula
Source: PLoS One. 2013 Jul 22;8(7):e66279. doi: 10.1371/journal.pone.0066279 (PMC3718798; doi:10.1371/journal.pone.0066279)
Supplement: Dataset S2 — Zipped file containing CLANS clusters of sequences by similarity in FASTA format. (ZIP) [file pone.0066279.s006.zip › aligned_A_463_mature.fasta]

>SP_s16253.3
------------------------------------------P-----------------
----------CDSR---------------LPN---S--------KP--CR-CD---VR--
----------AQACC---------------------------------------------
------------------------------------------------------------
----------------------------------
>SP_s5906.2
----------------------------------ECV--L--K-----------------
----------CDWA----------------F-----------------AY-QR---ST--
----------TRSSL---------------------WT-L--------M-----------
-------------------------------------------------SFLETTTAEIF
RN--------------------------------
>SP_rep_c29087.4
--------------------------------IFECS--F--S-----------------
----------CDIK----------------RN---G--------KP--CLREE--VSDIH
SRLSRSSSLPHSIII------------S---SFISVLRKC--------------------
-------------------------------------------------YCWGVLLS---
----------------------------------
>SP_rep_c17072.1
----------------------------------ECV--L--S-----------------
----------CDIK----------------RM---E--------NH--VR--I---RR--
----------EE-MF------------R---R----ME-M--------Q-----------
----------------DE-------------------------------FLC--------
----------------------------------
>SP_rep_c308.5
--------------------------------IFECS--F--S-----------------
----------CDIK----------------RM---E--------NQ--CK-GI---RR--
----------EE-MF------------R---R----ME-M--------Q-----------
----------------DE-------------------------------FLC--------
----------------------------------
>SP_rep_c5474.1
--------------------------------IFECS--F--S-----------------
----------CDIK----------------KD---G--------KP--CK-GS---GE--
----------XEMFXED----------G---D----AR----------------------
------------------------------------------------------------
----------------------------------
>SP_c17450.1
--------------------------------IFECS--F--S-----------------
----------CDIK----------------KN---G--------KP--CK-GS---GE--
----------EEIVQ------------G---G----WR----------------------
--------------------------------------------WQDEFLC---------
----------------------------------
>SP_rep_c21343.1
--------------------------------IFECS--F--S-----------------
----------CDIK----------------KN---G--------KP--CK-GS---GE--
----------KN-VR------------G---E----WR----------------------
------------------------------------------------------------
----------------------------------
>SP_rep_c2163.1
--------------------------------IFECS--F--S-----------------
----------CDIK----------------KN---G--------KP--CK-GS---GE--
----------KK-MF------------R---R----ME-M--------Q-----------
----------------DE-------------------------------FLC--------
----------------------------------
>SP_rep_c10509.1
--------------------------------FFECS--F--S-----------------
----------CDIK----------------KN---G--------KP--CK-GS---GE--
----------KK-CS------------G---G----WR-C--------K-----------
----------------MN-------------------------------FCVKV------
----------------------------------
>SP_rep_c5064.4
--------------------------------IFECS--F--S-----------------
----------CDIK----------------KN---G--------KP--CK-GS---XE--
----------KK-CS------------G---G----WR-C--------K-----------
----------------MN-------------------------------FCVKV------
----------------------------------
>SP_rep_c20661.1
--------------------------------IFECS--F--S-----------------
----------CDIK----------------KN---G--------KP--CK-GS---GE--
----------KK-CS------------G---G----WR-C--------K-----------
----------------MN-------------------------------FCS--------
----------------------------------
>SP_rep_c25066.1
--------------------------------IFECS--F--S-----------------
----------CDIK----------------KN---G--------KP--CK-GS---GE--
----------KK-CS------------G---G----WR-C--------K-----------
----------------MN-------------------------------FCS--------
----------------------------------
>SP_rep_c8069.1
--------------------------------IFECS--F--S-----------------
----------CDIK----------------KN---G--------KP--CK-GS---GE--
----------KK-CS------------G---G----WR-C--------K-----------
----------------MN-------------------------------FCVKSLNRKL-
----------------------------------
>SP_rep_c16902.1
--------------------------------IFECS--F--S-----------------
----------CDIK----------------KN---G--------KP--CK-GS---GE--
----------KK-CS------------G---G----WR-C--------K-----------
----------------MN-------------------------------FCVKSLTENWP
ESCNQREKRLNIERP-------------------
>SP_rep_c12979.3
--------------------------------IFECS--F--S-----------------
----------CDIK----------------KN---G--------KP--CK-GS---GE--
----------KK-CS------------G---G----HP-N--------D-----------
------------------------------------------------------------
----------------------------------
>SP_rep_c5160.4
--------------------------------IFECS--F--S-----------------
----------CDIK----------------KN---G--------KP--CK-GS---GE--
----------KK-CS------------G---G----WR-C--------K-----------
----------------MN-------------------------------FCVKV------
----------------------------------
>SP_rep_c4882.4
--------------------------------IFECS--F--S-----------------
----------CDIK----------------KN---G--------KP--CK-GS---GE--
----------KK-CS------------G---G----WR-C--------K-----------
----------------MN-------------------------------FCVKV------
----------------------------------
>SP_rep_c4335.1
--------------------------------IFECS--F--S-----------------
----------CDIK----------------KN---G--------KP--CK-GS---GE--
----------KK-CS------------G---G----WR-C--------K-----------
----------------MN-------------------------------FCVKV------
----------------------------------
>SP_rep_c1337.3
--------------------------------IFECS--F--S-----------------
----------CDIK----------------KN---G--------KP--CK-GS---GE--
----------KK-CS------------G---G----WR-C--------K-----------
----------------MN-------------------------------FCVKV------
----------------------------------
>SP_rep_c1870.1
--------------------------------IFECS--F--S-----------------
----------CDIK----------------KN---G--------KP--CK-GS---GE--
----------KK-CS------------G---G----WR-C--------K-----------
----------------MN-------------------------------FCVKV------
----------------------------------
>SP_rep_c2137.1
--------------------------------IFECS--F--S-----------------
----------CDIK----------------KN---G--------KP--CK-GS---GE--
----------KK-CS------------G---G----WR-C--------K-----------
----------------MN-------------------------------FCVKVLTENWP
ESCNPSNTTGKKTEYTKDLKRL------------
>SP_rep_c10612.3
--------------------------------IFECS--F--S-----------------
----------CDIK----------------KN---G--------KP--CK-GS---GE--
----------KK-CS------------G---G----WR-C--------K-----------
----------------MN-------------------------------FCVKV------
----------------------------------
>SP_c24081.1
--------------------------------IFECS--F--S-----------------
----------CDIK----------------KN---G--------KP--CK-GS---GE--
----------KK-CS------------G---G----WR-C--------K-----------
----------------MN-------------------------------FCVKV------
----------------------------------
>SP_s21022.1
--------------------------------IFECS--F--S-----------------
----------CDIK----------------KN---G--------KP--CK-GS---GE--
----------KK-CS------------G---G----WR-C--------K-----------
----------------MN-------------------------------FCVKV------
----------------------------------
>SP_c25166.3
--------------------------------IFECS--F--S-----------------
----------CDIK----------------KN---G--------KP--CK-GS---GE--
----------KK-CS------------G---G----WR-C--------K-----------
----------------MN-------------------------------FCVKV------
----------------------------------
>SP_rep_c1571.1
--------------------------------IFECS--F--S-----------------
----------CDIK----------------KN---G--------KP--CK-GS---GE--
----------KK-CS------------G---G----WR-C--------K-----------
----------------MN-------------------------------FCVKV------
----------------------------------
>SP_c26423.1
--------------------------------IFECS--F--S-----------------
----------CDIK----------------KN---G--------KP--CK-GS---GE--
----------KK-CS---------------------------------------------
------------------------------------------------------------
----------------------------------
>SP_rep_c19770.2
--------------------------------IFECS--F--S-----------------
----------CDIK----------------KN---G--------KP--CK-GS---GE--
----------KK-CS------------G---G----WR-C--------K-----------
----------------MN-------------------------------FC---------
----------------------------------
>SP_c26322.1
--------------------------------IFECS--F--S-----------------
----------CDIK----------------KN---G--------KP--CK-GS---GE--
----------KK-CS------------G--------------------------------
------------------------------------------------------------
----------------------------------
>SP_rep_c2801.5
--------------------------------IFECS--F--S-----------------
----------CDIK----------------KN---G--------KP--CK-GS---GE--
----------KK-CS------------G---G----WR----------------------
------------------------------------------------------------
----------------------------------
>SP_rep_c13158.1
--------------------------------IFECS--F--S-----------------
----------CDIK----------------KN--RK--------TN--VR-DP---ER--
----------RN-SS------------G---G----WR----------------------
---------------------------------------------CKMNFCVKV------
----------------------------------
>SP_rep_c15516.2
--------------------------------IFECS--F--S-----------------
----------CDIK------------------------------KF--CLLPE-------
------------------------------------------------------------
-------------------------------------------------LLVLLRYPERR
NVQEDGDGKM------------------------
>SP_rep_c33989.4
--------------------------------IFECS--F--S-----------------
----------CDIK---------------------R------MENH--VRDPE-------
----------RRNVP------------G---K----------------------------
-------------------------------------------------LNVS-------
----------------------------------
>SP_rep_c14482.1
--------------------------------IFECS--F--S-----------------
----------CDIK----------------KN---G--------KP--CKDPE-------
----------RRNVQED----------G---D----AR----------------------
------------------------------------------------------------
----------------------------------
>SP_rep_c14539.1
--------------------------------IFECS--F--S-----------------
----------CDIK---------------------R------MENH--VRDPE-------
----------RRNVQE-----------D---G---DAR----------------------
------------------------------------------------------------
----------------------------------
>SP_rep_c10290.1
--------------------------------IFECS--F--S-----------------
----------CDIK---------------------R--------MENHVRDPE-------
----------RRNVQED----------G---D----AR----------------------
------------------------------------------------------------
----------------------------------
>SP_c31572.3
--------------------------------IFECS--F--S-----------------
----------CDIK---------------------R--------MENHVRDPE-------
----------RRNVQED----------G---D----AR----------------------
------------------------------------------------------------
----------------------------------
>SP_rep_c9661.1
--------------------------------IFECS--F--S-----------------
----------CDIK---------------------K------MENH--VRDPE-------
----------RRNVQED----------G---D----AR----------------------
------------------------------------------------------------
----------------------------------
>SP_c30078.1
--------------------------------IFECS--F--S-----------------
----------CDIK---------------------K--------MENHVRDPE-------
----------RRNVQED----------G---D----AR----------------------
------------------------------------------------------------
----------------------------------
>SP_rep_c12922.2
----------------------------------MCF--X--------------------
-----------NAT----------------LN---T------MGKI--VR-AK---ER--
----------RN-VQE-----------D---G----DA-V--------L-----------
-------------------------------------------------NCV--------
----------------------------------
>SP_c25773.1
----------------------------------ECV--L--K-----------------
----------CDIQ----------------YN---G--------KI--VR-AK---ER--
----------TN-VQE-----------D---SIFRLDE-Y--------L-----------
-------------------------------------------------SC---------
----------------------------------
>SP_s17850.1
----------------------------------ECV--L--K-----------------
----------CDIQ----------------IT---N------RKKL--VR-AK---ER--
----------TN-VQE-----------D---G----DA-V--------L-----------
-------------------------------------------------NCV--------
----------------------------------
>SP_s37808.1
----------------------------------ECV--L--K-----------------
----------CDIQ----------------YN---G--------KN--CK-GQ---KE--
----------RTNVQ------------E---DGDAVLN----------------------
-------------------------------------------------VSEKYNTKSWP
EAP-------------------------------
>SP_rep_c449.1
----------------------------------ECV--L--K-----------------
----------CDIQ----------------YN---G--------KN--CKGQK---ER--
----------TN-VQE-----------D---G----DA-V--------L-----------
-------------------------------------------------NVSENITLKLA
RAP-------------------------------
>SP_rep_c11991.1
----------------------------------ECV--L--K-----------------
----------CDIQ----------------YN---G--------KN--XKGAK---ER--
----------TN-VQE-----------D---G----DA-V--------L-----------
-------------------------------------------------NCV--------
----------------------------------
>SP_rep_c17140.1
----------------------------------ECV--L--K-----------------
----------CDIQ----------------SM---E--------KI--VR-AK---ER--
----------TN-VQE-----------D---G----DA-V--------L-----------
-------------------------------------------------NVSEI------
----------------------------------
>SP_c11227.1
----------------------------------ECV--L--K-----------------
----------CDIK----------------YD---G--------KI--VR-AK---ER--
----------RNVQE----------------DGDXRFK----------------------
-------------------------------------------------LCLKI------
----------------------------------
>SP_s41349.1
----------------------------------ECV--L--K-----------------
----------CDIK----------------YD---G--------KI--VR-AK---ER--
----------RN-VQE-----------D---G----DA-V--------L-----------
-------------------------------------------------NCV--------
----------------------------------
>SP_s41307.2
----------------------------------ECV--L--K-----------------
----------CDIK----------------YD---G--------KI--VR-AK---ER--
----------RN-VQE-----------D---G----DA-V--------L-----------
-------------------------------------------------NCV--------
----------------------------------
>SP_rep_c7370.2
---------------------------------FECV--L--K-----------------
----------CDIK----------------YD---G--------KI--VR-AK---ER--
----------RNVQE------------D---G----------------------------
-------------------------------------------------DAV--------
----------------------------------
>SP_s38872.1
---------------------------------FECV--L--K-----------------
----------CDIQ----------------YN---G--------KI--VR-AK---ER--
----------TN-VQE-----------D---G----DV-P--------F-----------
------------------------------------------------------------
----------------------------------
>SP_rep_c775.2
----------------------------------ECV--L--K-----------------
----------CDIQ----------------YN---G--------KI--VR-AK---ER--
----------TNVQE----------------DGXAVLK----------------------
-------------------------------------------------LCLKI------
----------------------------------
>SP_rep_c15305.1
---------------------------------FECV--L--K-----------------
----------CDIQ----------------YN---R--------KI--VR-AK---ER--
----------TNVQE------------D---G----------------------------
-------------------------------------------------DAV--------
----------------------------------
>SP_rep_c14448.4
---------------------------------FECV--L--K-----------------
----------CDIQ----------------YN---G--------KI--VR-AK---ER--
----------RNVQE------------D---G----------------------------
-------------------------------------------------DAV--------
----------------------------------
>SP_s37751.1
----------------------------------ECV--L--K-----------------
----------CDIQ----------------YN---E--------KI--VR-AK---ER--
----------TN-VQE-----------D---G----DA-V--------L-----------
-------------------------------------------------NCV--------
----------------------------------
>SP_rep_c4855.5
----------------------------------ECV--L--K-----------------
----------CDIQ----------------YN---G--------KI--VR-AK---ER--
----------TN-VQE-----------D---G----DA-V--------L-----------
-------------------------------------------------NCV--------
----------------------------------
>SP_s11180.3
----------------------------------ECV--L--K-----------------
----------CDIQ----------------YN---G--------KI--VR-AK---ER--
----------TNVQE------------D---G----DA-V--------L-----------
-------------------------------------------------NCV--------
----------------------------------
>SP_s41902.3
----------------------------------ECV--L--K-----------------
----------CDIQ----------------YN---G--------KI--VR-AK---ER--
----------TNVQE------------D---G----DA-V--------L-----------
-------------------------------------------------NCV--------
----------------------------------
>SP_rep_c22014.2
----------------------------------ECV--L--K-----------------
----------CDIQ----------------YN---G--------KI--VR-AK---ER--
----------TNVQE------------D---G----DA-V--------L-----------
-------------------------------------------------NCV--------
----------------------------------
>SP_rep_c13722.3
-------------------CVESKALATLDEERFECV--L--K-----------------
----------CDIQ----------------YN---G--------KI--VR-AK---ER--
----------TNVQE------------D---G----DA-V--------L-----------
-------------------------------------------------NCV--------
----------------------------------
>SP_rep_c27507.1
----------------------------------ECV--L--K-----------------
----------CDIQ----------------YN---G--------KI--VR-AK---ER--
----------TNVQE------------D---G----DA-V--------L-----------
-------------------------------------------------NCV--------
----------------------------------
>SP_s3292.3
----------------------------------ECV--L--K-----------------
----------CDIQ----------------YN---G--------KI--VR-AK---ER--
----------TNVQE------------D---G----DA-V--------L-----------
-------------------------------------------------NCV--------
----------------------------------
>SP_s37212.1
---------------------------------FECV--L--K-----------------
----------CDIQ----------------YN---G--------KI--VR-AK---ER--
----------TNVQE------------D---G----DA-V--------------------
------------------------------------------------------------
----------------------------------
>SP_rep_c5530.1
---------------------------------FECV--L--K-----------------
----------CDIQ----------------YN---G--------KI--VR-AK---ER--
----------TNVQE------------D---G----DA-V--------------------
------------------------------------------------------------
----------------------------------
>SP_s33022.1
----------------------------------ECV--L--K-----------------
----------CDIQ----------------YN---G--------KI--VR-AK---ER--
----------TNVQE------------D---G----DA-V--------L-----------
-------------------------------------------------NVSRKYNTKV-
----------------------------------
>SP_s39870.1
----------------------------------ECV--L--K-----------------
----------CDIQ----------------YN---G--------KI--VR-AK---ER--
----------TNVQE------------D---G----DA-V--------------------
------------------------------------------------------------
----------------------------------
>SP_rep_c5331.1
---------------------------------FECS--F--E-----------------
----------MRLL----------------NTMG----------KI--VR-AK---ER--
----------RNVQE-D----------G---DR---------------------------
------------------------------------------------------------
----------------------------------
>SP_s5541.1
---------------------------------FECC--F--R-----------------
-----------NAT----------------FN-TIG--------KI--VR-AK---ER--
----------TN-VQED----------G---DAV--------------------------
------------------------------------------------------------
----------------------------------
>SP_rep_c7290.1
---------------------------------FEXC--F--R-----------------
-----------NAT----------------FN-TME--------KI--VR-AK---ER--
----------TN-VQED----------G---DAVLNCV----------------------
------------------------------------------------------------
----------------------------------
>SP_rep_c9829.1
---------------------------------FECV--F--E-----------------
-----------MRQ----------------FN-TME--------KI--VR-AK---ER--
----------TN-VQED----------G---DAVLNCV----------------------
------------------------------------------------------------
----------------------------------
>SP_rep_c33473.4
---------------------------------FECV--F--E-----------------
-----------NAT----------------FN-TME--------KI--VR-AK---ER--
----------TN-VQED----------G---DAVLNCV----------------------
------------------------------------------------------------
----------------------------------
>SP_c34434.2
----------------------------------ECV--L--K-----------------
----------CDIQSFFNPELLVTLDSITSFA---T--------SN--SR-MK---KD--
----------SN-VF---------------------------------------------
------------------------------------------------------------
----------------------------------
>SP_rep_c27946.2
----------------------------------ECV--L--K-----------------
----------CDIQ----------------YT--FE----SFFIQS--CCKPLMPWNH--
----------HH-DP---------------------WTDH--------------------
------------------------------------------------------------
----------------------------------
>SP_rep_c10903.1
----------------------------------ECV--L--K-----------------
----------CDIK----------------IR---W--------EK--LV-GQ---RR--
----------EE-MF------------R---R----ME-R--------FLVPVSAEEE--
----------------LD-------------------------------SCYQNCK----
----------------------------------
>SP_rep_c2762.1
----------------------------------ECV--L--K-----------------
----------CDIQ----------------YN---G--------KN--CK-GK---RR--
----------EQ-NVQED---------G---D----AV----------------------
----------------LK-------------------------------LCLKNITLKVG
PSTVVAKRKAEQHRTPQSGK--------------
>SP_rep_c11456.1
----------------------------------ECV--L--K-----------------
----------CDIQ----------------YN---G--------KN--CK-GK---RR--
----------EQ-NVQED---------G---D----AV----------------------
----------------LN--------------------------------CV--------
----------------------------------
>SP_rep_c9016.1
---------------------------------FECVLILYM------------------
----------CLVL----------------------------PKKHIIAKIAA-------
----------KK-TR---------------------FV----------------------
------------------------------------------------------------
----------------------------------
>SP_s42386.2
----------------------------------MCF-EM--R-----------------
----------HSIQ----------------W-------------KN--CK-GK---GE--
----------NK-CS------------G---G----WR----------C--------R--
----------------FK-------------------------------LCLKI------
----------------------------------
>SP_rep_c7250.5
----------------------------------MCF--C--K-----------------
----------CDIQ----------------YN---X--------KI--SK-GK---GE--
----------NK-CS------------G---G----WR----------C--------R--
----------------FK-------------------------------LCLKI------
----------------------------------
>SP_rep_c1710.1
---------------------------------FECV--L--K-----------------
----------CDIQ----------------YN---R--------KK-IVR-AK---GE--
----------NK-MF------------R---R----ME----------M--------P--
----------------F-------------------------------------------
----------------------------------
>SP_s39959.2
----------------------------------ECV--L--K-----------------
----------CDIQ----------------YN---R--------KN--CK-GK---GE--
----------NN-YN------------A---P----IP-I--------T--------K--
--------EVERVTQSYR-------------------------------TGKAHADSFSV
ARVRPDI---------------------------
>SP_rep_c22716.2
---------------------------------FECV--L--K-----------------
----------CDIQ----------------YN---G--------KN--CK-GK---GE--
----------NKMFR------------R--------------------------------
-------------------------------------------------MEMPF------
----------------------------------
>SP_rep_c24829.2
---------------------------------FECV--L--K-----------------
----------CDIQ----------------YN---G--------KN--CK-GK---GE--
----------NK-MF------------X---R----ME----------M--------P--
----------------FL-------------------------------NCV--------
----------------------------------
>SP_c14227.1
---------------------------------FECV--L--K-----------------
----------CDIQ----------------YN---G--------KN--CK------GX--
----------RREQT---------------------FR----------R-----------
-------------------------------------------------MEMPF------
----------------------------------
>SP_rep_c7274.1
----------------------------------ECV--L--K-----------------
----------CDIQ----------------YN---G--------KN--CK-GQ---RR--
----------EQ-MF------------R---R----ME----------M--------P--
----------------FK-------------------------------LCLKYNTKVGP
STVVAKRS--------------------------
>SP_s1670.1
---------------------------------FECV--L--K-----------------
----------CDIQ----------------YN---G--------KN--CK------GQ--
----------RREQM---------------------FR----------R-----------
-------------------------------------------------MEMPF------
----------------------------------
>SP_s38830.1
---------------------------------FECV--L--K-----------------
----------CDIQ----------------YN---G--------KN--CK-GK---GE--
----------EQ-MF------------R---R----ME----------M--------P--
----------------F-------------------------------------------
----------------------------------
>SP_s43135.1
---------------------------------FECV--L--K-----------------
----------CDIQ----------------YN---G--------KN--CK-GK---GR--
----------EQ-MF------------R---R----ME----------M--------P--
----------------F-------------------------------------------
----------------------------------
>SP_rep_c24272.1
---------------------------------FECV--L--K-----------------
----------CDIQ----------------YN---G--------KN--CK-GK-------
----------RREQM---------------------FR----------R-----------
-------------------------------------------------MEMPF------
----------------------------------
>SP_rep_c5648.1
----------------------------------ECV--L--K-----------------
----------CDIQ----------------YN---G--------KN--CK-GK-------
----------RREQM---------------------FR----------R-----------
-------------------------------------------------MEMPF------
----------------------------------
>SP_s40493.1
----------------------------------ECV--L--K-----------------
----------CDIQ----------------IT---N--------RKKISK-GK---GE--
----------NK-CS------------G---G----WR----------C--------R--
----------------FK-------------------------------LCLKI------
----------------------------------
>SP_rep_c4657.1
----------------------------------ECV--L--K-----------------
----------CDIQ----------------YN---G--------KN--CK-GK---GE--
----------NS-SSLFSSPKTSTTSRK---G----VP----------T--------A--
----------------FS-------------------------------VSSFISSSPKA
KRATAIITAAMTVRAETFMLNRSSR---------
>SP_rep_c20867.1
----------------------------------ECV--L--K-----------------
----------CDIQ----------------YN---G--------KN--CK-GK---GE--
----------NK-CM------------V---A----KL-K--------L--------K--
--------------------------------------------------GIDGRAPPGV
EPAA------------------------------
>SP_c27671.1
---------------------------------FECV--L--K-----------------
----------CDIQ----------------YN---G--------KN--CK-GK---GE--
----------N---T------------R---G----VV-G--------V--------S--
------------------------------------------------------------
----------------------------------
>SP_rep_c2079.1
----------------------------------ECV--L--K-----------------
----------CDIQ----------------YN---G--------KX--CK-GK---GE--
----------NK-CS------------G---G----PS----------C--------Q--
---------EESRGEWTS-------------------------------ICSPWLRTTNK
IRFRV-----------------------------
>SP_rep_c18788.2
----------------------------------ECV--L--K-----------------
----------CDIQ----------------YN---G--------KN--CK-GK---GE--
----------KK-CS------------G---G----WR----------C--------R--
----------------FK-------------------------------LCLKI------
----------------------------------
>SP_rep_c9115.1
----------------------------------ECV--L--K-----------------
----------CDIQ----------------YN---G--------KN--CR-GK---GE--
----------KK-CS------------G---G----WR-C--------R-----------
----------------FK-------------------------------LCLKI------
----------------------------------
>SP_rep_c35972.1
---------------------------------FECV--L--K-----------------
----------CDIQ----------------YN---G--------KN--CE-GK---GE--
----------NK-CS------------G---G----WR----------S--------R--
------------------------------------------------------------
----------------------------------
>SP_rep_c7818.1
---------------------------------FECV--L--K-----------------
----------CDXQ----------------YN---G--------KN--CK-GK---GE--
----------NK-CS------------G---G----WR----------------------
--------------------------------------------------CPF-------
----------------------------------
>SP_rep_c10162.2
----------------------------------ECV--L--K-----------------
----------CDIQ----------------YN---G--------KX--CK-GK---GE--
----------NK-CS------------G---G----WR----------C--------R--
----------------FK-------------------------------LCLKI------
----------------------------------
>SP_rep_c34972.1
----------------------------------ECV--L--K-----------------
----------CDIX----------------YN---G--------KN--CK-GK---GE--
----------NK-CS------------G---G----WR----------C--------R--
----------------FK-------------------------------LCLKI------
----------------------------------
>SP_s39886.1
----------------------------------ECV--L--K-----------------
----------CDIQ----------------YN---R--------KN--CK-GK---GE--
----------NK-CS------------G---G----WR----------C--------R--
----------------FK-------------------------------LCLKI------
----------------------------------
>SP_s37493.2
----------------------------------ECV--L--K-----------------
----------CDIQ----------------YN---R--------KN--CK-GK---GE--
----------NK-CS------------G---G----WR----------C--------R--
----------------FK-------------------------------LCLKI------
----------------------------------
>SP_rep_c22715.1
----------------------------------ECV--L--K-----------------
----------RDIQ----------------YN---G--------KN--CK-GK---GE--
----------NK-CS------------G---G----WR----------C--------R--
----------------FK-------------------------------LCLKI------
----------------------------------
>SP_rep_c6257.1
---------------------------------FECV--L--K-----------------
----------CDIQ----------------YN---G--------KN--CK-GK---GE--
----------NK-CS------------G---G----------------X-----------
------------------------------------------------------------
----------------------------------
>SP_rep_c3753.1
---------------------------------FECV--L--K-----------------
----------CDIQ----------------YN---G--------KN--CK-GK---GE--
----------NK-CS------------G---G----XE----------M--------P--
----------------F-------------------------------------------
----------------------------------
>SP_s40437.1
---------------------------------FECV--L--K-----------------
----------CDIQ----------------YN---G--------KN--CK-GK---GE--
----------NK-CS------------G---G----WG-K--------G--------K--
------------------------------------------------------------
----------------------------------
>SP_rep_c7336.1
---------------------------------FECV--L--K-----------------
----------CDIQ----------------YN---G--------KN--CK-GK---GE--
----------NK-CS------------G--------ET----------------------
------------------------------------------------------------
----------------------------------
>SP_rep_c7642.1
---------------------------------FECV--L--K-----------------
----------CDIQ----------------YN---G--------KN--CK-GK---GE--
----------NK-CS------------G---------R----------------------
-------------------------------------------------MEMPF------
----------------------------------
>SP_rep_c15722.1
---------------------------------FECV--L--K-----------------
----------CDIQ----------------YN---G--------KN--CK-GK---GE--
----------NK-CS------------G---G-----R----------------------
------------------------------------------------------------
----------------------------------
>SP_rep_c28008.1
---------------------------------FECV--L--K-----------------
----------CDIQ----------------YN---G--------KN--CK-GK---GE--
----------NK-CS---------------------------------------------
--------------------------------------------------CTYINEIS--
----------------------------------
>SP_rep_c13881.2
---------------------------------FECV--L--K-----------------
----------CDIQ----------------YN---G--------KN--CK-GK---GE--
----------NK-CS------------G---G----ER----------------------
------------------------------------------------------------
----------------------------------
>SP_s37939.1
----------------------------------ECV--L--K-----------------
----------CDIQ----------------YN---G--------KN--CK-GK---GE--
----------NK-CS------------G---G----WK-M--------Y--------R--
----------------FK-------------------------------LCLENITLKFG
PSTVVD----------------------------
>SP_rep_c12588.1
----------------------------------ECV--L--K-----------------
----------CDIQ----------------YN---G--------KN--CK-GK---GE--
----------NK-CS------------G---G----KR----------C--------R--
----------------FK-------------------------------LCLKI------
----------------------------------
>SP_rep_c1012.2
----------------------------------ECV--L--K-----------------
----------CDIQ----------------YN---G--------KN--CK-GK---GE--
----------NK-CS------------G---G----KL----------L--------K--
----------------FL-------------------------------LPLRCRTNSG-
----------------------------------
>SP_rep_c8676.2
----------------------------------ECV--L--K-----------------
----------CDIQ----------------YN---G--------KN--CK-GK---GE--
----------NK-CS------------G---X----WR----------C--------R--
----------------FK-------------------------------LCLKI------
----------------------------------
>SP_rep_c15691.1
----------------------------------ECV--L--K-----------------
----------CDIQ----------------YN---G--------KN--CK-GK---GE--
----------NK-CS------------G---E----NQ----------T--------L--
----------------LI-------------------------------RGDTFLVLNL-
----------------------------------
>SP_s37330.1
----------------------------------ECV--L--K-----------------
----------CDIQ----------------YN---G--------KN--CK-GK---GE--
----------NK-CS------------G---G----PP----------Y--------L--
----------------IL-------------------------------IYLIKTIIFIY
TYLYINIY--------------------------
>SP_rep_c5758.1
----------------------------------ECV--L--K-----------------
----------CDIQ----------------YN---G--------KN--CK-GK---GE--
----------NK-CS------------G---X----WRCRL-------------------
-------------------------------------------------NCV--------
----------------------------------
>SP_rep_c2639.1
---------------------------------FECV--L--K-----------------
----------CDIQ----------------YN---G--------KN--CK-GK---GE--
----------NK-CX---------------------RR----------------------
-------------------------------------------------MEMPF------
----------------------------------
>SP_rep_c36807.1
---------------------------------FECV--L--K-----------------
----------CDIQ----------------YN---G--------KN--CK-GK---GE--
----------NK-CY---------------------RR----------------------
------------------------------------------------------------
----------------------------------
>SP_rep_c39407.2
---------------------------------FECV--L--K-----------------
----------CDIQ----------------YN---G--------KN--CK-GK---GE--
----------NK-CY---------------------RR----------------------
-------------------------------------------------MEMPF------
----------------------------------
>SP_rep_c11484.3
---------------------------------FECV--L--K-----------------
----------CDIQ----------------YN---G--------KN--CK-GK---GE--
----------NK-CS------------R--------------------------------
------------------------------------------------------------
----------------------------------
>SP_c26353.1
---------------------------------FECV--L--K-----------------
----------CDIQ----------------YN---G--------KN--CK-GK---GE--
----------NK-CS---------------------------------------------
------------------------------------------------------------
----------------------------------
>SP_rep_c10247.1
----------------------------------ECV--L--K-----------------
----------CDIQ----------------YN---G--------KN--CK-GK---GE--
----------NK-CS------------G---G----WR----------C--------R--
----------------FK-------------------------------LCLXNITLKLA
RAP-------------------------------
>SP_s12405.1
----------------------------------ECV--L--K-----------------
----------CDIQ----------------YN---G--------KN--CK-GK---GE--
----------NK-CS------------G---G----WR----------------------
-------------------------------------------------CRFKL------
----------------------------------
>SP_s39152.1
----------------------------------ECV--L--K-----------------
----------CDIQ----------------YN---G--------KN--CK-GK---GE--
----------NK-CS------------G---G----WRCR--------------------
----------------FK-------------------------------LCLEN------
----------------------------------
>SP_s37709.1
----------------------------------ECV--L--K-----------------
----------CDIQ----------------YN---G--------KN--CK-GK---GE--
----------NK-CS------------G---G----WR----------C--------R--
----------------FK-------------------------------LCLENITLKLA
RAP-------------------------------
>SP_rep_c39864.1
----------------------------------ECV--L--K-----------------
----------CDIQ----------------YN---G--------KN--CK-GK---GE--
----------NK-CS------------G---G----WRCR--------------------
----------------FK-------------------------------IVSENITLKVG
PSTVVAKKKAEQHRTPQVGSDLA-----------
>SP_rep_c35849.1
----------------------------------ECV--L--K-----------------
----------CDIQ----------------YN---G--------KN--CK-GK---GE--
----------NK-CS------------G---G----WR----------C--------R--
----------------FK-------------------------------LCLENITLKLA
SGCCNLTMCGHLLVAFLAKIST------------
>SP_s38841.1
----------------------------------ECV--L--K-----------------
----------CDIQ----------------YN---G--------KN--CK-GK---GE--
----------NK-CS------------G---G----WR----------C--------R--
----------------FK-------------------------------LCLKYNTKVGP
STVVAKRS--------------------------
>SP_rep_c5123.2
----------------------------------ECV--L--K-----------------
----------CDIQ----------------YN---G--------KN--CK-GK---GE--
----------NK-CS------------G---G----WRCR--------------------
----------------FK-------------------------------LCLEI------
----------------------------------
>SP_rep_c3104.1
----------------------------------ECV--L--K-----------------
----------CDIQ----------------YN---G--------KN--CK-GK---GE--
----------NK-CS------------G---G----WR----------C--------R--
----------------FK-------------------------------IVSENITLKLA
RAP-------------------------------
>SP_rep_c27390.1
----------------------------------ECV--L--K-----------------
----------CDIQ----------------YN---G--------KN--CK-GK---GE--
----------NK-CS------------G---G----WR----------C--------R--
----------------FK-------------------------------LCTENITLKLA
RAP-------------------------------
>SP_rep_c4121.1
----------------------------------ECV--L--K-----------------
----------CDIQ----------------YN---G--------KN--CK-GK---GE--
----------NK-CS------------G---G----WRCR--------------------
----------------FK-------------------------------IVSENITLKLX
PSTVVAKRKTEQHRTPQVEVI-------------
>SP_s39153.1
----------------------------------ECV--L--K-----------------
----------CDIQ----------------YN---G--------KN--CK-GK---GE--
----------NK-CS------------G---G----WRCR--------------------
----------------FK-------------------------------LCQHRGSVGWS
FA--------------------------------
>SP_s1253.1
----------------------------------ECV--L--K-----------------
----------CDIQ----------------YN---G--------KN--CK-GK---GE--
----------NK-CS------------G---G----WR----------C--------R--
---------------------------------------------------FHPPEHLTL
KLARAP----------------------------
>SP_rep_c23609.1
----------------------------------ECV--L--K-----------------
----------CDIQ----------------YN---G--------KN--CK-GK---GE--
----------NK-CS------------G---G----WRCR--------------------
----------------FK-------------------------------LCLKI------
----------------------------------
>SP_s3380.2
----------------------------------ECV--L--K-----------------
----------CDIQ----------------YN---G--------KN--CK-GK---GE--
----------NK-CS------------G---G----WRCR--------------------
----------------FK-------------------------------LCLKI------
----------------------------------
>SP_rep_c18786.1
----------------------------------ECV--L--K-----------------
----------CDIQ----------------YN---G--------KN--CK-GK---GE--
----------NK-CS------------G---G----WRCR--------------------
----------------FK-------------------------------LCLK-------
----------------------------------
>SP_s8700.1
----------------------------------ECV--L--K-----------------
----------CDIQ----------------YN---G--------KN--CK-GK---GE--
----------NK-CS------------G---G----WRCR--------------------
----------------FK-------------------------------LCLKI------
----------------------------------
>SP_s40281.1
----------------------------------ECV--L--K-----------------
----------CDIQ----------------YN---G--------KN--CK-GK---GE--
----------NK-CS------------G---G----WRCR--------------------
----------------FK-------------------------------LCLKI------
----------------------------------
>SP_rep_c7897.2
----------------------------------ECV--L--K-----------------
----------CDIQ----------------YN---G--------KN--CK-GK---GE--
----------NK-CS------------G---G----WRCR--------------------
----------------FK-------------------------------LCLKI------
----------------------------------
>SP_s43013.1
----------------------------------ECV--L--K-----------------
----------CDIQ----------------YN---G--------KN--CK-GK---GE--
----------NK-CS------------G---G----WRCR--------------------
----------------FK-------------------------------LCLKI------
----------------------------------
>SP_s30488.2
----------------------------------ECV--L--K-----------------
----------CDIQ----------------YN---G--------KN--CK-GK---GE--
----------NK-CS------------G---G----WRCR--------------------
----------------FK-------------------------------LCLKI------
----------------------------------
>SP_rep_c26979.1
----------------------------------ECV--L--K-----------------
----------CDIQ----------------YN---G--------KN--CK-GK---GE--
----------NK-CS------------G---G----WRCR--------------------
----------------FK-------------------------------LCLKI------
----------------------------------
>SP_rep_c5583.1
----------------------------------ECV--L--K-----------------
----------CDIQ----------------YN---G--------KN--CK-GK---GE--
----------NK-CS------------G---G----WRCR--------------------
----------------FK-------------------------------LCLKI------
----------------------------------
>SP_rep_c18017.2
----------------------------------ECV--L--K-----------------
----------CDIQ----------------YN---G--------KN--CK-GK---GE--
----------NK-CS------------G---G----WRCR--------------------
----------------FK-------------------------------LCLKI------
----------------------------------
>SP_rep_c19880.1
----------------------------------ECV--L--K-----------------
----------CDIQ----------------YN---G--------KN--CK-GK---GE--
----------NK-CS------------G---G----WRCR--------------------
----------------FK-------------------------------LCLKI------
----------------------------------
>SP_s42560.1
----------------------------------ECV--L--K-----------------
----------CDIQ----------------YN---G--------KN--CK-GK---GE--
----------NK-CS------------G---G----WRCR--------------------
----------------FK-------------------------------LCLKI------
----------------------------------
>SP_s41503.2
----------------------------------ECV--L--K-----------------
----------CDIQ----------------YN---G--------KN--CK-GK---GE--
----------NK-CS------------G---G----WRCR--------------------
----------------FK-------------------------------LCLKI------
----------------------------------
>SP_rep_c9806.1
----------------------------------ECV--L--K-----------------
----------CDIQ----------------YN---G--------KN--CK-GK---GE--
----------NK-CS------------G---G----WRCR--------------------
----------------FK-------------------------------LCLKI------
----------------------------------
>SP_s17581.3
----------------------------------ECV--L--K-----------------
----------CDIQ----------------YN---G--------KN--CK-GK---GE--
----------NK-CS------------G---G----WRCR--------------------
----------------FK-------------------------------LCLKI------
----------------------------------
>SP_rep_c3615.2
----------------------------------ECV--L--K-----------------
----------CDIQ----------------YN---G--------KN--CK-GK---GE--
----------NK-CS------------G---G----WRCR--------------------
----------------FK-------------------------------LCLKI------
----------------------------------
>SP_s37743.1
----------------------------------ECV--L--K-----------------
----------CDIQ----------------YN---G--------KN--CK-GK---GE--
----------NK-CS------------G---G----WR-C--------R-----------
-----------------------------------------FK------LCLKIYTKVGP
STVVD-----------------------------
>SP_rep_c12005.1
------------------CDRNLKALATLDEERFECV--L--K-----------------
----------CDIQ----------------YN---G--------KN--CK-GK---GE--
----------NK-CS------------G---G----WRCR--------------------
----------------FK-------------------------------LCLKI------
----------------------------------
>SP_rep_c28995.1
----------------------------------ECV--L--K-----------------
----------CDIQ----------------YN---G--------KN--CK-GK---GE--
----------NK-CS------------G---G----WR-C--------R-----------
-----------------------------------------FK------LCLKIIT---L
KXD-------------------------------
>SP_rep_c22640.1
----------------------------------ECV--L--K-----------------
----------CDIQ----------------YN---G--------KN--CK-GK---GE--
----------NK-CS------------G---G----WRCR--------------------
----------------FK-------------------------------LCLKIXTLKVG
PSTVVAKRKLNNIERLQVEVI-------------
>SP_c29503.1
----------------------------------ECV--L--K-----------------
----------CDIQ----------------YN---G--------KN--CK-GK---GE--
----------NK-CS------------G---G----WR-C--------R-----------
-----------------------------------------FK------LCLKNITLKLA
RAP-------------------------------
>SP_s37816.1
----------------------------------ECV--L--K-----------------
----------CDIQ----------------YN---G--------KN--CK-GK---GE--
----------NK-CS------------G---G----WRCR--------------------
----------------FK-------------------------------LCLKX------
----------------------------------
>SP_s41433.2
---------------------------------FECV--L--K-----------------
----------CDIQ----------------YN---G--------KN--CK-GK---GE--
----------NK-CS------------G---G----WR----------------------
--------------------------------------------------CPF-------
----------------------------------
>SP_rep_c18837.1
---------------------------------FECV--L--K-----------------
----------CDIQ----------------YN---G--------KN--CK-GK---GE--
----------NK-CS------------G---G----WC----------------------
------------------------------------------------DIC---------
----------------------------------
>SP_rep_c37540.1
----------------------------------ECV--L--K-----------------
----------CDIQ----------------YN---G--------KN--CK-GK---GE--
----------NK-CS------------G---G----WR----------------------
--------------------------------------------------CRFLLCPYNF
----------------------------------
>SP_s38966.1
----------------------------------ECV--L--K-----------------
----------CDIQ----------------YN---G--------KN--CK-GK---GE--
----------NK-CS------------G---G----WR-C--------R-----------
-------------------------------------------------------FPPNF
TTA-------------------------------
>SP_rep_c31823.2
----------------------------------ECV--L--K-----------------
----------CDIQ----------------YN---G--------KN--CK-GK---GE--
----------NK-CS------------G---G----WR----------------------
--------------------------------------------------CRLIVSENNN
TKVRPSTVVAKRKLNNIERLKWK-----------
>SP_c28545.1
----------------------------------ECV--L--K-----------------
----------CDIQ----------------YN---G--------KN--CK-GK---GE--
----------NK-CS------------G---G----WR-C--------R-----------
------------------------------------YNFFLPR------MCFEMRHSIQW
KN--------------------------------
>SP_s42466.1
----------------------------------ECV--L--K-----------------
----------CDIQ----------------YN---G--------KN--CK-GK---GE--
----------NK-CS------------G---G----WRCRL-------------------
-------------------------------------------------NCV--------
----------------------------------
>SP_rep_c19198.2
----------------------------------ECV--L--K-----------------
----------CDIQ----------------YN---G--------KN--CK-GK---GE--
----------NK-CS------------G---G----WR-S--------Y-----------
----------------------------------------RFK------LCLENITLKLA
RAP-------------------------------
>SP_rep_c17210.1
----------------------------------ECV--L--K-----------------
----------CDIQ----------------YN---G--------KN--CK-GK---GE--
----------NK-CS------------G---G----WRCXL-------------------
-------------------------------------------------NCV--------
----------------------------------
>SP_rep_c12864.2
----------------------------------ECV--L--K-----------------
----------CDIQ----------------YN---G--------KN--CK-GK---GE--
----------NK-CS------------G---G----WR-C--------QVWQKGWPFPSL
SSGELVQVPSCSSPDQQQLPGPVSGHPQLSSWISQHHHAVSFR------VPRNLPAHREF
VPV-------------------------------
>SP_rep_c10608.1
----------------------------------ECV--L--K-----------------
----------CDIQ----------------YN---G--------KN--CK-GK---GE--
----------NK-CS------------G---G----WR----------C-----------
-----------------------------------------------RFKCX--------
----------------------------------
>SP_s39168.1
----------------------------------ECV--L--K-----------------
----------CDIQ----------------YN---G--------KN--CK-GK---GE--
----------NK-CS------------G---G----WR-C--------------------
-------------------------------------------R----FKCV--------
----------------------------------
>SP_s37390.1
----------------------------------ECV--L--K-----------------
----------CDIQ----------------YN---G--------KN--CK-GK---GE--
----------NK-CS------------G---G----WRCRF-------------------
-------------------------------------------------KCV--------
----------------------------------
>SP_s3041.1
----------------------------------ECV--L--K-----------------
----------CDIQ----------------YN---G--------KN--CK-GK---GE--
----------NK-CS------------G---G----WRCRF-------------------
-------------------------------------------------KCV--------
----------------------------------
>SP_c26767.1
---------------------------------FECV--L--K-----------------
----------CDIQ----------------YN---G--------KN--CK-GK---GE--
----------NK-CS------------G---G----WR----------------------
--------------------------------------------------CR--------
----------------------------------
>SP_s38894.1
---------------------------------FECV--L--K-----------------
----------CDIQ----------------YN---G--------KN--CK-GK---GE--
----------NK-CS------------G---G----WR----------------------
------------------------------------------------------------
----------------------------------
>SP_s41566.1
---------------------------------FECV--L--K-----------------
----------CDIQ----------------YN---G--------KN--CK-GK---GE--
----------NK-CS------------G--------------------------------
------------------------------------------------------------
----------------------------------
>SP_s39013.1
----------------------------------ECV--L--N-----------------
----------ATLN-----------------T--IG--------KN--CK-GK---GE--
----------KK-CS------------G---G----WR----------------------
--------------------------------------------------CTVLNVSRKY
NTKVGPEHRSRLK---------------------
>SP_rep_c23324.1
---------------------------------FECC--F--E-----------------
----------MRXL----------------NT--IG--------KN--CK-GK---GE--
----------KK-CS------------G---G----WR----------C--------R--
----------------FK-------------------------------LCLKI------
----------------------------------
>SP_rep_c9602.1
----------------------------------ECV--L--K-----------------
----------CDIQ----------------YN---G--------KI--VR-QR----R--
----------DK-CS------------G---G----WR----------C--------R--
----------------FK-------------------------------LCLKI------
----------------------------------
>SP_rep_c15066.1
----------------------------------ECV--L--K-----------------
----------CDIQ----------------YN---G--------KN--CK-AK---ER--
----------TN-SS------------G---G----WR----------C--------R--
----------------FK-------------------------------LCLKI------
----------------------------------
>SP_c31331.1
----------------------------------ECV--L--K-----------------
----------CDIQ----------------YN---G--------KN--CK-GS---EI--
----------LD-EL------------K---T----ND----------NIHTDEVLEK--
----------------LK-----------------------TTTVSSKSLASVKETLQDE
VEALLSEAEEDLDQDLNE----------------
>SP_rep_c23432.2
----------------------------------ECV--L--K-----------------
----------CDIK----------------YD---G--------EF--AKEDK--LGSSY
ASLFTKVISAPRVFL------------TYIVG----TA----------------------
-------------------------------------------------LVVVIITTLEL
S---------------------------------
>SP_s42433.1
----------------------------------ECV--L--K-----------------
----------CDIK----------------YD---G-------EKL--VR-AK---GE--
----------KK-CS------------G---G----WRCR--------------------
----------------FK-------------------------------LCLKI------
----------------------------------
>SP_rep_c35719.1
---------------------------------FECV--L--K-----------------
----------CDIK----------------YD--RE--------KL--VR-AK---ER--
----------RN-VT------------G---G----WR----------------------
------------------------------------------------------------
----------------------------------
>SP_s38932.1
---------------------------------FECV--L--K-----------------
----------CDIK----------------YD---R--------EN--CK-GQ---RR--
----------EE-ML------------Q---E----DG----------D-----------
-------------------------------------------------VPF--------
----------------------------------
>SP_s42129.1
---------------------------------FECV--L--N-----------------
----------RDIK----------------YD---G--------KN--CK-GK---GE--
----------NK-CY---------------------RR----------------------
-------------------------------------------------MEMPF------
----------------------------------
>SP_rep_c7954.2
---------------------------------FECV--X--K-----------------
----------CDIK----------------YD---R--------EN--CK-GK---GE--
----------KK-CS---------------------XR----------------------
-------------------------------------------------MEMPF------
----------------------------------
>SP_rep_c12400.2
----------------------------------ECV--L--K-----------------
----------CDIK----------------IR--WE--------KI--CK-GK---GE--
----------KK-CS------------G---G----WR----------C--------R--
----------------FK-------------------------------LCLKI------
----------------------------------
>SP_rep_c7545.1
----------------------------------ECV--L--K-----------------
----------CDIK----------------YE--WE--------KL--VR-AK---ER--
----------RN-SS------------G---G----WR----------C--------R--
----------------LN--------------------------------CV--------
----------------------------------
>SP_rep_c12782.1
----------------------------------ECV--L--K-----------------
----------CDIK----------------YD---G--------KI--VR-AK---ER--
----------RN-SS------------G---G----WR----------C--------R--
----------------LN--------------------------------CV--------
----------------------------------
>SP_rep_c9158.1
---------------------------------FECV--L--K-----------------
----------CDIK----------------YD---G--------KI--VR-AK-------
----------REEMF---------------------RR----------------------
-------------------------------------------------MEMPF------
----------------------------------
>SP_s37990.1
---------------------------------FECS--L--K-----------------
----------CDIK----------------YD---G--------KN--CK-GK---GE--
----------KK------------------------WL----------Q---EDGDDR--
----------------FK-------------------------------LCTENITLKLA
RAP-------------------------------
>SP_rep_c6375.1
----------------------------------ECV--L--K-----------------
----------CDIK----------------IR--WG--------KN--CK-GK---GE--
----------KK-CS------------G---G----WR----------C--------R--
----------------FK--------------------------------CV--------
----------------------------------
>SP_c17376.1
----------------------------------ECV--L--K-----------------
----------GDIK----------------YD---G--------KN--CK-GK---GE--
----------KK-CS------------G---G----WR----------C--------R--
----------------FK-------------------------------LCLKI------
----------------------------------
>SP_rep_c14074.3
----------------------------------ECV--L--K-----------------
----------YDIK----------------YD---G--------KN--CK-GK---GE--
----------KK-CS------------G---G----WR-C--------R-----------
----------------FK-------------------------------LCLKI------
----------------------------------
>SP_rep_c14411.4
----------------------------------ECV--L--K-----------------
----------CDIK----------------YD---G--------EN--CX-GK---GE--
----------KK-CS------------G---G----WR----------C--------R--
----------------FK-------------------------------LCLKI------
----------------------------------
>SP_rep_c28214.1
----------------------------------ECV--L--K-----------------
----------CDIK----------------YD---X--------KN--CK-GK---GE--
----------KK-CS------------G---G----WR----------C--------R--
----------------FK-------------------------------LCLEI------
----------------------------------
>SP_rep_c5820.1
----------------------------------ECV--L--K-----------------
----------CGIK----------------YD---G--------KN--CK-GK---GE--
----------KK-CS------------G---G----WR----------C--------R--
----------------FK-------------------------------LCLKI------
----------------------------------
>SP_rep_c7078.1
----------------------------------ECV--L--K-----------------
----------CDTK----------------YD---G--------KN--CK-GK---GE--
----------KK-CS------------G---G----WR----------C--------R--
----------------FK-------------------------------LCLKI------
----------------------------------
>SP_c21969.2
----------------------------------ECV--L--K-----------------
----------CDIK----------------HD---G--------KN--CK-GK---GE--
----------KK-CS------------G---G----WR----------C--------R--
----------------FK-------------------------------LCLKI------
----------------------------------
>SP_rep_c35043.1
---------------------------------FECV--L--K-----------------
----------CDIK----------------YD---G--------KN--CK------GQ--
----------RREEM---------------------FR----------R-----------
-------------------------------------------------MEMPF------
----------------------------------
>SP_rep_c306.1
----------------------------------ECV--L--K-----------------
----------CDIK----------------YD---G--------KN--CK-GK-------
----------RREEM---------------------FR----------R-----------
-------------------------------------------------MEMPF------
----------------------------------
>SP_rep_c2935.2
---------------------------------FECV--L--K-----------------
----------CDIK----------------YD---G--------KN--CK-GK-------
----------RREEM---------------------FR----------R-----------
-------------------------------------------------MEMPF------
----------------------------------
>SP_c27143.1
---------------------------------FECV--L--K-----------------
----------CDIK----------------YD---G--------KN--CK-GK---GE--
----------KK-CS------------G---G----------------------------
------------------------------------------------------------
----------------------------------
>SP_rep_c8042.1
---------------------------------FECV--L--K-----------------
----------CDIK----------------YD---G--------KN--CK-GK---GE--
----------KK-CS------------G---G----WR----------------------
--------------------------------------------------CXF-------
----------------------------------
>SP_c26619.1
---------------------------------FECV--L--K-----------------
----------CDIK----------------YD---G--------KN--CK-GK---GE--
----------KK-CS------------G---G----W-----------------------
------------------------------------------------------------
----------------------------------
>SP_s37260.1
---------------------------------FECV--L--K-----------------
----------CDIK----------------YD---G--------KN--CK-GK---GE--
----------KK-CS------------G---G----WR----------------------
------------------------------------------------------------
----------------------------------
>SP_rep_c34341.2
---------------------------------FECV--L--K-----------------
----------CDIK----------------YD---G--------KN--CK-GK---GE--
----------KK-CS---------------------------------------------
------------------------------------------------------------
----------------------------------
>SP_s41880.1
---------------------------------FECV--L--K-----------------
----------CDIK----------------YD---G--------KN--CK-GK---GE--
----------KK-CS------------G---------R----------------------
-------------------------------------------------MEMPF------
----------------------------------
>SP_s42511.1
---------------------------------FECV--L--K-----------------
----------CDIK----------------YD---G--------KN--CK-GK---GE--
----------KK-CS------------G---G----WR----------------------
--------------------------------------------------CPF-------
----------------------------------
>SP_rep_c13749.1
---------------------------------FECV--L--K-----------------
----------CDIK----------------YD---G--------KN--CK-GK---GE--
----------KK-CY---------------------RR----------------------
-------------------------------------------------MEMPF------
----------------------------------
>SP_c26467.1
----------------------------------ECV--L--K-----------------
----------CDIK----------------YD---G--------KN--CK-GK---GE--
----------KK-CS------------G---G----WR-C--------R-----------
----------------LK-------------------------------LCLKI------
----------------------------------
>SP_rep_c3476.8
----------------------------------ECV--L--K-----------------
----------CDIK----------------YD---G--------KN--CK-GK---GE--
----------KK-CS------------G---G----WR-C---REPRNS-----------
----------------SD--------------------------------CLRLGQTRL-
----------------------------------
>SP_rep_c10514.1
----------------------------------ECV--L--K-----------------
----------CDIK----------------YD---G--------KN--CK-GK---GE--
----------KK-CS------------G---G----WR-C--------R-----------
----------------FK-------------------------------IVSEKYNTKSW
PEHRMSTRW-------------------------
>SP_rep_c1118.1
----------------------------------ECV--L--K-----------------
----------CDIK----------------YD---G--------KN--CK-GK---GE--
----------KK-CS------------G---G----WR-C--------R-----------
----------------FK-------------------------------LCLENITXKVG
PSTVVD----------------------------
>SP_rep_c12937.1
----------------------------------ECV--L--K-----------------
----------CDIK----------------YD---G--------KN--CK-GK---GE--
----------KK-CS------------G---G----WR----------------------
--------------------------------------------------CRLNRV----
----------------------------------
>SP_rep_c3010.1
----------------------------------ECV--L--K-----------------
----------CDIK----------------YD---G--------KN--CK-GK---GE--
----------KK-CS------------G---G----WR-C--------R-----------
----------------FX-------------------------------IVSENITLKLA
RAP-------------------------------
>SP_c29974.1
----------------------------------ECV--L--K-----------------
----------CDIK----------------YD---G--------KN--CK-GK---GE--
----------KK-CS------------G---G----WR----------------------
--------------------------------------------------CRISK-----
----------------------------------
>SP_rep_c35484.2
----------------------------------ECV--L--K-----------------
----------CDIK----------------YD---G--------KN--CK-GK---GE--
----------KK-CS------------G---G----WR----------------------
-------------------------------------------------IAVLN------
----------------------------------
>SP_rep_c10801.1
----------------------------------ECV--L--K-----------------
----------CDIK----------------YD---G--------KN--CK-GK---GE--
----------KK-CS------------G---G----WR-C--------R-----------
----------------FK-------------------------------IVSENITLKLA
RAP-------------------------------
>SP_rep_c13535.1
----------------------------------ECV--L--K-----------------
----------CDIK----------------YD---G--------KN--CK-GK---GE--
----------KK-CS------------G---G----WR----------------------
--------------------------------------------------CTVLNCV---
----------------------------------
>SP_s38537.1
----------------------------------ECV--L--K-----------------
----------CDIK----------------YD---G--------KN--CK-GK---GE--
----------KK-CS------------G---G----WR-C--------R-----------
----------------FK-------------------------------LCLVKYNTKVG
PSTVVD----------------------------
>SP_s13598.1
----------------------------------ECV--L--K-----------------
----------CDIK----------------YD---G--------KN--CK-GK---GE--
----------KK-CS------------G---G----WR-C--------R-----------
----------------FK-------------------------------LCLENITLKLA
RAP-------------------------------
>SP_rep_c19480.1
----------------------------------ECV--L--K-----------------
----------CDIK----------------YD---G--------KN--CK-GK---GE--
----------KK-CS------------G---G----WR-C--------R-----------
----------------LN--------------------------------VSENITLKLA
RAP-------------------------------
>SP_s39756.1
----------------------------------ECV--L--K-----------------
----------CDIK----------------YD---G--------KN--CK-GK---GE--
----------KK-CS------------G---G----WR-C--------R-----------
----------------LN--------------------------------CV--------
----------------------------------
>SP_rep_c9375.1
----------------------------------ECV--L--K-----------------
----------CDIK----------------YD---G--------KN--CK-GK---GE--
----------KK-CS------------G---G----WE----------------------
-------------------------------------------------SLQPF------
----------------------------------
>SP_rep_c4592.1
----------------------------------ECV--L--K-----------------
----------CDIK----------------YD---G--------KN--CK-GK---GE--
----------KK-CS------------G---G----------------------------
-------------------------------------------------FYLILINLIKT
IIFIYTYLLITIY---------------------
>SP_rep_c4608.3
----------------------------------ECV--L--K-----------------
----------CDIK----------------YD---G--------KN--CK-GK---GE--
----------KK-CS------------G---G----FA-CSSSFSSSSS-----------
----------------SSSSGAARPYSPSVSRNRLMPSRGTFPIIFYNFICILPIQFNCG
KTINLCVL--------------------------
>SP_rep_c26438.2
----------------------------------ECV--L--K-----------------
----------CDIK----------------YD---G--------KN--CK-GK---GE--
----------KK-CS------------G---G----XD-R--------------------
--------------------------------------------------PF--------
----------------------------------
>SP_rep_c35529.2
----------------------------------ECV--L--K-----------------
----------CDIK----------------YD---G--------KN--CK-GK---GE--
----------KK-CS------------G---G----------------S-----------
----------------YT-------------------------------ESPWDTE----
----------------------------------
>SP_rep_c17300.1
----------------------------------ECV--L--K-----------------
----------CDIK----------------YD---G--------KN--CK-GK---GE--
----------KK-CS------------G---R----ME-M-------YR-----------
----------------FK-------------------------------LCLENITLKLA
RAP-------------------------------
>SP_rep_c27172.7
----------------------------------ECV--L--K-----------------
----------CDIK----------------YD---G--------KN--CK-GK---GE--
----------KK-CS------------G---M----TT-SISFQISRHQ-----------
----------------RK-------------------------------MKIDLRENGHQ
NKRFPR----------------------------
>SP_rep_c13966.2
----------------------------------ECV--L--K-----------------
----------CDIK----------------YD---G--------KN--CK-GK---GE--
----------KK-CS------------X---G----WR-C--------R-----------
----------------FK-------------------------------LCLKI------
----------------------------------
>SP_rep_c17534.1
----------------------------------ECV--L--K-----------------
----------CDIK----------------YD---G--------KN--CK-GK---GE--
----------KK-CQ------------E---E----WR-C--------R-----------
----------------LN--------------------------------CV--------
----------------------------------
>SP_s39102.1
----------------------------------ECV--L--K-----------------
----------CDIK----------------YD---G--------KN--CK-GK---GE--
----------KK-CY---------------------RR----------------------
-------------------------------------------------MEMSVLNCV--
----------------------------------
>SP_rep_c18567.1
----------------------------------ECV--L--K-----------------
----------CDIK----------------YD---G--------KN--CK-GK---GE--
----------KK-CY---------------------RR----------------------
-------------------------------------------------MEMTVLNCV--
----------------------------------
>SP_rep_c18294.1
----------------------------------ECV--L--K-----------------
----------CDIK----------------YD---G--------KN--CK-GK---GE--
----------KK-CS------------G---G----WR-C--------R-----------
----------------FK-------------------------------LCLKX------
----------------------------------
>SP_s3378.1
----------------------------------ECV--L--K-----------------
----------CDIK----------------YD---G--------KN--CK-GK---GE--
----------KK-CS------------G---G----WR-C--------R-----------
----------------FK-------------------------------LCL-KYNTKVG
PSTVVAKRKLNNIERLKWK---------------
>SP_s43186.1
----------------------------------ECV--L--K-----------------
----------CDIK----------------YD---G--------KN--CK-GK---GE--
----------KK-CS------------G---G----WR-C--------R-----------
----------------FK-------------------------------LCL-KYNTKVG
PSTVVD----------------------------
>SP_s41524.2
----------------------------------ECV--L--K-----------------
----------CDIK----------------YD---G--------KN--CK-GK---GE--
----------KK-CS------------G---G----WR-C--------R-----------
----------------FK-------------------------------LCLKI------
----------------------------------
>SP_rep_c17400.1
----------------------------------ECV--L--K-----------------
----------CDIK----------------YD---G--------KN--CK-GK---GE--
----------KK-CS------------G---G----WR-C--------R-----------
----------------FK-------------------------------LCLKI------
----------------------------------
>SP_s42143.1
----------------------------------ECV--L--K-----------------
----------CDIK----------------YD---G--------KN--CK-GK---GE--
----------KK-CS------------G---G----WR-C--------R-----------
----------------FK-------------------------------LCLKI------
----------------------------------
>SP_s41941.1
----------------------------------ECV--L--K-----------------
----------CDIK----------------YD---G--------KN--CK-GK---GE--
----------KK-CS------------G---G----WR-C--------R-----------
----------------FK-------------------------------LCLKI------
----------------------------------
>SP_rep_c18069.1
----------------------------------ECV--L--K-----------------
----------CDIK----------------YD---G--------KN--CK-GK---GE--
----------KK-CS------------G---G----WR-C--------R-----------
----------------FK-------------------------------LCLKI------
----------------------------------
>SP_rep_c2167.1
----------------------------------ECV--L--K-----------------
----------CDIK----------------YD---G--------KN--CK-GK---GE--
----------KK-CS------------G---G----WR-C--------R-----------
----------------FK-------------------------------LCLKI------
----------------------------------
>SP_rep_c27011.2
----------------------------------ECV--L--K-----------------
----------CDIK----------------YD---G--------KN--CK-GK---GE--
----------KK-CS------------G---G----WR-C--------R-----------
----------------FK-------------------------------LCLKI------
----------------------------------
>SP_c29288.1
----------------------------------ECV--L--K-----------------
----------CDIK----------------YD---G--------KN--CK-GK---GE--
----------KK-CS------------G---G----WR-C--------R-----------
----------------FK-------------------------------LCLKI------
----------------------------------
>SP_c29309.1
----------------------------------ECV--L--K-----------------
----------CDIK----------------YD---G--------KN--CK-GK---GE--
----------KK-CS------------G---G----WR-C--------R-----------
----------------FK-------------------------------LCLKI------
----------------------------------
>SP_s36201.1
----------------------------------ECV--L--K-----------------
----------CDIK----------------YD---G--------KN--CK-GK---GE--
----------KK-CS------------G---G----WR-C--------R-----------
----------------FK-------------------------------LCLKI------
----------------------------------
>SP_rep_c5555.1
----------------------------------ECV--L--K-----------------
----------CDIK----------------YD---G--------KN--CK-GK---GE--
----------KK-CS------------G---G----WR-C--------R-----------
----------------FK-------------------------------LCLKI------
----------------------------------
>SP_s37246.1
----------------------------------ECV--L--K-----------------
----------CDIK----------------YD---G--------KN--CK-GK---GE--
----------KK-CS------------G---G----WR-C--------R-----------
----------------FK-------------------------------LVSRKYNN---
----------------------------------
>SP_rep_c3989.1
----------------------------------ECV--L--K-----------------
----------CDIK----------------YD---G--------KN--CK-GK---GE--
----------KK-CS------------G---G----WR-C--------R-----------
----------------FK-------------------------------IVSRKYNTKVG
PSTVVAKRS-------------------------
>SP_s38714.1
----------------------------------ECV--L--K-----------------
----------CDIK----------------YD---G--------KN--CK-GK---GE--
----------KK-CS------------G---G----WR-C--------R-----------
----------------FK-------------------------------CSLENITLKLA
RAP-------------------------------
>SP_s39005.1
----------------------------------ECV--L--K-----------------
----------CDIK----------------YD---G--------KN--CK-GK---GE--
----------KK-CS------------G---G----WR-C--------R-----------
----------------FK--------------------------------CV--------
----------------------------------
>SP_s3412.1
----------------------------------ECV--L--K-----------------
----------CDIK----------------YD---G--------KN--CK-GK---GE--
----------KK-CS------------G---G----WR-C--------R-----------
----------------FK--------------------------------CV--------
----------------------------------
>SP_s38898.1
----------------------------------ECV--L--K-----------------
----------CDIK----------------YD---G--------KN--CK-GK---GE--
----------KK-CS------------G---G----WR-C--------R-----------
----------------FK--------------------------------CV--------
----------------------------------
>SP_s37948.1
---------------------------------FECV--L--K-----------------
----------CDIK----------------YD---G--------KN--CK-GK---GE--
----------EEMFR------------R--------------------------------
-------------------------------------------------MEMPF------
----------------------------------
>SP_rep_c348.2
----------------------------------ECV--L--K-----------------
----------CDIK----------------YD---G--------KN--CK-GK---GE--
----------KN---------------Q--------------------------------
-------------------------------------------------LILFYPKKRDL
RFFTLSVA--------------------------
>SP_rep_c3059.2
----------------------------------ECV--L--K-----------------
----------CDIK----------------YD---G--------KN--CK-GK---GE--
----------NK-CS------------G---G----WR-C--------R-----------
----------------FK-------------------------------LCLKI------
----------------------------------
>SP_c15572.1
---------------------------------FECV--L--K-----------------
----------CDIK----------------YD---G--------KN--CK-GK-------
----------GACCL---------------------------------------------
-------------------------------------------------LC---------
----------------------------------
>SP_rep_c10041.1
----------------------------------ECV--L--K-----------------
----------CDIK----------------YD---G--------KN--CK-GK---GGIL
PYLLYLNHWLRQ-CT---------------------------------------------
--------------------------------------------------CFPNCKIHTQ
RFHEIIEVFAANELKFASYFGHFYTLKLIWQWNS
>SP_s39518.1
----------------------------------ECV--L--K-----------------
----------CDIK----------------YD---G--------KN--CK-GK---GR--
----------RRNVQ------------E---DGDVRFK----------------------
-------------------------------------------------LCLENITLKLA
RAP-------------------------------
>SP_s37073.1
---------------------------------FECV--L--K-----------------
----------CDIK----------------YD---G--------KN--CK------G---
-------------CQ---------------------------------------------
-------------------------------------------------LRIEIS-----
----------------------------------
>SP_rep_c8095.4
----------------------------------ECV--L--K-----------------
----------CDIK----------------YD---G--------KN--CE-GR-------
----------VC-CA------------G---T----RT-F-VHED---I-----------
----------------YE--------------------------------AFVKKSVELA
KKKVVGDPFDAKTEQGPQIDDEQYKKS-------
>SP_rep_c19325.1
ECVLLQVPPLLTAELEAKDVIESKALATLDEERFECV--L--K-----------------
----------CDIK----------------YD---G--------KN--------------
------------------------------------------------------------
------------------------------------------------------------
----------------------------------
>SP_s37505.1
---------------------------------FECV--L--K-----------------
----------CDIK----------------YD---G--------KN--CK-GK---GE--
----------KK-C----------------------------------------------
------------------------------------------------------------
----------------------------------
>SP_rep_c33086.1
-------------------------TLSDYNIQKEST--L--H-----------------
----------LVLR----------------LR--GG------------AKKRK-------
----------KK-NS---------------------IR----------------------
-------------------------------------------------VTRTASESERD
K---------------------------------
>SP_rep_c35172.1
----------------------FMDTYSYRADD-ECVVAL--------------------
----------CDQW---------------YLD--YG--------EP--SWRAQADKALAA
METFLKKYGKLHCCS---------------------------------------------
------------------------------------------------------------
----------------------------------
>SP_rep_c5734.1
----------------------FMDTYSYR-DDGTCI--L--------------------
----------KDLM----------------LS--ED--------GS-----GR---GA--
----------ALVAS---------------------------------------------
-------------------------------------------------CCSAIKKVTSA
KI--------------------------------
>SP_s41229.1
----------------------FMDTYSYR-DDGTCI--L--K-----------------
----------XIIV----------------TX--LA--------TV--ADGLRSAENQ--
----------NQ---------------G---E----------------------------
-------------------------------------------------PCLQISRKLKA
TL--------------------------------
>SP_c19079.1
----------------------FMDTYSYR-DDGTCI--L--K---------------RE
HYQHHPFLRLYEVQ---------------------C------------CRYGP---G---
-------------CQ------------A--------------------------------
------------------------------------------------------------
----------------------------------
>SP_rep_c9007.1
----------------------FMDTYSYR-DDGTCI--I--K------------GX-II
VTT-------LATV---------------------A------DGLQ--AAENQ---NQ--
----------GRPCL---------------------------------------------
------------------------------------------------------------
----------------------------------
>SP_s39638.1
----------------------FMDTYRTEQMMEPAY-----Q------------WEIHC
HST-------CDCC---------------------G--------RTTICLKIK-------
----------IK------------------------WR----------------------
-------------------------------------------------PCLHISRKLKS
HILI------------------------------
>SP_s40147.1
-------------------------------SLSQHLRLL--R-----------------
----------MDYK----------------LP--KI--------KIKEALFAKSEEAQL-
----------RRLMS---------------------YL----------------------
------------------------------------------------------------
----------------------------------
>SP_s38258.1
----------------------FMDTYSYRADDGTCI-----S-----------------
----------VGXQ----------------LS---QHLRLLRTTTI--CLKSK-------
----------SK------------------------WR----------------------
-------------------------------------------------PCLHISRK---
----------------------------------
>SP_rep_c7617.1
----------------------FMDTYSYR-DDGTCI--L--KGDHXSQHLRLLRMDYKL
PK--------IKIK---------------------G--------RP--CCKSE---GS--
----------SITAF------------N--------------------------------
-------------------------------------------------VILKGFAADEK
----------------------------------
>SP_rep_c35601.1
----------------------FMDTYSYR-DDGTCI--L--KGRSLSQHLRLLRMDYKL
PK--------IKIK---------------------G--------RP--CCKSE---GS--
----------SITAFN-----------VILKGFAAAKK----------------------
------------------------------------------------AKCKTKSRMKSL
EELFLNDFVTSCFFV-------------------
>SP_rep_c4042.1
----------------------FMDTYSYR-DDGTCI--L--KGGSLSQHLRLLRMDYKL
PK--------IKIK---------------------G--------RP--CLTNP-------
----------KE-AQ---------------------LR----------------------
-------------------------------------------------LLMSYLKGLLL
TKK-------------------------------
>SP_rep_c18790.1
----------------------FMDTYSYR-DDGTCI--L--K---------------GR
SLSQHLRLLRMDYK----------------LT------------EN--QNQGEALFAN--
----------PKEAQ---------------------LR----------------------
-------------------------------------------------LLMSYLKGCC-
----------------------------------
>SP_s39156.1
----------------------FMDTYSYR-DDGTCI--L--K-----------------
----------XIIA------------------------------PH--LRLLRTDYDL--
----------RRIKI---------------------------------------------
------------------------------------------------------------
----------------------------------
>SP_rep_c6814.1
----------------------FMDTYSYRDDGTXHI-----K-------------GRSL
SPHLRLLRTDYDLR---------------------R------------IK-IR---GE--
------------------------------------------------------------
-------------------------------------------------PCLQISRKLKA
TY--------------------------------
>SP_rep_c9077.2
----------------------FMDTYSYR-DDGTCI--V--K-------------GRSL
SPHLRLLRTDYDLR---------------RIKIRGG--------HV--CK-SV---GS--
----------LK---------------P--------------------------------
------------------------------------------------------------
----------------------------------
>SP_rep_c12602.1
----------------------FMDTYSYR-DDGTCI--V--K-----------------
-----------------------------------G------RSLSPHLRLLRTDYDL--
----------RRIQNR-----------G---GAMFANQ----------------------
------------------------------------------------------------
----------------------------------
>SP_s42185.1
----------------------FMDTYSYR-DDGTCI--L--K-------------GRSL
SPHLRLLRTDYDLR---------------------R------------IKIRG-------
----------SHVCK------------S--VGSLKPHINM--------------------
-------------------------------------------------ILKGLVAAEKA
K---------------------------------
>SP_s39592.1
----------------------FMDTYSYR-DDGTCI--L--K-------------GRSL
SPHLRLLRTDYDLR---------------------R------------IKIRG-------
----------GHVCN------------Q--------------------------------
------------------------------------------------------------
----------------------------------
>SP_s41667.1
----------------------FMDTYSYR-DDGTCI--L--K-------------GRSL
SPHLRLLRTDYDLR----------------RIKIRG--------RP--CLQIS---RK--
----------LKATY---------------------------------------------
------------------------------------------------------------
----------------------------------
>SP_rep_c9043.3
----------------------FMDTYSYR-DDGTCI--L--K-------------GRSL
SPHLRLLRTDYDLR---------------------R------------IK-IE---GE--
----------AMFAN------------Q--------------------------------
------------------------------------------------------------
----------------------------------
>SP_rep_c23436.1
----------------------FMDTYSYR-DDGTCI--L--K-----------------
---------GRSLS---------------------P------HLRL--LR-TD---YD--
------------------------------------LR----------------------
------------------------------------------------------------
----------------------------------
>SP_rep_c33326.2
----------------------FMDTYSYRADDGTCI-----S------------VGDHC
HST-------CDSL---------------------R--------TD--YDLPK-------
----------IK-IK---------------------WR----------------------
-------------------------------------------------PCLHISRKLKA
----------------------------------
>SP_rep_c34812.1
----------------------FMDTYSYR-DDGTCI--L--K-------------GDHC
HNT-------CDND------------------------------LPLICR-FHHIKGRSL
SQHLRLLRMDYKLPK------------IKIKG-----R----------------------
-------------------------------------------------PCLQIRRKLNY
GF--------------------------------
>SP_s38865.1
----------------------FMDTYSYR-DDGTCI--L--KGRSLSQHLRLLRMDYKL
PK--------IKIK---------------------G--------RP--CLQIR-------
----------RKLNY------------G--------F-----------------------
------------------------------------------------------------
----------------------------------
>SP_rep_c2544.2
----------------------FMDTYSYRADDGTCI--S--V-----------------
----------GDXL---------------------S--------QH--LRLLRTDYDL--
----------PKIKI------------K--------WR----------------------
-------------------------------------------------PCLHISRKLKA
TY--------------------------------
>SP_s40215.1
----------------------FMDTYSYRADDGTCI-----------------------
-----------SVG---------------------G--------SL--SQHLRLLRTD--
------------------------------------YD----------------------
-------------------------------------------------LPTEYSEVP--
----------------------------------
>SP_c33685.1
----------------------FMDTYSYRADDGTCI-----S-----------------
----------SGRS----------------LS------------QH--LRLLRTDYDL--
----------PKIKI------------K--------WR----------------------
-------------------------------------------------PCLH-------
----------------------------------
>SP_rep_c4760.1
----------------------FMDTYSYR-DDGTCI-----S-----------------
----------VGXS----------------LS------------QH--LRLLR-------
----------TD------------------------YDLT--------------------
------------------------------------------------------------
----------------------------------
>SP_rep_c2989.1
----------------------FMDTYSYRADDGTCI-----S-----------------
----------SGXS----------------LS------------QH--LRLLR-------
----------TD------------------------YDLT--------------------
------------------------------------------------------------
----------------------------------
>SP_rep_c4529.1
----------------------FMDTYSYR-DDGTCI--L---------------VGDHC
HST-------CDCC---------------------G--------RTTICLKSK--SNG--
----------GHVCI------------S--VGSLKPHINM--------------------
-------------------------------------------------ILRALVAAAKA
K---------------------------------
>SP_s37104.1
----------------------FMDTYSYR-DDGTCI-----S------------VGYHC
HST-------CDCC---------------------G--------RTTICLKSK--SNG--
----------GHVCI------------S--VGSLKPHINM--------------------
-------------------------------------------------ILRALVAAAKA
KMTKTKSG--------------------------
>SP_rep_c19472.1
----------------------FMDTYSYR-DDGTCI-----S------------VGYHC
HST-------CDCC---------------------G--------RTTICLKSK--SNG--
----------GHVCI------------S--VGSLKPHINM--------------------
-------------------------------------------------ILRALVAAAKA
KCKN------------------------------
>SP_rep_c1736.1
----------------------FMDTYSYR-DDGTCI-----S------------VGDHC
HST-------CDCC---------------------G--------RTTICLKSK--SNG--
----------GHVCI------------S--VGSLKPHINM--------------------
-------------------------------------------------ILRALVAAAKA
KCKTKSG---------------------------
>SP_s42436.1
----------------------FMDTYSYR-DDGTCI-----S------------VGDHC
HST-------CDCC---------------------G--------RTTICLKSK--SNG--
----------GHVCI------------S--VGSLKPHINM--------------------
-------------------------------------------------ILRALVAAAKA
KCKTKSG---------------------------
>SP_rep_c6384.1
----------------------FMDTYSYR-DDGTCI-----S------------VGDHC
HST-------CDCC---------------------G--------RTTICLKSK--SNG--
----------GHVCI------------S--VGSLKPHINM--------------------
-------------------------------------------------ILRALVAADKS
QMTKLNLDRKVWRII-------------------
>SP_s39693.1
----------------------FMDTYSYR-DDGTCI-----S------------VGDHC
HST-------CDCC---------------------G--------RTTICLKSK--SNG--
----------GHVCI------------S--VGSLKPXINM--------------------
-------------------------------------------------ILRALVAGGQK
PNDKTKSRIEKSG---------------------
>SP_rep_c8665.1
----------------------FMDTYSYRADDGTCI-----S------------VGDHC
HST-------CDCC---------------------G--------RTTICLKSK--SNG--
----------GHVCI------------S--VGSLKPHINM--------------------
-------------------------------------------------ILRALVAAAKS
QNDKTKSG--------------------------
>SP_rep_c5109.1
----------------------FMDTYSYRADDGTCI-----S------------VGDHC
HST-------CDCC---------------------G--------RTTICLKSK--SNG--
----------GHVCI------------S--VGSLKPHINMILRAX---------------
-------------------------------------------------CCCGQKPNDKN
----------------------------------
>SP_rep_c8333.1
----------------------FMDTYSYRADDGTCI-----S------------VGDHC
HST-------CDCC---------------------G--------RTTICLKSK--SNG--
----------GHVCI------------S--VGSLKPHINM--------------------
-------------------------------------------------ILRALVAAAKD
QMTKLNTG--------------------------
>SP_rep_c29903.1
----------------------FMDTYSYRADDGTCI-----S------------VGDHC
HST-------CDCC---------------------G--------RTTICLKSK--SNG--
----------GHVCI------------S--VGSLKPHINM--------------------
-------------------------------------------------ILRALVAAAKP
NAN-------------------------------
>SP_c30705.1
----------------------FMDTYSYRADDGTCI-SV---------------GD-HC
HST-------CDCC---------------------G------RTTI--CLKSKSN-G---
----------GHVCI------------S--VGSLKPTY----------------------
------------------------------------------------------------
----------------------------------
>SP_c22283.1
----------------------FMDTYSYRADDGTCI-----S------------VGDHC
HST-------CDCC---------------------G--------RTTICLKSK--SNG--
----------GHVCI------------S--VGSLKPHINM--------------------
-------------------------------------------------ILRALVAAAKA
KCKTKS----------------------------
>SP_rep_c6677.1
----------------------FMDTYSYRADDGTCI-----S------------VGDHC
HST-------CDCC---------------------G--------RTTICLKSK--SNG--
----------GHVCI------------S--VGSLKPHINM--------------------
-------------------------------------------------ILRALVAAAKS
QMTKTKSG--------------------------
>SP_rep_c3335.1
----------------------FMDTYSYRADDGTCI-----S------------VGDHC
HST-------CDCC---------------------G--------RTTICLKSK--SNG--
----------GHVCI------------S--VGSLKPHINM--------------------
-------------------------------------------------ILRALVAAAKA
KXQN------------------------------
>SP_s38140.1
----------------------FMDTYSYRADDGTCI-----S------------VGDHC
HST-------CDCC---------------------G--------RTTICLKSK--SNG--
----------GHVCI------------S--VGSLKPHINM--------------------
-------------------------------------------------ILRALVAAAKA
KCKTKSG---------------------------
>SP_rep_c3036.1
----------------------FMDTYSYRADDGTCI-----S------------VGDHC
HST-------CDCC---------------------G--------RTTICLKSK--SNG--
----------GHVCI------------S--VGSLKPHINM--------------------
-------------------------------------------------ILRALVAADKX
PNDKTKSG--------------------------
>SP_rep_c9221.1
----------------------FMDTYSYRADDGTCI-----S------------VGDHC
HST-------CDCC---------------------G--------RTTICLKSK--SNG--
----------GHVCI------------S--VGSLKPHINM--------------------
-------------------------------------------------ILRALVAAAKA
KCKTNLDEKSGELFLNDFVTSCLFRMII------
>SP_rep_c8655.1
----------------------FMDTYSYRADDGTCI-----S------------VGDHC
HST-------CDCC---------------------G--------RTTICLKSK--SNG--
----------GHVCI------------S--VGSLKPHINM--------------------
-------------------------------------------------ILRALVAAAKA
K---------------------------------
>SP_s40809.1
----------------------FMDTYSYRADDGTCI-----S------------VGDHC
HST-------CDCC---------------------G--------RTTICLKSK--SNG--
----------GHVCI------------S--VGSLKPHINM--------------------
-------------------------------------------------ILRALVAAAKA
KCKLNLDEKSGELFLNDLLHRAFRMII-------
>SP_rep_c14701.1
----------------------FMDTYSYRADDGTCI-----S------------VGDHC
HST-------CDCC---------------------G--------RTTICLKSKSNGGH--
------------------------------------------------------------
-------------------------------------------------VCISVGSLKP-
----------------------------------
>SP_s41427.1
----------------------FMDTYSYR-DDGTCI-----S------------VGDHC
HST-------CDCC---------------------G--------RTTICLKSK--SNG--
----------GHVCI------------S--VGSLKPHINM--------------------
-------------------------------------------------ILRALVAAAKA
K---------------------------------
>SP_rep_c30969.1
----------------------FMDTYSYRADDGTCI-----S------------VGDHC
HST-------CDCC---------------------G--------RX--CVQRA---GT--
------------------------------------------------------------
------------------------------------------------------------
----------------------------------
>SP_s41644.1
----------------------FMDTYSYRADDGTCI-----S------------VGDHC
HST-------RDCC---------------------G------RTTI--CLKSKSNGGH--
------------------------------------------------------------
-------------------------------------------------VCISSKERLKN
----------------------------------
>SP_rep_c2572.1
----------------------FMDTYSYRADDGTCI-----S------------VGDHC
HST-------CDCC---------------------G------RTTI--CLKIK-------
----------IK------------------------WR----------------------
-------------------------------------------------PCLHISRKLKA
TY--------------------------------
>SP_rep_c20897.2
----------------------FMDTYSYRADDGTCI-----S------------VGDHC
HST-------CDCC---------------------G--------RTTICLKIK-------
----------IK------------------------WR----------------------
-------------------------------------------------PCLHISRKLKA
T---------------------------------
>SP_c21197.1
----------------------FMDTYSYRADDGTCI--L---------------VGDHC
HST-------CDCC---------------------G------RTTI--CLKSK-------
----------IK------------------------WR----------------------
-------------------------------------------------PCLHISRKLKA
TY--------------------------------
>SP_s38846.1
----------------------FMDTYSYR-DDGTCI-----S-----------VGD-HC
HST-------CDCC---------------------G------RTTI--SH----------
------------------------------------------------------------
------------------------------------------------------------
----------------------------------
>SP_rep_c4052.4
----------------------FMDTYSYR-DDGTCI-----S------------VGDHC
HST-------CDCC---------------------G------RTTI--CLKSK-------
----------SN---------------G---G----WLQS--------------------
-------------------------------------------------YILLEFHFNFI
----------------------------------
>SP_rep_c2651.3
----------------------FMDTYSYR-DDGTCI-----S------------VGDHC
HST-------CDCC---------------------G------RTTI--CLKSK-------
----------SN---------------G---G----WLQS--------------------
-------------------------------------------------YILLEFSF---
----------------------------------
>SP_rep_c9920.1
----------------------FMDTYSYR-DDGTCI-----S------------VGDHC
HST-------CDCC---------------------G------RTTI--CLKSK-------
----------IK------------------------WR----------------------
-------------------------------------------------PCLHISRKLKA
TY--------------------------------
>SP_rep_c17990.1
----------------------FMDTYSYRADDGTCI-----S------------VGDHC
HST-------CDCC---------------------G------RTTI--CLKSK-------
----------IK------------------------WR----------------------
-------------------------------------------------PCLHISRKLKA
TY--------------------------------
>SP_s19791.1
----------------------FMDTYSYRADDGTCI-----S------------VGDHC
HST-------CDCC---------------------G------RTTI--CLKSKSNGGH--
-------------VA---------------------YQ----------------------
------------------------------------------------------------
----------------------------------
>SP_rep_c5047.1
----------------------FMDTYSYRADDGTCI-----S------------VGDHC
HST-------CDCC---------------------G------RTTI--CLKIK-------
----------IK------------------------WR----------------------
-------------------------------------------------PCLHISRKLKS
QHINMILRALVAAAKAK-----------------
>SP_rep_c17307.1
----------------------FMDTYSYRADDGTCI-----S------------VGDHC
HST-------CDCC---------------------G------RTTI--CLKIK---NQ--
----------MEAMF------------A--------YQ----------------------
------------------------------------------------------------
----------------------------------
>SP_s38615.1
----------------------FMDTYSYRADDGTCI-----S------------VGDHC
HST-------CDCC---------------------G------RTTI--CLKSK-------
----------SN---------------G--------------------------------
-------------------------------------------------AMLHISRKLKA
----------------------------------
>SP_rep_c27826.3
----------------------FMDTYSYRADDGTCI-----S------------VGDHC
HST-------CDCC---------------------G--------RTTICL----------
------------------------------------------------------------
-------------------------------------------------LVV--------
----------------------------------
>SP_rep_c9617.1
----------------------FMDTYSYRADDGTCI-----S------------VGDHC
HST-------CDCC---------------------G------RTTI--CLKSK-------
----------SK------------------------WR----------------------
-------------------------------------------------PCLHISRKLKA
TY--------------------------------
>SP_rep_c17226.1
----------------------FMDTYSYRADDGTCI-----S------------VGDHC
HST-------CDCC---------------------G------RTTI--CLKYKIQIG---
----------GHVCH---------------------------------------------
-------------------------------------------------ISRKT------
----------------------------------
>SP_rep_c1733.1
----------------------FMDTYSYRADDGTCI-----S------------VGDHC
HST-------CDCC---------------------G------RTTI--CLKSKSNGGH--
------------------------------------------------------------
-------------------------------------------------VCISVGSXKAT
Y---------------------------------
>SP_rep_c436.2
----------------------FMDTYSYRADDGTCI-----S------------VGDHC
HST-------CDCC---------------------G------RTTI--CLKSKSNGGH--
------------------------------------------------------------
-------------------------------------------------VCISVGSLN--
----------------------------------
>SP_s38837.1
----------------------FMDTYSYRADDGTCI-----S------------VGDHC
HST-------CDCC---------------------G------RTTI--CLKSKSNGGH--
------------------------------------------------------------
-------------------------------------------------VCISVRKDLK-
----------------------------------
>SP_rep_c8799.1
----------------------FMDTYSYRADDGTCI-----S------------VGDHC
HST-------CDCC---------------------G------RTTI--CLKSKSNGGH--
------------------------------------------------------------
-------------------------------------------------VCISVGSLXAT
Y---------------------------------
>SP_rep_c24936.1
----------------------FMDTYSYRADDGTCI-----S------------VGDHC
HST-------CDCC---------------------G--------RTTICLKSKSNGGH--
------------------------------------------------------------
-------------------------------------------------VCISVGSLKAT
Y---------------------------------
>SP_rep_c23673.3
----------------------FMDTYSYRADDGTCI-SV----------------GDHC
HST-------CDCC---------------------G------RTTI--CLKSK---SNG-
----------GHVCI------------S--------------------------------
------------------------------------------------------------
----------------------------------
>SP_rep_c26935.1
----------------------FMDTYSYRADDGTCI-----S------------VGDHC
HST-------CDCC---------------------G--------RTTICLKSKSNGGH--
------------------------------------------------------------
-------------------------------------------------VCISVG-----
----------------------------------
>SP_rep_c23985.1
----------------------FMDTYSYRADDGTCI-----S------------VGDHC
HST-------CDCC---------------------G--------RTTICLKSKSNGGH--
------------------------------------------------------------
-------------------------------------------------VCISV------
----------------------------------
>SP_rep_c7303.1
----------------------FMDTYSYRADDGTCI-----S------------VGDHC
HST-------CDCC---------------------G--------RT--TI----------
------------------------------------------------------------
------------------------------------------------------------
----------------------------------
>SP_s38703.1
----------------------FMDTYSYR-DDGTCI--L--K-------------XDHC
HHT-------CDCC---------------------G------RTTI--CGESK-------
--------------S------------G---GAMFANQ----------------------
------------------------------------------------------------
----------------------------------
>SP_s16682.1
----------------------FMDTYSYR-DDGTCI--L--K-------------GDHC
HHT-------CDCC---------------------G------RTTI--CGESK-------
--------------S------------G---GAMFANQ----------------------
------------------------------------------------------------
----------------------------------
>SP_s41065.1
----------------------FMDTYSYR-DDGTCI--L--K-------------GDHC
HHT-------CDCC---------------------G------RTTI--CGESK--SGG--
----------AM------------------------FA-N--------Q-----------
------------------------------------------------------------
----------------------------------
>SP_s41542.1
----------------------FMDTYSYR-DDGTCI--L--K-------------GDHC
HHT-------CDCC---------------------G------RTTI--CGESK--SGE--
----------AMFAN------------Q--------------------------------
------------------------------------------------------------
----------------------------------
>SP_s41136.1
----------------------FMDTYSYR-DDGTCI--L--K-------------GDHC
HHT-------CDCC---------------------G------RTTI--CGESK--SGE--
----------AM------------------------FA-N--------Q-----------
------------------------------------------------------------
----------------------------------
>SP_s41361.1
----------------------FMDTYSYR-DDGTCI--L--K-------------GDHC
HHT-------CDCC---------------------G------RTTI--CGESK--SGG--
----------GHVCK------------S--VGSLKPHINM--------------------
-------------------------------------------------ILKGLVADGKS
QMQN------------------------------
>SP_s40601.2
----------------------FMDTYSYR-DDGTCI--L--K-------------GDHC
HHT-------CDCC---------------------G--------RTTICGESK--SGG--
----------GHVCK------------S--VGSLKPHINM--------------------
-------------------------------------------------ILKGLVADGKS
QMQN------------------------------
>SP_rep_c42512.1
----------------------FMDTYSYR-DDGTCI--L--K-------------GDHC
HHT-------RDCC---------------------G------RTTI--CGESK--SGG--
----------GHVCK------------S--VGSLKPHINM--------------------
-------------------------------------------------ILKGLVADGKS
QNDKTKSRMKSLGE--------------------
>SP_c12605.1
----------------------FMDAYSYR-DDGTCI--L--K-------------GDHC
HHT-------CDCC---------------------G------RTTI--CGESK--SGG--
----------GHVCK------------S--VGSLKPHINM--------------------
-------------------------------------------------ILKGLVAAEKA
KCKTKSG---------------------------
>SP_s34380.1
----------------------FMDTYSYR-DDGTCI--L--------------------
----------REII------------------------------VTTLATVAD-------
---------------------------G--------LRSP--------------------
-------------------------------------------------FNMQVPSS---
----------------------------------
>SP_c33113.1
----------------------FMDTYSYR-DDGTCI--L--K-----------------
----------GDHC---------------------H--------HT--CD----------
-------------CH---------------------------------------------
------------------------------------------------------------
----------------------------------
>SP_c33349.1
----------------------FMDTYSYR-DDGTCI--L--K-------------GDHC
HHT-------CDCC---------------------G------RTTI--CGESK--SGG--
----------GHVCK------------S--VGSLKPHINM--------------------
-------------------------------------------------ILKGLVAAER-
----------------------------------
>SP_s37722.1
----------------------FMDTYSYR-DDGTCI--L--K-------------GDHC
HHT-------CDCC---------------------G------RTTI--CGESK--SGG--
----------GHVCK------------S--VGSLKPHINM--------------------
-------------------------------------------------ILKGLVAAEKA
KMTKLNLDEKSRRIISRMYFVTS-----------
>SP_rep_c6859.1
----------------------FMDTYSYR-DDGTCI--L--K-------------GDHC
HHT-------CDCC---------------------G------RTTI--CGESK--SGG--
----------GHVCK------------S--VGSLKPHINM--------------------
-------------------------------------------------ILKGACCCGKS
QMQN------------------------------
>SP_rep_c1196.6
----------------------FMDTYSYR-DDGTCI--L--K------------GD-HC
HHT-------CDCC---------------------G------RTTI--CGESK--SGE--
----------GP------------------------------------------------
------------------------------------------------------------
----------------------------------
>SP_rep_c12740.1
----------------------FMDTYSYR-DDGTCI--L--K-------------GDHC
HHT-------CDCC---------------------G------RTTI--CGESK--SGE--
----------AMFVK---------------------------------------------
-------------------------------------------------YSRKLKDHILI
----------------------------------
>SP_rep_c6347.1
----------------------FMDTYSYR-DDGTCI--L--K-------------GDHC
HHT-------CDCC---------------------G------RTTI--CGESK--SGG--
----------GHVCK------------S--VGSLKPHINM--------------------
-------------------------------------------------ILKGLVADGKS
QMTKTKSG--------------------------
>SP_c34964.1
----------------------FMDTYSYR-DDGTCI--L--K-------------GDHC
HHT-------CDCC---------------------G--------RTTISRTESNPRGG--
----------HR-SQ---------------------------------------------
-------------------------------------------------LSRKLKATY--
----------------------------------
>SP_rep_c24192.1
----------------------FMDTYSYR-DDGTCI--L--K-------------GDHC
HHT-------CDCC---------------------G------RTTI--CGEYK---IR--
----------GRPCL------------Q--------------------------------
-------------------------------------------------ISRKVKT----
----------------------------------
>SP_rep_c2693.2
----------------------FMDTYSYR-DDGTCI--L--K------------GD-HC
HHT-------CDCC---------------------G------RTTI--CGESK--SGG--
----------GHVCK--------------SVG----------------------------
-------------------------------------------------SLKHILI----
----------------------------------
>SP_s13216.1
----------------------FMDTYSYR-DDGTCI--L--K-------------GDHC
HHT-------CDCC---------------------G------RTTI--CGESK--SGG--
----------GHVCK------------S--VGSLKPHINM--------------------
-------------------------------------------------ILKGLVADGKK
PK--------------------------------
>SP_s16719.1
----------------------FMDTYSYR-DDGTCI--L--K-------------GDHC
HHT-------CDCC---------------------G------RTTI--CGESK--SGG--
----------GHVCK------------S--VGSLKPHINM--------------------
-------------------------------------------------ILKGLVAAEKS
QNDKTKSG--------------------------
>SP_c24803.1
----------------------FMDTYSYR-DDGTCI--L--K------------GD-HC
HHT-------CDCC---------------------G------RTTI--CGESK--SGG--
----------GHVFD--------------SPQ----------------------------
-------------------------------------------------IIVTTLATVAD
GLRSAE----------------------------
>SP_rep_c26509.1
----------------------FMDTYSYR-DDGTCI--L--K-------------GDHC
HHT-------CDCC---------------------G------RTTI--CGESK-SRG---
----------SHVCK------------S--VGSLKPLY----------------------
------------------------------------------------------------
----------------------------------
>SP_s38566.1
----------------------FMDTYSYR-DDGTCI--L--K------------GD-HC
HHT-------CDCC---------------------G------RTTI--CGESK--SGG--
----------GHVAN------------Q--------------------------------
------------------------------------------------------------
----------------------------------
>SP_rep_c5409.1
----------------------FMDTYSYR-DDGTCI--L--K-------------GDHC
HHT-------CDCC---------------------G------RTTI--CGESK---SG--
---------------------------G--------------------------------
-------------------------------------------------AMLQISRKLKA
TY--------------------------------
>SP_rep_c13558.1
----------------------FMDTYSYR-DDGTCI--L--K-------------GDHC
HHT-------CDCC---------------------G------RTTI--CGESK--SGE--
----------GHVCQ---------------------IQ----------------------
------------------------------------------------------------
----------------------------------
>SP_s41241.1
----------------------FMDTYSYR-DDGTCI--L--K-------------GDHC
HHT-------CDCC---------------------G------RTTI--CGESK--SGG--
----------GHVCK------------S--VGSLKPLG----------------------
------------------------------------------------------------
----------------------------------
>SP_rep_c13301.1
----------------------FMDTYSYR-DDGTCI--L--K-------------GDHC
HHT-------CDCC---------------------G------RTTI--CGESK--SGG--
----------GHVCK------------S--VGSLKPHINM--------------------
-------------------------------------------------ILKGLVAAEKA
KCKTKSRMKSLEIIXECILLHRVFFV--------
>SP_rep_c2642.1
----------------------FMDTYSYR-DDGTCI--L--K-------------GDHC
HHT-------CDCC---------------------G------RTTI--CGESK-IRG---
----------SHVCK------------S--VGSLKATY----------------------
------------------------------------------------------------
----------------------------------
>SP_rep_c9053.1
----------------------FMDTYSYR-DDGTCI--L--K-------------GDHC
HHT-------CDCC---------------------G------RTTI--CGESK--SGG--
----------GHVCK------------S--VGSLKPHINM--------------------
-------------------------------------------------ILKGLVADGKS
QMTKLNLG--------------------------
>SP_rep_c16397.2
----------------------FMDTYSYR-DDGTCI--L--K-------------GDHC
HHT-------CDCC---------------------G------RTTI--CGESK--SGE--
----------AMLAN------------Q--------------------------------
------------------------------------------------------------
----------------------------------
>SP_rep_c12892.1
----------------------FMDTYSYR-DDGTCI--L--K-------------GDHC
HHT-------CDCC---------------------G--------RL--FR------GG--
-------------CP------------S--------W-----------------------
-------------------------------------------------VPLGSAVF---
----------------------------------
>SP_rep_c16928.1
----------------------FMDTYSYR-DDGTCI--L--K-------------GDHC
HHT-------CDCC---------------------G------RTTI--CGEYK-IEGE--
----------AMFAN------------Q--------------------------------
------------------------------------------------------------
----------------------------------
>SP_rep_c36301.1
----------------------FMDTYSYR-DDGTCI--L--K-------------GDHC
HHT-------CDCC---------------------G------RTTI--CGESK--SGG--
----------GHVCK------------S--VGSLKPHINM--------------------
-------------------------------------------------ILKGLVADGKS
QMTKLNLDEKSGE---------------------
>SP_rep_c5913.2
----------------------FMDTYSYR-DDGTCI--L--K-------------GDHC
HHT-------CDCC---------------------G------RTTI--CGESK--SGG--
----------GHVCK------------S--VGSLKPHX----------------------
------------------------------------------------------------
----------------------------------
>SP_s37604.1
----------------------FMDTYSYR-DDGTCI--L--K-------------GDHC
HHT-------CDCC---------------------G------RTTI--C--GESSXGD--
----------ND------------------------LP----------------------
-------------------------------------------------FXMQVTIIL--
----------------------------------
>SP_rep_c12330.1
----------------------FMDTYSYR-DDGTCI--L--K-------------GDHC
HHT-------CDCC---------------------G------RTTI--CGESK--SGE--
----------GR------------------------------------------------
-------------------------------------------------LFVKYSRKDLK
YHHN------------------------------
>SP_s42474.1
----------------------FMDTYSYR-DDGTCI--L--K-------------GDHC
HHT-------CDCC---------------------G------RTTI--CGESK-SRG---
----------SHVCK------------S--VGSLKPHINM--------------------
-------------------------------------------------ILKGLVADGKS
QM--------------------------------
>SP_rep_c22318.1
----------------------FMDTYSYR-DDGTCI--L--K-------------GDHC
HHT-------CDCC---------------------G------RTTI--CGESK--SGE--
----------GH-CF---------------------------------------------
-------------------------------------------------VSPQIMFTTLV
DCCGRTTICG------------------------
>SP_rep_c19117.1
----------------------FMDTYSYR-DDGTCI--L--K-------------GDHC
HHT-------CDCC---------------------G------RTTI--CGESK--SGG--
----------GHVCK---------------------------------------------
-------------------------------------------------ISRKLKTRGVV
GVS-------------------------------
>SP_rep_c7628.1
----------------------FMDTYSYR-DDGTCI--L--K-------------GDHC
HHT-------CDCC---------------------G------RTTI--CGESK--SGG--
----------GHVCK------------S--VGSLKPHINM--------------------
-------------------------------------------------ILKGLVAAEKD
QMQKLNLDEKSGE---------------------
>SP_s11725.1
----------------------FMDTYSYR-DDGTCI--L--K-------------GDHC
HHT-------CDCC---------------------G------RTTI--CGESK---SD--
------------------------------------------------------------
------------------------------------------------------------
----------------------------------
>SP_s41376.1
----------------------FMDTYSYR-DDGTCI--L--K-------------GDHC
HHT-------CDCC---------------------G------RTTI--CGESK---SR--
----------GRPCL------------Q--------------------------------
-------------------------------------------------ISRKLKATY--
----------------------------------
>SP_rep_c13092.1
----------------------FMDTYSYR-DDGTCI--L--K-------------GDHC
HHT-------CDCC---------------------G------RTTI--CGESK--SGG--
----------GHVCK------------S--VGSLKPHINM--------------------
-------------------------------------------------ILKGLVAXGKS
QMTKLNLDEKSGXIISE-----------------
>SP_rep_c11829.1
----------------------FMDTYSYR-DDGTCI--L--K-------------GDHC
HHT-------CDCC---------------------G------RTTI--CGESK--SGG--
----------GHVCK------------S--VGSLKPHINM--------------------
-------------------------------------------------ILKGLVAAEKA
KCKTKSG---------------------------
>SP_s42238.1
----------------------FMDTYSYR-DDGTCI--L--K-------------GDHC
HHT-------CDCC---------------------G--------RTTICGESK--SGG--
----------GHVCK------------S--VGSLKPHINM--------------------
-------------------------------------------------ILKGLVAAEKA
KCKTKSG---------------------------
>SP_s42125.1
----------------------FMDTYSYR-DDGTCI--L--K-------------GDHC
HHT-------CDCC---------------------G--------RTTICGESK--SGG--
----------GHVCK------------S--VGSLKPHINM--------------------
-------------------------------------------------ILKGLVAAEKA
KCKTKSG---------------------------
>SP_s41383.1
----------------------FMDTYSYR-DDGTCI--L--K-------------GDHC
HHT-------CDCC---------------------G--------RTTICGESK--SGG--
----------GHVCK------------S--VGSLKPHINM--------------------
-------------------------------------------------ILKGLVAAEKA
KCKTKSG---------------------------
>SP_rep_c29279.1
----------------------FMDTYSYR-DDGTCI--L--K-------------GDHC
HHT-------CDCC---------------------G--------RTTICGESK--SGG--
----------GHVCK------------S--VGSLKPHINM--------------------
-------------------------------------------------ILKGLVAAEKA
KCKTKSG---------------------------
>SP_c22817.1
----------------------FMDTYSYR-DDGTCI--L--K-------------GDHC
HHT-------CDCC---------------------G--------RTTICGESK--SGG--
----------GHVCK------------S--VGSLKPHINM--------------------
-------------------------------------------------ILKGLVAAEKA
KCKTKSG---------------------------
>SP_s42371.1
----------------------FMDTYSYR-DDGTCI--L--K-------------GDHC
HHT-------CDCC---------------------G--------RTTICGESK--SGG--
----------GHVCK------------S--VGSLKPHINM--------------------
-------------------------------------------------ILKGLVAAEKA
K---------------------------------
>SP_c25073.1
----------------------FMDTYSYR-DDGTCI--L--K-------------GDHC
HHT-------CDCC----------------------------------------------
------------------------------------------------------------
------------------------------------------------------------
----------------------------------
>SP_s41440.1
----------------------FMDTYSYR-DDGTCI--L--K-------------GDHC
HHT-------CDCC---------------------G--------RTTICGESK-------
------------------------------------------------------------
------------------------------------------------------------
----------------------------------
>SP_rep_c20923.1
----------------------FMDTYSYR-DDGTCI--L--K-------------GDHC
HHT-------CDCC---------------------G--------RTTICGESK---SG--
---------------------------G---G----HV----------------------
------------------------------------------------------------
----------------------------------
>SP_s41418.1
----------------------FMDTYSYR-DDGTCI--L--K-------------GDHC
HHT-------CDCC---------------------G--------RTTICGESK--SGG--
----------GHVCK------------S--VGSLKPHINM--------------------
-------------------------------------------------ILKGLVAAEKA
K---------------------------------
>SP_s37282.1
----------------------FMDTYSYR-DDGTCI--L--K-------------GDHC
HHT-------CDCC---------------------G--------RTTICGESK--SGG--
----------GHVCK---------------------------------------------
-------------------------------------------------SVGSL------
----------------------------------
>SP_c23636.1
----------------------FMDTYSYR-DDGTCI--L--K-------------GDHC
HHT-------CDCC---------------------G--------RTTICGESK--SGG--
----------GHVCK------------S--VGSLKP------------------------
------------------------------------------------------------
----------------------------------
>SP_rep_c23878.1
----------------------FMDTYSYR-DDGTCI--L--K-------------GDHC
HHT-------CDCC---------------------G--------RTTICGESK--SGG--
----------GHVCK------------S--VGSLKPHINM--------------------
------------------------------------------------------------
----------------------------------
>SP_c23984.1
----------------------FMDTYSYR-DDGTCI--L--K-------------GDHC
HHT-------CDCC---------------------G--------RTTICGESK--SGG--
----------GHVCK------------S--VGSLKPH-----------------------
------------------------------------------------------------
----------------------------------
>SP_s42790.2
----------------------FMDTYSYR-DDGTCI--L--K-------------GDHC
HNT-------CDCC---------------------G------WTTS--CRKSK---SREA
LFANPKEAQLRLLMS---------YLKGLLLRKKPNAK----------------------
-------------------------------------------------LNLDEKSGELF
LMILLHRVFLRMTI--------------------
>SP_c27742.1
----------------------FMDTYSYR-DDGTCI--L--K-------------GDHC
HNT-------CDCC---------------------G------WTTS--CRKSK-------
----------SREAL---------------------FANP--------------------
------------------------------------------------------------
----------------------------------
>SP_s42213.1
----------------------FMDTYSYR-DDGTCI--L--K-------------GDHC
HNT-------CDCC---------------------G------WTTS--CRKSK---SR--
----------EALFA------------N---PKEAQLR-L--------L-----------
----------------MS-------------------------------YLKGLLLRKKP
NAKLNLDEKSGELFLNDLYIVLFV----------
>SP_s38273.1
----------------------FMDTYSYR-DDGTCI--L--K-------------GXHC
HNT-------CDCC---------------------G------WTTS--CRKSK-------
----------SR---------------G---GLVANPKEAQLRLLXS-------------
-------------------------------------------------YLKGLLLRKKP
NAKLIWMKSL------------------------
>SP_s42773.2
----------------------FMDTYSYR-DDGTCI--L--K-------------GDHC
HNT-------CDCC---------------------G------WTTS--CRKSK-------
----------SR---------------G---G----------------------------
-------------------------------------------------LVANPKEAQLR
L---------------------------------
>SP_rep_c12246.2
----------------------FMDTYSYR-DDGTCI--L--K-------------GDHC
HNT-------CDCC---------------------G------WTTS--CRKSKSRGGLVA
N---------PKEAQ---------------------LR----------------------
-------------------------------------------------LLMSYLKGLLL
RKKPNAKLNLDEKSGELF----------------
>SP_rep_c1033.2
----------------------FMDTYSYR-DDGTCI--L--K-------------GDHC
HHT-------CDCC---------------------G------RTTI--CGEXK---IR--
----------GRPCL------------Q--------------------------------
-------------------------------------------------ISRKLKATY--
----------------------------------
>SP_rep_c10659.1
----------------------FMDTYSYR-DDGTCI--L--K-------------GDHC
HHT-------CDCC---------------------G--------RTTICGEXK---IR--
----------GRPCL------------Q--------------------------------
-------------------------------------------------ISRKLKATY--
----------------------------------
>SP_rep_c13951.2
----------------------FMDTYSYRADDGTCI-----S------------VGDHC
HST-------CDCC---------------------G------WTTS--CRKSKSRGGL--
------------VCKSE----------G---SSITAFN----------------------
-------------------------------------------------VILKGFAA---
----------------------------------
>SP_rep_c17662.1
----------------------FMDTYSYR-DDGTCI--L--K-------------GDHC
HNT-------CGCC---------------------G------WTTS--CRKSK---SR--
----------GN-CR---------------------W-----------------------
------------------------------------------------------------
----------------------------------
>SP_rep_c7453.1
----------------------FMDTYSYR-DDGTCI--L--K-------------GDHC
HNT-------CDCC---------------------G------WTTS--CRKSK-SRG---
----------GLVCKSE----------G---SSITAFN----------------------
-------------------------------------------------VILKGFAAAKK
AKCKTKSG--------------------------
>SP_s40067.2
----------------------FMDTYSYR-DDGTCI--L--K-------------GDHC
HNT-------CDCC---------------------G------WTTS--CRKSK--SRG--
----------GLVCKS-----------E---GSSITAF-N--------V-----------
-------------------------------------------------ILKGFAAAKKA
KCKTKSG---------------------------
>SP_s38842.1
----------------------FMDTYSYR-DDGTCI--L--K-------------GDHC
HNT-------CDCC---------------------G------WTTS--CRKSKSRGGL--
------------VCKSE----------G---SSITAFN----------------------
-------------------------------------------------VILKGFAAAKK
AK--------------------------------
>SP_c30391.1
----------------------FMDTYSYR-DDGTCI--L--K-------------GDHC
HNT-------CDCC---------------------G------WTTS--CRKSK--SRG--
----------GLVCKS-----------E---GSSITAF-N--------V-----------
-------------------------------------------------ILKGFAAAKKA
KCKTKSGE--------------------------
>SP_rep_c14191.2
----------------------FMDTYSYR-DDGTCI--L--K-------------GDHC
HNT-------CDCC---------------------G------WTTS--CRKSKSRGGL--
------------VCKSE----------G---SSITAFN----------------------
-------------------------------------------------VILKGFAAAKK
PNAKLNLDEKSGELFLNDFVTSCFFV--------
>SP_rep_c7666.2
----------------------FMDTYSYR-DDGTCI--L--K-------------GDHC
HNT-------CDCC---------------------G------WTTS--CRKSKSRGGL--
------------VCKSE----------G---SSITAFN----------------------
-------------------------------------------------VILKGFAAAKK
PNAN------------------------------
>SP_rep_c24483.2
----------------------FMDTYSYR-DDGTCI--L--K-------------GDHC
HNT-------CDCC---------------------G------WTTS--CRKSKSRGGL--
------------VCKSE----------G---SSITAFN----------------------
-------------------------------------------------VILKGFAAAKK
PNAN------------------------------
>SP_s37664.2
----------------------FMDTYSYR-DDGTCI--L--K-------------GDHC
HNT-------CDCC---------------------G------WTTS--CRKSKSRGGL--
------------VCKSE----------G---SSITAFN----------------------
-------------------------------------------------VILKGFAAAKK
PNAKLNLDEKS-----------------------
>SP_s41452.1
----------------------FMDTYSYR-DDGTCI--L--K-------------GDHC
HNT-------CDCC---------------------G------WTTS--CRKSKSRGGL--
------------VCKSE----------G---SSITAFN----------------------
-------------------------------------------------VILRG------
----------------------------------
>SP_rep_c20677.1
----------------------FMDTYSYR-DDGTCI--L--K-------------GDHC
HNT-------CDCC---------------------G------WTTS--CRKSN---QG--
----------RPVCKSE----------G---SSITAFN----------------------
-------------------------------------------------VILKGLLLRKS
QMQN------------------------------
>SP_rep_c2905.1
----------------------FMDTYSYR-DDGTCI--L--K-------------GDHC
HNT-------CDCC---------------------G------WTTS--CRKSKSRGGL--
------------VCKSE----------G---SSITAFN----------------------
-------------------------------------------------VILKGFAAAKE
AK--------------------------------
>SP_c26014.1
----------------------FMDTYSYR-DDGTCI--L--K-------------GDHC
HNT-------CDCC---------------------G------WTTN--CRKSR-SSQH--
----------LPFCSTR----------G--------------------------------
-------------------------------------------------FCPR-------
----------------------------------
>SP_rep_c3333.1
----------------------FMDTYSYR-DDGTCI--L--K-------------GDHC
HNT-------CDCC---------------------G------WTTS--CRKSKSRGGL--
------------VCKSE----------G---SSITAFN----------------------
-------------------------------------------------VILKGLLLRKK
PNAKLNLDRK------------------------
>SP_s38641.1
----------------------FMDTYSYR-DDGTCI--L--K------------GD-HC
HNT-------CDCC---------------------G------WTTS--CRKSK-SRG---
----------GLVCKSE----------G---SSITAFN----------V-----------
-------------------------------------------------ILKGFAADEKS
QMTKLNL---------------------------
>SP_s42450.1
----------------------FMDTYSYR-DDGTCI--L--K-------------GDHC
HNT-------CDCC---------------------G------WTTS--CRKSK-------
----------SRELV------------A--------------------------------
------------------------------------------------------------
----------------------------------
>SP_rep_c8318.1
----------------------FMDTYSYR-DDGTCI--L--K-------------GDHC
HNT-------CDCC---------------------G------WTTS--CR-NQ-------
----------NQ-------------------GSLLQIRRK--------------------
-------------------------------------------------LNYGF------
----------------------------------
>SP_s41795.1
----------------------FMDTYSYR-DDGTCI--L--K-------------GDHC
HNT-------CDCC---------------------G------WTTS--CRKSKSRGGL--
------------VCKSE----------G---SSITAFN----------------------
-------------------------------------------------VILKGLLLRKK
PNDKTKSG--------------------------
>SP_s42619.1
----------------------FMDTYSYR-DDGTCI--L--K-------------GDHC
HNT-------CDCC---------------------G------WTTS--CRKSKSRGGL--
------------VCKSE----------G---SSITAFN----------------------
-------------------------------------------------VILKGFAAAKK
AKMTKLNLDEKSGELFLNDFCYIVLFV-------
>SP_rep_c9589.1
----------------------FMDTYSYR-DDGTCI--L--K------------GD-HC
HNT-------CDCC---------------------G------WTTS--CRKSK-SRG---
----------GLVCKSE----------G---SSITAFN----------V-----------
-------------------------------------------------ILKGFAGKQLE
DGRTLSDYNIQKESTLHLVLRLRGGMQILAQDAR
>SP_rep_c1643.2
----------------------FMDTYSYR-DDGTCI--L--K-------------GDHC
HNT-------CDCC---------------------G------WTTS--CRKSKSRGGL--
------------VCKSE----------G---SSITAFN----------------------
-------------------------------------------------VILKGFAAAKK
AKXQN-----------------------------
>SP_rep_c36496.2
----------------------FMDTYSYR-DDGTCI--L--K-------------GDHC
HNT-------CDCC---------------------G------WTTS--CRKSK-------
----------SR---------------G---GLVANPK----------------------
------------------------------------------------ELNYGF------
----------------------------------
>SP_rep_c4746.1
----------------------FMDTYSYR-DDGTCI--L--K-------------GDHC
HNT-------CDCC---------------------G------WTTS--CRKSKSRGGL--
------------VCKSE----------G---SSITAFN----------------------
-------------------------------------------------VILKGLLLTKK
AK--------------------------------
>SP_rep_c31001.1
----------------------FMDTYSYR-DDGTCI--L--K-------------GDHC
HNT-------CDCC---------------------G------WTTS--CRKSKSRGGL--
------------VCKSE----------G---SSITAFN----------------------
-------------------------------------------------VILKGXGLLRK
RTN-------------------------------
>SP_s36113.1
----------------------FMDTYSYR-DDGTCI--L--K-------------GDHC
HNT-------CDCC---------------------G------WTTS--CRKSK-------
----------SR---------------G---G----------------------------
------------------------------------------------LVCKSEEAQLRL
----------------------------------
>SP_rep_c12511.1
----------------------FMDTYSYR-DDGTCI--L--K-------------GDHC
HNT-------CDCC---------------------G------WTTS--CRKSK---SK--
----------GRPCLQNPKEAQLRLLMSYLKGXLLTKKAK--------------------
------------------------------------------------------------
----------------------------------
>SP_rep_c5523.2
----------------------FMDTYSYR-DDGTCI--L--K-------------GDHC
HNT-------CDCC---------------------G------WTTS--CRKSK-------
----------SR-------------------GALLQIRRK--------------------
-------------------------------------------------LNYGF------
----------------------------------
>SP_s22569.1
----------------------FMDTYSYR-DDGTCI--L--K-------------GDHC
HNT-------CDCC---------------------G------WTTS--CP-KXTKYGR--
----------DVVC----------------------------------------------
------------------------------------------------------------
----------------------------------
>SP_rep_c876.1
----------------------FMDTYSYR-DDGTCI--L--K-------------GDHC
HNT-------CDCC---------------------G------WTTS--CRKSKSRGGL--
------------VCKSE----------G---SSITAFN----------------------
-------------------------------------------------VILKGFAADEK
SQMTKTKSG-------------------------
>SP_rep_c3063.1
----------------------FMDTYSYR-DDGTCI--L--K-------------GDHC
HNT-------CDCC---------------------G------WTTS--CRKSKSRGGL--
------------VCKSE----------G---SSITAFN----------------------
-------------------------------------------------VILKGFAAAKK
DQTSKTK---------------------------
>SP_rep_c16861.1
----------------------FMDTYSYR-DDGTCI--L--K-------------GDHC
HNT-------CDCC---------------------G------WTTS--CRKSKSRGGLVA
IR--------RKLNY------------G--------FN----------------------
-------------------------------------------------VILKGFAAAKS
QMQTKSG---------------------------
>SP_c23860.1
----------------------FMDTYSYR-DDGTCI--L--K-------------GDHC
HNT-------CDCC---------------------G------WTTS--CRKSK---YX--
----------GRPCL------------Q--------------------------------
-------------------------------------------------IPKEAQITDF-
----------------------------------
>SP_s41906.1
----------------------FMDTYSYR-DDGTCI--L--K-------------GDHC
HNT-------CDCC---------------------G------WTTS--CR----------
----------KS-CN------------H--------------------------------
------------------------------------------------------------
----------------------------------
>SP_rep_c18343.2
----------------------FMDTYSYR-DDGTCI--L--K-------------GDHC
HNT-------CDCC---------------------G------WTTS--CRKSKSRGGL--
------------VCKSE----------G---SSITAFN----------------------
-------------------------------------------------VILKGFCCCEK
SQMQN-----------------------------
>SP_s42644.1
----------------------FMDTYSYR-DDGTCI--L--K-------------GDHC
HNT-------CDCC---------------------G------WTTS--CRKSKSRGGL--
------------VCKSE----------G---SSITAFN----------------------
-------------------------------------------------VILKGFVC---
----------------------------------
>SP_rep_c4431.2
----------------------FMDTYSYR-DDGTCI--L--K-------------GDHC
HNT-------CDCC---------------------G------WTTS--CRKSKSRGGL--
------------VCKSE----------G---SSITAFN----------------------
-------------------------------------------------VILKGFAAAKK
DQMQN-----------------------------
>SP_rep_c4136.1
----------------------FMDTYSYR-DDGTCI--L--K-------------GDHC
HNT-------CDCC---------------------G------WTTS--CRKSK-------
----------SR-------------------GALLQIRRK--------------------
-------------------------------------------------LQLRSLMSYLK
GL--------------------------------
>SP_s38291.2
----------------------FMDTYSYR-DDGTCI--L--K-------------GDHC
HNT-------CDCC---------------------G------WTTS--CRKSK-------
----------SR---------------G---G----------------------------
-------------------------------------------------LVCKSEGSYNY
GF--------------------------------
>SP_rep_c10434.1
----------------------FMDTYSYR-DDGTCI--L--K-------------GDHC
HNT-------CDCC---------------------G------WTTS--CRKSKSRGGL--
------------VCKSE----------G---SSITAFN----------------------
-------------------------------------------------VILKGFAADEK
SQMTKLNLDRKSGELFLNVFCYIRVFFV------
>SP_rep_c19596.3
----------------------FMDTYSYR-DDGTCI--L--K-------------GDHC
HNT-------CDCC---------------------G------WTTS--CRKSKSRGGL--
------------VCK---------------------------------------------
------------------------------------------------------------
----------------------------------
>SP_rep_c12047.2
----------------------FMDTYSYR-DDGTCI--L--K-------------GDHC
HNT-------CDCC---------------------G------WTTS--CRKSK-------
------------------------------------------------------------
------------------------------------------------------------
----------------------------------
>SP_s42062.2
----------------------FMDTYSYR-DDGTCI--L--K-------------GDHC
HNT-------CDCC---------------------G------WTTS--CRKSK-------
----------SR---------------G---G----------------------------
------------------------------------------------LVCKSEGSSITA
F---------------------------------
>SP_rep_c11334.1
----------------------FMDTYSYR-DDGTCI--L--K-------------GDHC
HNT-------CDCC---------------------G------------------------
------------------------------------WTTS--------------------
------------------------------------------------------------
----------------------------------
>SP_rep_c15442.3
----------------------FMDTYSYR-DDGTCI--L--K-------------GDHC
HNT-------CDCC---------------------G------------------------
------------------------------------W-----------------------
------------------------------------------------------------
----------------------------------
>SP_rep_c23803.3
----------------------FMDTYSYR-DDGTCI--L--K-------------GDHC
HNT-------CDCC---------------------G------WTTS--CRKSK-------
---------------------------S--------------------------------
------------------------------------------------------------
----------------------------------
>SP_s12975.1
----------------------FMDTYSYRADDGTCI-----S-----------------
----------VEII------------------------------VTALVTVAD-------
---------------------------G--------LRSA--------------------
------------------------------------------------------------
----------------------------------
>SP_s37032.1
----------------------FMDTYSYR-DDGTCI--L--K-----------------
-----------------------------------G--------DP--FRHNT-------
----------LRLFA------------G---SDYKLPK----------------------
-------------------------------------------------IKI--------
----------------------------------
>SP_c28292.1
----------------------FMDTYSYR-DDGTCI--L--K-----------------
----------GDHC----------------H----N------TLRC--CD------NDL-
----------PLICR------------F--------------------------------
------------------------------------------------------------
----------------------------------
