# Supplementary material for: SVM-Based Prediction of Propeptide Cleavage Sites in Spider Toxins Identifies Toxin Innovation in an Australian Tarantula
Source: PLoS One. 2013 Jul 22;8(7):e66279. doi: 10.1371/journal.pone.0066279 (PMC3718798; doi:10.1371/journal.pone.0066279)
Supplement: Dataset S2 — Zipped file containing CLANS clusters of sequences by similarity in FASTA format. (ZIP) [file pone.0066279.s006.zip › aligned_B_119_mature.fasta]

>SP_rep_c11356.3
------------------------------------------------------------
-------------SCLK-FESR-QPPSALQFSH---------------------------
------------------GVSVRLTATTIQHESLGPYCHSSSYDGCGSLSLW--------
--------------
>SP_rep_c29992.1
------------------------------------------------------------
-------------SCLK-FGGF-VTTMTINAAQ---------------------------
------------------A---------LNVNEVARGANSIPGNIEIHMKIPALCSMTY-
--------------
>SP_s38946.1
------------------------------------------------------------
-------------GCFKNLGGF-VTTMTINAAQ---------------------------
------------------A---------LNVNEVARGANSIPGEHRDTYEDPSIMLYDVF
KPRNIN--------
>SP_s40821.1
------------------------------------------------------------
-------------GCLK-LGGF-VTTMTINAAQ---------------------------
------------------A---------LNVNEVARGANSIPGEHRDTYEDP--------
--------------
>SP_rep_c18773.3
------------------------------------------------------------
-------------GCLK-FGGF-VTTMTINAAQ---------------------------
------------------A---------LNVNEVARGANSIPGEHRDTYEDPSIMLYDVF
KPRNI---------
>SP_rep_c41768.1
------------------------------------------------------------
--------------LFK--IWVICKPYDDKCCP---------------------------
------------------G---------LKCERSSPWCKFNPGEHRDTYED---------
--------------
>SP_rep_c29031.1
------------------------------------------------------------
-------------SCLK-FGWI-CNHYDDKCCH---------------------------
------------------T---------GWC---VSW-----------------------
--------------
>SP_s9055.1
------------------------------------------------------------
-------------LVLK-FGWI-CNHYDDKCCP---------------------------
------------------G---------LKCRTK--------------------------
--------------
>SP_s39233.1
------------------------------------------------------------
-------------GCLK-IGWI-CNHYDDKCCP---------------------------
------------------G---------LNSERSSPWCKFNP------------------
--------------
>SP_s39089.2
------------------------------------------------------------
-------------GCLK-FGWI-CNHYDXKCCP---------------------------
------------------G---------LKCDEVARGANSIPGEHRDTYEDPSIMLYDVF
KP------------
>SP_rep_c6306.1
------------------------------------------------------------
-------------SCLK-FGWI-CNHYDDKCCP---------------------------
------------------G---------LXM-----------------------------
--------------
>SP_rep_c3998.2
------------------------------------------------------------
-------------SCLK-FGWI-CNHYDDKCCP---------------------------
------------------G---------LVCYHSKSHSSQIRLHFERITA----------
--------------
>SP_s38100.1
------------------------------------------------------------
-------------GCLK-FGWI-CNHYDDKCCP---------------------------
------------------G---------LKM-----------------------------
--------------
>SP_s38757.1
------------------------------------------------------------
-------------GCLK-FGWI-CNHYDDKCCP---------------------------
------------------G---------LKM-----------------------------
--------------
>SP_rep_c24676.1
------------------------------------------------------------
-------------GCLK-FGWI-CNHYDDKCCP---------------------------
------------------G---------LKM-----------------------------
--------------
>SP_rep_c12542.2
------------------------------------------------------------
-------------GCLK-FGWI-CNHYDDKCCP---------------------------
------------------G---------LKCERSSPRCKFNPWGT---------------
--------------
>SP_s42840.1
------------------------------------------------------------
-------------GCLK-FGWI-CNHYDDKCCP---------------------------
------------------G---------LKCERSSPWCKFNPWGNIEIHMKIPALCSMTY
SNPETFN-------
>SP_s41342.2
------------------------------------------------------------
-------------GCLK-FGWI-CNHYDDKCCP---------------------------
------------------G---------LKCERSSPWCKFNPWEHRDTYEDPSIMLYDVF
KP------------
>SP_s37156.1
------------------------------------------------------------
-------------GCLK-FGWI-CNHYDDKCCP---------------------------
------------------G---------LKCERSSPWCKSTQILNS--------------
--------------
>SP_s30893.1
------------------------------------------------------------
-------------GCLK-FGWI-CNHYDDKCCP---------------------------
------------------G---------LKCERSSPWCKF--------------------
--------------
>SP_s40848.2
------------------------------------------------------------
-------------GCLK-FGWI-CNHYDDKCCP---------------------------
------------------G---------LKCERSSPWCKFNPWGT---------------
--------------
>SP_s42476.1
------------------------------------------------------------
-------------GCLK-FGWI-CNHYDDKCCP---------------------------
------------------G---------LKCERSSPWCKFNPWGT---------------
--------------
>SP_rep_c18164.1
------------------------------------------------------------
-------------GCLK-FGWI-CNHYDDKCCP---------------------------
------------------G---------LKCERSSPWCKFNPWGT---------------
--------------
>SP_c27996.1
------------------------------------------------------------
-------------GCLK-FGWI-CNHYDDKCCP---------------------------
------------------G---------LKCERS--------------------------
--------------
>SP_rep_c32849.1
------------------------------------------------------------
-------------GCLK-FGWI-CNHYDDKCCP---------------------------
------------------G---------LKCE----------------------------
--------------
>SP_rep_c7175.3
------------------------------------------------------------
-------------SCLK-FGWI-CNHYDDKCCP---------------------------
------------------G---------LKCERSSPVVQIQSLGNIEIHMKIPALCSMTY
SNPETFN-------
>SP_s41699.3
------------------------------------------------------------
-------------SCLK-FGWI-CNHYDDKCCP---------------------------
------------------G---------LKCERSSPVVQIQSLGNIEIHMKIPALCSMTY
SNPETFN-------
>SP_c23560.1
------------------------------------------------------------
-------------SCLK-FGWI-CNHYDDKCCP---------------------------
------------------G---------LRCERSSPWCKFNPWGT---------------
--------------
>SP_s41492.1
------------------------------------------------------------
-------------SCLK-FGWI-CDHYDDKCCP---------------------------
------------------G---------LKCERSSPWCKFNPWGT---------------
--------------
>SP_s41050.2
------------------------------------------------------------
-------------SCLK-FGWI-CNHYDDKCCP---------------------------
------------------G---------LKCERSSH------------------------
--------------
>SP_s37000.3
------------------------------------------------------------
-------------SCLK-FGWI-CNHYDDKCCP---------------------------
------------------G---------LKGERSSPWCKFNPWGT---------------
--------------
>SP_rep_c13613.1
------------------------------------------------------------
-------------SCLK-FGWI-CNHYDDKCCP---------------------------
------------------G---------LKCEGTSSSTSQTNIQVTAEGTGLSVNILNII
IFTIYLSSSFIYSI
>SP_s37823.2
------------------------------------------------------------
-------------SCLK-FGWI-CNHYDDKCCP---------------------------
------------------G---------LKV-----------------------------
--------------
>SP_rep_c6918.2
------------------------------------------------------------
-------------SCLK-FGWI-CNHYDDKCCP---------------------------
------------------G---------LKCERSSPWCKXQSLGNIEIHMKIPALCSMTY
SNPETFN-------
>SP_rep_c19636.1
------------------------------------------------------------
-------------SCLK-FGWI-CNHYDDKCCP---------------------------
------------------G---------LKCERSSPWCKFTQ------------------
--------------
>SP_c22130.2
------------------------------------------------------------
-------------SCLK-FGWI-CNHYDDKCCP---------------------------
------------------G---------LKCERSSPWCKFNPTKQNYFKKQGYLSIPIIF
TMIL----------
>SP_s38115.1
------------------------------------------------------------
-------------SCLK-FGWI-CNHYDDKCCP---------------------------
------------------G---------LKCERSSPWCKFNPWGNIEIPYEDPSIMLYDV
FKT-----------
>SP_s38141.1
------------------------------------------------------------
-------------SCLK-FGWI-CNHYDDKCCP---------------------------
------------------G---------LKCERSSPWCKFNPWGNIEIHMKIPALCSMTY
SNPETFN-------
>SP_rep_c25353.1
------------------------------------------------------------
------------RSCLK-FGWI-CNHYDDKCCP---------------------------
------------------G---------LKCERSSPWCKFNPWGT---------------
--------------
>SP_s42810.1
------------------------------------------------------------
-------------SCLK-FGWI-CNHYDDKCCP---------------------------
------------------G---------LKCERSSPWCKFNPWGT---------------
--------------
>SP_s40320.2
------------------------------------------------------------
-------------SCLK-FGWI-CNHYDDKCCP---------------------------
------------------G---------LKCERSSPWCKFNPWGT---------------
--------------
>SP_s42949.1
------------------------------------------------------------
-------------SCLK-FGWI-CNHYDDKCCP---------------------------
------------------G---------LKCERSSPWCKFNPWGT---------------
--------------
>SP_c24147.1
------------------------------------------------------------
-------------SCLK-FGWI-CNHYDDKCCP---------------------------
------------------G---------LKCERSSPWCKFNPWGT---------------
--------------
>SP_c25170.2
EDVDAEKVPANVEITKAEFAKTLPVVSPYLPYYYGYPAFSTGVVVCHASEKIDQSSRDEL
FSAIFTIEEPQQRSCLK-FGWI-CNHYDDKCCP---------------------------
------------------G---------LKCERSSPWCKFNPWGT---------------
--------------
>SP_rep_c3834.2
------------------------------------------------------------
-------------SCLK-FGWI-CNHYDDKCCP---------------------------
------------------G---------LKCERSSPWCKFNPWGT---------------
--------------
>SP_s40967.1
------------------------------------------------------------
-------------SCLK-FGWI-CNHYDDKCCP---------------------------
------------------G---------LKCERSSPWCKFNPWGT---------------
--------------
>SP_s40078.1
------------------------------------------------------------
-------------SCLK-FGWI-CNHYDDKCCP---------------------------
------------------G---------LKCERSSPWCKF--------------------
--------------
>SP_s36116.1
------------------------------------------------------------
-------------SCLK-FGWI-CNHYDDKCCP---------------------------
------------------G---------LKCERSSP------------------------
--------------
>SP_c21459.3
------------------------------------------------------------
-------------SCLK-FGWI-CNHYDDKCCP---------------------------
------------------G---------LKCE----------------------------
--------------
>SP_s40719.2
------------------------------------------------------------
-------------SCLK-FGWI-CNHYDDKCCP---------------------------
------------------G---------LKCER---------------------------
--------------
>SP_s41331.2
------------------------------------------------------------
-------------SCLK-FGWI-CNHYDDKCCP---------------------------
------------------G---------LKCER---------------------------
--------------
>SP_s38186.1
------------------------------------------------------------
-------------SCLK-FGWI-CNHYDDKCCP---------------------------
------------------G---------LK------------------------------
--------------
>SP_s38460.2
------------------------------------------------------------
-------------SCLK-FGWI-CNHYDDKCCP---------------------------
------------------N---------FNSFFVEAV-----------------------
--------------
>SP_s43005.5
------------------------------------------------------------
-------------SCLK-FGWI-CNHYDDKCCP---------------------------
------------------R----------------P------------------------
--------------
>SP_rep_c28098.1
------------------------------------------------------------
-------------ECLG--QFKSCDYNNNKCCP---------------------------
------------------T---------MYVR--IPLVQI--------------------
--------------
>SP_rep_c15726.4
------------------------------------------------------------
-------------ECLG--QFKSCDYNNNKCCP---------------------------
------------------D---------LELESTNN------------------------
--------------
>SP_c34462.1
------------------------------------------------------------
-------------ECLG--QFKSCDYNNNKCCP---------------------------
----------------------------DLCM----------------------------
--------------
>SP_rep_c31355.3
------------------------------------------------------------
-------------ECLG--QFKSCDYNNNKCCP---------------------------
----------------------------RLCM----------------------------
--------------
>SP_c17101.2
------------------------------------------------------------
-------------ECLG--QFKSCDYNNNKCCT---------------------------
----------------------------RLCM----------------------------
--------------
>SP_c25951.1
------------------------------------------------------------
-------------ECLG--QFKSCDYNTTSAVP---------------------------
------------------D---------YVCKK-YPWCRYNLGKIEMRMKIQACLLLRIG
T-------------
>SP_rep_c17811.1
------------------------------------------------------------
-------------VCLG--QFKSCDYNNNKCCP---------------------------
------------------D---------YVCKK-XPLVQI--------------------
--------------
>SP_rep_c2816.1
------------------------------------------------------------
-------------ECLG--QFKSCDYNNNKCCP---------------------------
------------------D---------YVCKE-IPLVQI--------------------
--------------
>SP_rep_c6766.1
------------------------------------------------------------
-------------ECLG--QFKSCDYNNNKCCP---------------------------
------------------D---------YVCKNTLVQI----------------------
--------------
>SP_rep_c11533.2
------------------------------------------------------------
-------------ECLG--QFKSCDYNNNKCCH---------------------------
------------------D---------YVCKK-YPWCRYNLGK----------------
--------------
>SP_c16245.1
------------------------------------------------------------
-------------ECLG--QFKSCDYNNNKCCX---------------------------
------------------D---------YVCKK-YPWCRYNLGK----------------
--------------
>SP_c24816.3
------------------------------------------------------------
-------------ECLG--QFKSCDYNNNKCCL---------------------------
------------------D---------YVCKK-YPWCRYNLGK----------------
--------------
>SP_c18204.1
------------------------------------------------------------
-------------ECLG--QFKSCDYNNNKCCP---------------------------
------------------D---------YLCKK-YPWCRYNLGK----------------
--------------
>SP_rep_c26416.1
------------------------------------------------------------
-------------ECLG--QFKSCDYNNNKCCP---------------------------
------------------D---------YVCXK-YPWCRYNLGK----------------
--------------
>SP_rep_c560.3
------------------------------------------------------------
-------------ECLG--QFKSCDYHNNKCCP---------------------------
------------------D---------YVCKK-YPWCRYNLGK----------------
--------------
>SP_rep_c18275.1
------------------------------------------------------------
-------------ECLG--QFKSCDYHNNKCCP---------------------------
------------------D---------YVCKK-YPWCRYNLGK----------------
--------------
>SP_c30629.3
------------------------------------------------------------
-------------ECLG--QFKSCDYNNNMCCP---------------------------
------------------D---------YVCKK-YPWCRYNLGK----------------
--------------
>SP_c11825.1
------------------------------------------------------------
-------------ECLG--QFKSCDYNNNKCCP---------------------------
------------------D---------YVCKK-YPWCRYNY------------------
--------------
>SP_rep_c20853.1
------------------------------------------------------------
-------------ECLG--QFKSCDYNNNKCCP---------------------------
------------------D---------YVCKK-YPWCRYKPW-----------------
--------------
>SP_c30111.1
------------------------------------------------------------
-------------ECLG--QFKSCDYNNNKCCP---------------------------
------------------D---------YVCKK-YPWCSYNLGK----------------
--------------
>SP_rep_c1306.1
------------------------------------------------------------
-------------ECLG--QFKSCDYNNNKCCP---------------------------
------------------D---------YVCKK-YPWXQI--------------------
--------------
>SP_rep_c5847.1
------------------------------------------------------------
-------------ECLG--QFKSCDYNNNKCCP---------------------------
------------------D---------YVCKK-YPWCRYNLR-----------------
--------------
>SP_s38745.2
------------------------------------------------------------
-------------ECLG--QFKSCDYNNNKCCP---------------------------
------------------D---------YVCKVDTDVLP---------------------
--------------
>SP_rep_c8434.2
------------------------------------------------------------
-------------ECLG--QFKSCDYNNNKCCP---------------------------
------------------D---------YVCKK-YP------------------------
--------------
>SP_s20042.1
------------------------------------------------------------
-------------ECLG--QFKSCDYNNNKCCP---------------------------
------------------D---------YVCKK-Y-------------------------
--------------
>SP_c29041.1
------------------------------------------------------------
-------------ECLG--QFKSCDYNNNKCCP---------------------------
------------------D---------YVCKK-YPWCRYNLGISYI-------------
--------------
>SP_rep_c19652.1
------------------------------------------------------------
-------------ECLG--QFKSCDYNNNKCCP---------------------------
------------------D---------YVCKK-YPWCRYNLGNIDAYEIQ---------
--------------
>SP_rep_c16851.1
------------------------------------------------------------
-------------ECLG--QFKSCDYNNNKCCP---------------------------
------------------D---------YVCKK-YPWCRYNLG-----------------
--------------
>SP_rep_c24624.1
------------------------------------------------------------
-------------ECLG--QFKSCDYNNNKCCP---------------------------
------------------D---------YVCKK-YPWCRY--------------------
--------------
>SP_rep_c20888.3
------------------------------------------------------------
-------------ECLG--QFKSCDYNNNKCCP---------------------------
------------------D---------YVCKK-YPWCRYNLGKKRFGNMMKCPHRE---
--------------
>SP_rep_c56.3
------------------------------------------------------------
-------------ECLG--QFKSCDYNNNKCCP---------------------------
------------------D---------YVCKK-YPWCRYNLGK----------------
--------------
>SP_c31099.1
------------------------------------------------------------
-------------ECLG--QFKSCDYNNNKCCP---------------------------
------------------D---------YVCKK-YPWCRYNLGK----------------
--------------
>SP_rep_c21988.1
------------------------------------------------------------
-------------ECLG--QFKSCDYNNNKCCP---------------------------
------------------D---------YVCKK-YPWCRYNLGK----------------
--------------
>SP_rep_c8710.4
------------------------------------------------------------
-------------ECLG--QFKSCDYNNNKCCP---------------------------
------------------D---------YVCKK-YPWCRYNLGK----------------
--------------
>SP_rep_c8269.3
------------------------------------------------------------
-------------ECLG--QFKSCDYNNNKCCP---------------------------
------------------D---------YVCKK-YPWCRYNLGK----------------
--------------
>SP_rep_c18973.1
------------------------------------------------------------
-------------ECLG--QFKSCDYNNNKCCP---------------------------
------------------D---------YVCKK-YPWCRYNLGKIEMRMKIQACLLLRIG
--------------
>SP_rep_c25310.2
------------------------------------------------------------
-------------ECLG--QFKSCDYNNNKCCP---------------------------
------------------D---------YVCKK-YPWCRYNLGK----------------
--------------
>SP_rep_c12688.1
------------------------------------------------------------
-------------ECLG--QFKSCDYNNNKCCP---------------------------
------------------D---------YVCKK-YPWCRYNLGK----------------
--------------
>SP_rep_c7861.1
------------------------------------------------------------
-------------ECLG--QFKSCDYNNNKCCP---------------------------
------------------D---------YVCKK-YPWCRYNLGK----------------
--------------
>SP_c32344.2
------------------------------------------------------------
-------------ECLG--QFKSCDYNNNKCCP---------------------------
------------------D---------YVCKK-YPWCRYNLGK----------------
--------------
>SP_rep_c21029.2
------------------------------------------------------------
-------------ECLG--QFKSCDYNNNKCCP---------------------------
------------------D---------YVCKK-YPWCRYNLGK----------------
--------------
>SP_rep_c13189.1
------------------------------------------------------------
-------------ECLG--QFKSCDYNNNKCCP---------------------------
------------------D---------YVCKK-YPWCRYNLGK----------------
--------------
>SP_c28522.2
------------------------------------------------------------
-------------ECLG--QFKSCDYNNNKCCP---------------------------
------------------D---------YVCKK-YPWCRYNLGK----------------
--------------
>SP_rep_c6676.2
------------------------------------------------------------
-------------ECLG--QFKSCDYNNNKCCP---------------------------
------------------D---------YVCKK-YPWCRYNLGK----------------
--------------
>SP_rep_c34982.2
------------------------------------------------------------
-------------ECLG--QFKSCDYNNNKCCP---------------------------
------------------D---------YVCKK-YPWCRYNLGK----------------
--------------
>SP_rep_c13387.1
------------------------------------------------------------
-------------ECLG--QFKSCDYNNNKCCP---------------------------
------------------D---------YVCKK-YPWCRYNLGK----------------
--------------
>SP_c33377.2
------------------------------------------------------------
-------------DCLG--QWSGCDPKDNKCCE---------------------------
------------------N---------YACTWKYPWCRYKLW-----------------
--------------
>SP_rep_c3088.1
------------------------------------------------------------
-------------DCLG--QWSGCDPKDNKCCE---------------------------
------------------N---------YACTWKYPWCRYKLW-----------------
--------------
>SP_rep_c3846.1
------------------------------------------------------------
-------------DCLG--QWASCEPKNSKCCK---------------------------
------------------------------------------------------------
--------------
>SP_rep_c7844.1
------------------------------------------------------------
-------------DCLG--QWASCEPKNSKCCP---------------------------
------------------N---------MACTWNTLGSQISRW-----------------
--------------
>SP_rep_c21145.1
------------------------------------------------------------
-------------DCLG--QWASCEPKNSKCCP---------------------------
------------------X---------YACTW---------------------------
--------------
>SP_rep_c4908.1
------------------------------------------------------------
-------------DCLG--QWASCEPKNSKCCP---------------------------
------------------Q---------YACTWKYPWCRYRAGK----------------
--------------
>SP_rep_c22902.1
------------------------------------------------------------
-------------DCLG--QWASCEPKXSKCCP---------------------------
------------------N---------YACTWKYPWCRYRAGK----------------
--------------
>SP_rep_c18189.1
------------------------------------------------------------
-------------DCLG--QWASCELKNSKCCP---------------------------
------------------N---------YACTWKYPWCRYRAGKMRCV------------
--------------
>SP_rep_c16148.4
------------------------------------------------------------
-------------DCLG--QWASCEPKNSKCCP---------------------------
------------------N---------YACTWNTLGADI--------------------
--------------
>SP_rep_c3309.1
------------------------------------------------------------
-------------DCLG--QWASCEPKNSKCCP---------------------------
------------------N---------YACTWKYH------------------------
--------------
>SP_rep_c5444.1
------------------------------------------------------------
-------------DCLG--QWASCEPKNSKCCP---------------------------
------------------N---------YACTWNNPSVQISRW-----------------
--------------
>SP_rep_c24133.3
------------------------------------------------------------
-------------DCLG--QWASCEPKNSKCCP---------------------------
------------------N---------YACT----------------------------
--------------
>SP_c23867.2
------------------------------------------------------------
-------------DCLG--QWASCEPKNSKCCP---------------------------
------------------N---------YACTWKYPWCRYRAGK----------------
--------------
>SP_c26494.3
------------------------------------------------------------
-------------DCLG--QWASCEPKNSKCCP---------------------------
------------------N---------YACTWKYPWCRYRAGK----------------
--------------
>SP_rep_c17204.1
------------------------------------------------------------
-------------DCLG--QWASCEPKNSKCCP---------------------------
------------------N---------YACTWKYPWCRYRAGK----------------
--------------
>SP_rep_c16490.1
------------------------------------------------------------
-------------DCLG--QWASCEPKNSKCCP---------------------------
------------------N---------YACTWKYPWCRYRAGK----------------
--------------
>SP_rep_c19089.1
------------------------------------------------------------
-------------DCLG--QWASCEPKNSKCCPNRTSISFMSVSSSQGLISKTTLDLATS
GVFWTSCFHMPLAFLLEAD---------LQPHHPHPRNQINLYHHHRRLH----------
--------------
>SP_rep_c14320.2
------------------------------------------------------------
-------------DCLG--QWASCEPKNSKCCP---------------------------
------------------N---------YDMYLEIPLVQISRW-----------------
--------------
>SP_rep_c11973.1
------------------------------------------------------------
-------------DCLG--QWASCEPKNSKCCP---------------------------
------------------T-----------------------------------------
--------------
