# Supplementary material for: SVM-Based Prediction of Propeptide Cleavage Sites in Spider Toxins Identifies Toxin Innovation in an Australian Tarantula
Source: PLoS One. 2013 Jul 22;8(7):e66279. doi: 10.1371/journal.pone.0066279 (PMC3718798; doi:10.1371/journal.pone.0066279)
Supplement: Dataset S2 — Zipped file containing CLANS clusters of sequences by similarity in FASTA format. (ZIP) [file pone.0066279.s006.zip › aligned_C_112_mature.fasta]

>SP_s43058.1
-------------YCQNEYS----LFQFL---LIPLHRGK--YRIF------I-FLGLRN
YNFDVECVK---------IIY--------------------------------
>SP_s14621.1
AETEEDRNSRQKTLLGRRMF----PVKMR---NRPCCG-G--LSCQETFGYGW-W-----
YGTPFV-----------------------------------------------
>SP_rep_c212.4
------------------CWGENVPCENE---KSPCCG-G--LSCQEX----F-W-----
IRMVVRNSV---------LCEK-------------------------------
>SP_rep_c31742.2
------------------CWGENVPCENE---KSPCCG-G--LSCQETFGYGW-W-----
YGTPYPKVS--------------------------------------------
>SP_rep_c4299.1
------------------CWGENVPCENE---KSPCCG-G--LSCQETFGYGW-WYGTPF
CVRNKADCH--------FAENGFLHFAGKKS----------------------
>SP_rep_c78.2
------------------CWGENVPCENE---KSPCCG-G--LSCQETFGYGW-WYGTPF
CVRNKG-----------------------------------------------
>SP_rep_c951.1
-------------SRQKRCWGENVPCENE---KSPCCG-G--LSCQETFGYGW-WYGTPF
CVRNKG-----------------------------------------------
>SP_rep_c344.1
------------------CWGENVPCENE---KSPCCG-G--LSCQETFGYGW-WYGTPF
CVRNKG-----------------------------------------------
>SP_rep_c904.1
------------------CWGENVPCENE---KSPCCG-GRVMSRD------F-W-----
YTDGGTELR--------FV----------------------------------
>SP_rep_c3402.4
------------------CWGENVPCENE---KITMLW-GTVMSRD------F-W-----
IRMVVRNSV---------LCEK-------------------------------
>SP_s36816.1
------------------CWGENVPCEMR---NHHAVGTV--MSRD------F-W-----
IRMVVRNSV---------CVRNKG-----------------------------
>SP_s26177.1
------------------CWGENVPCEMR---NHHAVGTVMSRD---------FW-----
IRMVVRNSV---------CV---------------------------------
>SP_rep_c31355.4
------------------CWGENVPCENE---KSPCCG-DCHVKRL--------------
LDTDGGTPT--------------------------------------------
>SP_s37299.1
------------------CWGENVPCENE---KSPMLWGT--VDVKRLLDTGW-WYGTPF
CVRNKG-----------------------------------------------
>SP_rep_c32142.1
-------------YCQKWAT----GVSTI----SSTSETT--PAST------T-V-----
IARHVHSYF---------LIHCMVA----------------------------
>SP_s42184.2
-------------YCQKWMW----TCGQK-EEMQDIAESE--FEAS-NELRQL-GLLLEV
LKDDLQEAD--------RAETEEDRNSRQKRCWARMFPVKMRNTPCCGGRVMS
>SP_rep_c33556.1
-------------YCQNGCG----PVMQK-----EMLR-R--HGLR------T-V-----
VQRDSDNSN--------------------------------------------
>SP_rep_c540.1
-------------YCQKMDSG---PVMQK----ENAAK-T--WLAN------C-G-----
AKKXLG-----------------------------------------------
>SP_s12850.1
-------------YCQNGCG----PVMQK----ENAAK-T--WLAN------C-------
GAKETRIIP---------INILF------------------------------
>SP_rep_c4203.1
-------------YCQNGCG----PVMQK----ENAAK-T--WLAN------C-------
GAKETRIIP--------INIL--------------------------------
>SP_rep_c30621.1
-------------YCQNGCG----PVMQK----ENAAK-T--WLAN------C-------
GAKETRIIP---------N----------------------------------
>SP_rep_c25155.3
-------------YCQNGCG----PVMQK----ENAAK-T--WLAN------C-G-----
AKETRIIPN--------------------------------------------
>SP_s28575.1
-----------KTIAKNGCG----PVMQK----ENAAK-T--WLAN------C-G-----
AKRGSDNSK---------LIYYF------------------------------
>SP_s6936.1
-------------YCQNGCG----PVMQK----ENAAK-T--WLAN------C-G-----
SKRDSDNSK---------LIILFDAFY--------------------------
>SP_c23969.2
-------------YCQNGCG----PVMQK----ENAAK-T--WLAN------C-G-----
AKRDSDNSK---------LIYYFDAFYIEIIVP--------------------
>SP_rep_c31218.2
-------------YCQNGCG----PVMQK-----KCCE-D--MACE------L-W-----
CKRDS------------------------------------------------
>SP_s38914.1
-------------YCQKWMW----PVMQK----ENDCE-D--MACE------L-W-----
CKKXLGYSK---------LIYYF------------------------------
>SP_s28077.1
-------------YCQKWMW----TCDAETYFCRKATR--------------R-WPHIVR
LQHPERVNI--------ASSIEIAWWYADLRKR--------------------
>SP_rep_c33423.4
-------------YCQNGCG----TCDAE----RKCCE-D--MACE------L-------
------VVP--------------------------------------------
>SP_s38503.1
-------------YCQKWMW----TCDAE----RNAAK-T--WLAN------C-G-----
DKKRLG-----------------------------------------------
>SP_s36958.1
-------------YCQKWMW----TCDAE----RNAAK-T--WLAN------C-G-----
DKKXLG-----------------------------------------------
>SP_rep_c2830.1
-------------YCQKWMW----TCDAE----RNAAK-T--WLAN------C-------
GAKETRIIP---------I----------------------------------
>SP_s43011.1
-------------YCQKWMW----TCDAE----RNAAK-T--WLAN------C-G-----
AKXDSDNSK---------LYIILTHSTSKFIVP--------------------
>SP_c17984.1
-------------YCQKWMW----TCDAE----RNAAK-T--WLAN------C-G-----
AKRDSDNSK---------LIYYFDGSVASSFHDIKK-----------------
>SP_c34358.1
-------------YCQKWMW----TCDAE----RNAAK-T--WLAN------C-G-----
AKRDSDNSK---------LIYYLTHSTSKL-----------------------
>SP_s6618.2
-------------YCQKWMW----TCDAE----ENAAK-T--WLAN------C-G-----
AKXDSDNSK---------LIYYFDAFYIEIIVP--------------------
>SP_s38788.1
-------------YCQKWMW----TCDAE----RNAAK-T--WLAN------C-G-----
AKXDSDNSK---------LIYYFDAFYIEIY----------------------
>SP_s37856.2
-------------YCQKWMW----TCDAE----RNAAK-T--WLAN------C-G-----
AKXDSDNSK---------LIYYFDAFYIEIIVP--------------------
>SP_rep_c23974.2
-------------YCQKWMW----TCDAE----RNAAK-T--WLAN------C-G-----
AKXDSDNSK---------LI---------------------------------
>SP_s37339.1
-------------YCQKWMW----TCDAE----RNAAK-T--WLAN------C-G-----
AKXDSDNSK---------LIYLFD-----------------------------
>SP_s16213.1
-------------YCQKWMW----TCDAE----RNAAK-T--WLAN------C-------
GAKETRIIP---------N----------------------------------
>SP_s4881.1
-------------YCQKWMW----TCDAE----RNAAK-T--WLAN------C-G-----
AKXDWIIPN--------------------------------------------
>SP_rep_c16209.1
-------------YCQKWMW----TCDAE----RNAXK-T--WLAN------C-G-----
AKRDSDNSK---------LIYYFDAFYIEIIVP--------------------
>SP_rep_c10271.1
-------------YCXKWMW----TCDAE----RNAAK-T--WLAN------C-G-----
AKRDSDNSK---------LIYYFDAFYIEIIVP--------------------
>SP_rep_c9975.2
-------------YCQKWMW----TCDAE----RKAAK-T--WLAN------C-G-----
AKRDSDNSK---------LIYYFDAFYIEIIVP--------------------
>SP_s38090.1
-------------YCQKWMW----TCDAE----RNAAK-T--WLAN------C-G-----
AKRDSDNSK---------LIYYFDAFYIEIIVP--------------------
>SP_s20433.1
-------------YCQKWMW----TCDAE----KKMLR-RHGLRTV--------------
VTKETRIIT--------KLIYYFDAFYIEIIVP--------------------
>SP_rep_c1178.2
-------------YCQKWMW----TCDAE----RKCXR-RHGLRTV------V-------
TKRDSDNSK---------LIYYFDAFYIEIIVP--------------------
>SP_s2253.2
-------------YCQKWMW----TCDAR----KKCCE-D--MACE------L-W-----
-----------------------------------------------------
>SP_s41561.1
-------------YCQKWMW----TCDAE----RKCCE----RTMD------L-------
AKLVGRQKR--------RT----------------------------------
>SP_rep_c3648.2
-------------YCQKWMW----TCDEE----RKCCE-D--MACE------L-------
-----------------------------------------------------
>SP_rep_c2290.1
-------------YCQKWMW----TCDAE----XKCCE-D--MACE------L-W-----
-----------------------------------------------------
>SP_rep_c2838.3
-------------YCQXWMW----TCDAE----RKCCE-D--MACE------L-W-----
CKRDSDNSK---------LIYYFDAFYIEIIVPLT------------------
>SP_c28579.1
-------------YCQKWMW----TCDAE----RRCCE-D--MACE------L-W-----
CKKRHGSYI---------FFVLFLLL---------------------------
>SP_s42701.1
-------------YCQEWMW----TCDAE----RKCCE-D--MACE------L-W-----
CKKRTRIIP---------N----------------------------------
>SP_s38357.2
-------------YCQKWMW----TCDAE----RKCCERT--MACE------L-W-----
CKKRLG-----------------------------------------------
>SP_c29251.2
-------------YCQKRMW----TCDAE----RKCCE-D--MACE------L-W-----
CKKRLG-----------------------------------------------
>SP_c29008.3
-------------YCQKWMW----TCDAE----RKCCE-D--MAAN------X-G-----
AKRDSDNSK---------LIYYFDAFYIEIIVP--------------------
>SP_c18872.1
-------------YCQKWMW----TCDAE----RKCCE-D--MACE------L-W-----
CQKETRIIP---------N----------------------------------
>SP_c27366.2
-------------YCQKWMW----TCDAE----RKCCE-D--MACE------L-W-----
CKRSSF-----------------------------------------------
>SP_rep_c5099.1
-------------YCQKWMW----TCDAE----RKCCE-D--MACE------L-W-----
CKKXTRIIP---------NYILFDAFYIEIIVP--------------------
>SP_c32983.5
-------------YCQKWMW----TCDAE----RKCCE-D--MACE------L-W-----
CKRDSDNSK---------LIYYFDAFYIEIIVP--------------------
>SP_s41997.2
-------------YCQKWMW----TCDAE----RKCCE-D--MACE------L-W-----
CKNETRIIP---------N----------------------------------
>SP_s41466.2
-------------YCQKWMW----TCDAE----RKCCE-D--MACE------L-W-----
CKKETRIIP--------KLIYYFDAFYIEIIVP--------------------
>SP_rep_c1422.2
-------------YCQKWMW----TCDAE----RKCCE-D--MACE------L-W-----
CKKETRINS--------KINILF------------------------------
>SP_rep_c3092.1
-------------YCQKWMW----TCDAE----RKCCE-D--MAXE------L-W-----
CKKXLG-----------------------------------------------
>SP_s41330.2
-------------YCQKWMW----TCDAE----RKCCE-D--MACE------L-W-----
CKRDR------------------------------------------------
>SP_s42812.2
-------------YCQKWMW----TCDAE----RKCCE-D--MACE------L-W-----
CKRYQF-----------------------------------------------
>SP_s4282.1
-------------YCQKWMW----TCDAE----RKCCE-D--MACE------L-W-----
CKKXLG-----------------------------------------------
>SP_rep_c12105.2
-------------YCQKWMW----TCDAE----RKCCE-D--MACE------L-W-----
CKRDSDNSK---------LIYYLTHSTSNYSSVIREI----------------
>SP_s15073.1
-------------YCQKWMW----TCDAE----RKCCE-D--MDLR------T-V-----
VTKXDSK----------------------------------------------
>SP_rep_c9543.1
-------------YCQKWMW----TCDAE----RKCCE-D--MACE------L-W-----
CKKETRIIP--------KXIILF------------------------------
>SP_rep_c3152.3
-------------YCQKWMW----TCDAE----RKCCE-D--MACE------L-X-----
CKKRLG-----------------------------------------------
>SP_s9994.2
-------------YCQKWMW----TCDAE----RKCCE-D--MACV------L-W-----
CKKXLG-----------------------------------------------
>SP_rep_c2282.2
-------------YCQKWMW----TCDAE----RKCCE-D--MACE------L-W-----
CXKETRIIP--------N-----------------------------------
>SP_s41628.2
-------------YCQKWMW----TCDAE----RKCCE-D--MACE------L-W-----
CKKXTRIIP--------N-----------------------------------
>SP_rep_c21921.1
-------------YCQKWMW----TCDAE----RKCCE-D--MACE------L-W-----
XQKETRIIP--------N-----------------------------------
>SP_rep_c900.2
-------------YCQKWMW----TCDAE----RKCCE-D--MACE------L-W-----
CKKXLG-----------------------------------------------
>SP_rep_c27235.2
-------------YCQKWMW----TCDAE----RKCCE-D--MACE------L-W-----
LQ---------------------------------------------------
>SP_rep_c5320.2
-------------YCQKWMW----TCDAE----RKCCE-D--MACE------L-W-----
CKRDSDNSK---------LIYYLTHSTSKL-----------------------
>SP_rep_c16267.2
-------------YCQKWMW----TCDAE----RKCCE-D--MACX------T-V-----
VQKETRIIP--------KLIYYFGIIY--------------------------
>SP_c26679.1
-------------YCQKWMW----TCDAE----RKCCE-D--MACE------L-K-----
L----------------------------------------------------
>SP_s39048.1
-------------YCQKWMW----TCDAE----RKCCE-D--MACE------L-W-----
CKKETRIIP--------N-----------------------------------
>SP_s42142.1
-------------YCQKWMW----TCDAE----RKCCE-D--MACE------L-W-----
CKKXLG-----------------------------------------------
>SP_rep_c5537.6
-------------YCQKWMW----TCDAE----RKCCE-D--MACE------L-W-----
CKETRIIPN--------------------------------------------
>SP_s21274.1
-------------YCQKWMW----TCDAE----RKCCERT------------I-G-----
LDETSR-----------------------------------------------
>SP_s42269.1
-------------YCQKWMW----TCDAE----RKCCE-D--MACG------T-V-----
VQKETRIIP--------N-----------------------------------
>SP_c26976.2
-------------YCQKWMW----TCDAE----RKCCE-D--MACE------L-W-----
CKRRLG-----------------------------------------------
>SP_s40945.3
-------------YCQKWMW----TCDAE----RKCCE-D--MACE------L-W-----
CKKRLGSPT--------RQIVLSKTSEDVGK----------------------
>SP_s9591.1
-------------YCQKWMW----TCDAE----RKCCE-D--MACE------L-W-----
CKKRLGGIRRERKYRNTRPFYSFSDGLYFSSLPLKLKRTILRRNAEDSWWTCG
>SP_c25769.3
-------------YCQKWMW----TCDAE----RKCCE-D--MACE------L-W-----
CKKRLG-----------------------------------------------
>SP_rep_c14261.2
-------------YCQKWMW----TCDAE----RKCCE-D--MACE------L-W-----
CKKRLG-----------------------------------------------
>SP_s40847.2
-------------YCQKWMW----TCDAE----RKCCE-D--MACE------L-W-----
-----------------------------------------------------
>SP_rep_c13258.6
-------------YCQKWMW----TCDAE----RKCCE-D--MACE------L-W-----
CK---------------------------------------------------
>SP_c28971.1
-------------YCQKWMW----TCDAE----RKCCE-D--MACE------L-W-----
CK---------------------------------------------------
>SP_rep_c1956.3
-------------YCQKWMW----TCDAE----RKCCE-D--MACE------L-W-----
CKKRLG-----------------------------------------------
>SP_rep_c15108.3
-------------YCQKWMW----TCDAE----RKCCE-D--MACE------L-W-----
CKKRLG-----------------------------------------------
>SP_rep_c6969.1
-------------YCQKWMW----TCDAE----RKCCE-D--MACE------L-W-----
CKKRLG-----------------------------------------------
>SP_s37892.2
-------------YCQKWMW----TCDAE----RKCCE-D--MACE------L-W-----
-----------------------------------------------------
>SP_rep_c11091.2
-------------YCQKWMW----TCDAE----RKCCE-D--MACE------L-W-----
CKKRLG-----------------------------------------------
>SP_rep_c5359.3
-------------YCQKWMW----TCDAE----RKCCE-D--MACE------L-W-----
CKKRLG-----------------------------------------------
>SP_c24352.2
-------------YCQKWMW----TCDAE----RKCCE-D--MACE------L-W-----
CKKRLG-----------------------------------------------
>SP_rep_c2415.1
-------------YCQKWMW----TCDAE----RKCCE-D--MACE------L-W-----
CKK--------------------------------------------------
>SP_s25048.2
-------------YCQKWMW----TCDAE----RKCCE-D--MACE------L-W-----
CKKRLG-----------------------------------------------
>SP_s42727.2
-------------YCQKWMW----TCDAE----RKCCE-D--MACE------L-W-----
CKKRLG-----------------------------------------------
>SP_s37027.2
-------------YCQKWMW----TCDAE----RKCCE-D--MACE------L-W-----
CKKRLG-----------------------------------------------
>SP_c27070.1
-------------YCQKWMW----TCDAE----RKCCE-D--MACE------L-W-----
CKKRLG-----------------------------------------------
>SP_s37455.1
-------------YCQKWMW----TCDAE----RKCCE-D--MA----------------
-----------------------------------------------------
>SP_rep_c900.5
-------------YCQKWMW----TCDAE----RKCCE-D------------M-------
-----------------------------------------------------
>SP_s38851.1
-------------YCQKWMW----TCDAE----RKCCE-A--WLAN------C-G-----
AKXDSDNSK---------LIYYFDAFYIEIIVP--------------------
>SP_s36506.1
-------------YCQKWMW----TCDAE----RKCCGRR--WLAN------C-G-----
AKKRLG-----------------------------------------------
>SP_rep_c24451.2
-------------YCQKWMW----TCDAE----RKCCD----------------------
-----------------------------------------------------
