# Supplementary material for: SVM-Based Prediction of Propeptide Cleavage Sites in Spider Toxins Identifies Toxin Innovation in an Australian Tarantula
Source: PLoS One. 2013 Jul 22;8(7):e66279. doi: 10.1371/journal.pone.0066279 (PMC3718798; doi:10.1371/journal.pone.0066279)
Supplement: Dataset S2 — Zipped file containing CLANS clusters of sequences by similarity in FASTA format. (ZIP) [file pone.0066279.s006.zip › aligned_D_73_mature.fasta]

>SP_rep_c2243.1
LCSREGEFCAEELDSCYQ-NCK--------------------------------------
-----------------------------
>SP_s39141.1
LCSREGEFCYKMRSAAQVFTARHLFFIAT------------------------------K
IKICCATKSTLSSMKWFFLCWNNKR----
>SP_s32808.1
LCSREGEFCYKMKNKCLATKIKSVAL----------------------------------
-------KKSLSSMKWFFLCWNNKR----
>SP_rep_c361.1
LCSREGEFCYKMRKCCSGLSHLGS------------------------------------
-----------------------------
>SP_rep_c5923.1
LCSREGEFCYKMRKCCSGLSHL--------------------------------------
-----------------------------
>SP_s38048.1
LCSREGEFCYKMRKCCSRLF---LIL----------------------------------
-----------------------------
>SP_s42463.1
LCSREGEFCYKMRRCCSGLYCKAFVLHLLQ-----------------------------K
LNLLCSKSTLSSIEMVLYCVGNNKR----
>SP_s6364.1
LCSREGEFCYKMRKCCSGLYCKAFVFIAT------------------------------K
IKSVVLKKYTELNEMVLSVLE--------
>SP_s42187.1
LCSREGEFCYKMRKCCSGLYCKAFVFIAT------------------------------K
IKSVVLKKYTELNEMV-------------
>SP_s40826.1
LCSREGEFCYKMRKCCSGLYCKAFVLHCS------------------------------K
DLSSNEEQM--------------------
>SP_s41974.1
LCSREGEFCYKMRKCCSGLYCKAFVLHCS------------------------------K
DLSSTLLQ---------------------
>SP_s42294.2
LCSREGEFCYKMRKCCSGLYCKAFVLHCY------------------------------K
N----------------------------
>SP_rep_c2062.1
LCSREGEFCYKMRKCCSGLYCKAFVLHCY------------------------------K
NXNLLCSKSTLSSMKWFFLCWNNKR----
>SP_rep_c5200.1
LCSREGEFCYKMRKCCSGLYCKAFVLHCY------------------------------K
N----------------------------
>SP_s36223.1
LCSREGEFCYKMRKCCSGLYCKAFVLHCY------------------------------K
N----------------------------
>SP_s41809.1
LCSREGEFCYKMRKCCSGLYCKAFVLHCY------------------------------K
N----------------------------
>SP_rep_c3257.1
LCSREGEFCYKMRKCCSGLYCKAFVLHCY------------------------------K
N----------------------------
>SP_s42892.1
LCSREGEFCYKMRKCCSGLYCKAFVLHCY------------------------------K
N----------------------------
>SP_s37135.1
LCSREGEFCYKMRKCCSGLYCKAFVLHCY------------------------------K
N----------------------------
>SP_rep_c20595.2
LCSREGEFCYKMRKCCSGLYCKAFVLHCY------------------------------K
N----------------------------
>SP_s40336.1
LCSREGEFCYKMRKCCSGLYCKAFVLHCY------------------------------K
N----------------------------
>SP_s37439.1
LCSREGEFCYKMRKCCSGLYCKAFVLHCY------------------------------K
N----------------------------
>SP_rep_c1439.2
LCSREGEFCYKMRKCCSGLYCKAFVLHCY------------------------------K
N----------------------------
>SP_s38585.2
LCSREGEFCYKMRKCCSGLYCKAFVLHCY------------------------------K
N----------------------------
>SP_rep_c3956.1
LCSREGEFCYKMRKCCSGLYCKAFCSSLLQ-----------------------------K
IKICCAQKSH-------------------
>SP_s5081.1
LCSREGEFCYKMRKCCSGLYCKAFVFIAT------------------------------K
IKSVVLQKVTELNEMVLSVLE--------
>SP_rep_c18604.1
LCSREGEFCYKMRKCCSGLTARHLSSLLT------------------------------K
IKSVVLKKSLSSMKLVLSVLGIIKX----
>SP_s19564.1
LCSREGEFCYKMRKCCSGLYCKAICSSLLT-----------------------------K
IKSVVLQKVH-------------------
>SP_rep_c9042.2
LCSREGEFCYKMRKCCSGLYCKAFVLFEH------------------------------N
EMVLSVLE---------------------
>SP_s42240.1
LCSREGEFCYKMRKCCSGLTARHLFFIAT------------------------------K
IKICCAQKVH-------------------
>SP_s37975.1
LCSREGEFCYKMRKCCSGLTARHLFFIAT------------------------------K
IKSVVLKK-SLSSMKWFFLCWNNKR----
>SP_rep_c14775.2
LCSREGEFCYKMRKCCSGLYCKAFVFIAT------------------------------K
IKSVVLQKVH-------------------
>SP_s36619.1
LCSREGEFCYKMRKCCSGLYCKAICSHC--------------------------------
-----------------------------
>SP_s41343.1
LCSREGEFCYKMRKCCSGLTARHLSSLLQ------------------------------K
LKSVVLKKYTE------------------
>SP_rep_c2180.1
LCSREGEFCYKMRKCCSGLYCKAFVFIAT------------------------------K
IKICCAQKSTLSSMKWFFLCWNNKR----
>SP_s37740.1
LCSREGEFCYKMRKCCSGLYCRIHLLSNRA------------------------------
-----------------------------
>SP_rep_c2681.2
LCSREGEFCYKMRKCCSGLYCKAHRG----------------------------------
-----------------------------
>SP_s8496.1
LCSREGEFCYKMRKCCSGLYCRIHLLSN-------------------------------R
DLTLLERR---------------------
>SP_rep_c17584.1
LCSREGEFCYKMRKCCSGLYCKAFVFIAT------------------------------K
IKICCAQKVTELNEMVLSVLE--------
>SP_s37875.1
LCSREGEFCYKMRKCCSGLYCKAFVFIAT------------------------------K
IKSVVLKKVTE------------------
>SP_s39007.1
LCSREGEFCYKMRKCCSGLYXKAFVLHC--------------------------------
-----------------------------
>SP_s41031.1
LCSREGEFCYKMRKCCSGLYCKAFVFIAT------------------------------K
IKICCAQKVH-------------------
>SP_s36191.1
LCSREGEFCYKMRKCCSGLYCKAFV----------------------------------R
EKVNSATK---------------------
>SP_rep_c13391.1
LCSREGEFCYKMRKCCSGLYCKAFVFIAT------------------------------K
IKSVVLKK-SLSSMKWFFLCWNNK-----
>SP_s9835.1
LCSREGEFCYKMRKCCSGLTARHLFFIAN------------------------------K
N----------------------------
>SP_s6069.2
LCSREGEFCYKMRKCCSGLYCKAFVLHCY------------------------------K
IKICCAQKYTELNEMVL------------
>SP_s36391.2
LCSREGEFCYKMRKCCSGLYCKAFVLHCY------------------------------K
IKICCAQKYTELNEMVLSVLE--------
>SP_rep_c2627.2
LCSREGEFCYKMRKCCSGLYCKAFVLHCY------------------------------K
IKICCAQKYTELNEMVLSVLDNK------
>SP_s16448.2
LCSREGEFCYKMRKCCSGLYCKAFVLHCY------------------------------K
IKICCAQKYTELNEMVLSVLE--------
>SP_rep_c6101.3
LCSREGEFCYKMRKCCSGLYCKAFVLHCY------------------------------K
IKICCAQKYTELNEMVLLCWN--------
>SP_rep_c36451.3
LCSREGEFCYKMRKCCSGLYCKAFVLHCY------------------------------K
IKICCAQKYTVLNEMVLSVXE--------
>SP_s40747.2
LCSREGEFCYKMRKCCSGLYCKAFVLHCY------------------------------K
IKICCAQKYTVLNEMVLYCVGI-------
>SP_s37512.1
LCSREGEFCYKMRKCCSGLYCKAFVLHCSKDLSSTFSFCSRMRKCCSGLYCKAFVFIATK
IKSVVLKKYTELNEMVLSVLE--------
>SP_rep_c1221.1
LCSREGEFCYKMRKCCSGLYCKAFVLHCY------------------------------X
N----------------------------
>SP_s37759.1
LCSREGEFCYKMRKCCSGLYCKAFVLHCY------------------------------K
IKSVVL-KSTLSSMKWFFLCWNNKDNATA
>SP_s32213.1
LCSREGEFCYKMRKCCSGLYCKAFVFIAT------------------------------K
LKSVVLKKYTELNEMVLSVLE--------
>SP_s17932.1
LCSREGEFCYKMRKCCSGLYCKAFVLHCY------------------------------K
IKICCAQKVTLSSMKWFFLCWN-------
>SP_s21975.1
LCSREGEFCYKMRKCCSGLYCKAFVLHCYK-----------------------------K
LKSVVLKKVH-------------------
>SP_rep_c1385.2
LCSREGEFCYKMRKCCSGLYCKAFVLHCY------------------------------K
IKILLCSKSTTVAQ---------------
>SP_s40998.2
LCSREGEFCYKMRKCCSGLYCKAFVLHCYK-----------------------------K
LKSVVLKKVN-------------------
>SP_rep_c1015.2
LCSREGEFCYKMRKCCSGLYCKAFVLHCY------------------------------K
X----------------------------
>SP_rep_c4489.1
LCSREGEFCYKMRKCCSGLYCKAFVLHCY------------------------------K
IKICCAQKVH-------------------
>SP_rep_c36239.1
LCSREGEFCYKMRKCCSGLYCKAFVLHCY------------------------------K
IKICCAQKVHCAQ----------------
>SP_s36929.2
LCSREGEFCYKMRKCCSGLYCKAFVLHCY------------------------------K
IKICCAQKVH-------------------
>SP_s38045.2
LCSREGEFCYKMRKCCSGLYCKAFVLHCY------------------------------K
IKICCAQKVH-------------------
>SP_s42306.1
LCSREGEFCYKMRKCCSGLYCKAFVLHC--------------------------------
-----------------------------
>SP_s28062.1
LCSREGEFCYKMRKCCSGLYCKAFVLH---------------------------------
-----------------------------
>SP_s41112.2
LCSREGEFCYKMRKCCSGLYCKAFVLHCY------------------------------K
IKI--------------------------
>SP_s4439.1
LCSREGEFCYKMRKCCSGLYCKAFVLH---------------------------------
-----------------------------
>SP_s37446.1
LCSREGEFCYKMRKCCSGLYCKAFVLHC--------------------------------
-----------------------------
>SP_s35888.1
LCSREGEFCYKMRKCCSGL-----------------------------------------
-----------------------------
>SP_s42954.1
LCSREGEFCYKMRKVLLRSLLQGICSSLL------------------------------Q
KLKSVVLKSSLSSMKWFFLCWNNKR----
>SP_rep_c3311.1
LCSREGEFCYKMRKVLLRSLLQGICSSLLQ-----------------------------K
LKICCAQKVH-------------------
