# Supplementary material for: SVM-Based Prediction of Propeptide Cleavage Sites in Spider Toxins Identifies Toxin Innovation in an Australian Tarantula
Source: PLoS One. 2013 Jul 22;8(7):e66279. doi: 10.1371/journal.pone.0066279 (PMC3718798; doi:10.1371/journal.pone.0066279)
Supplement: Dataset S2 — Zipped file containing CLANS clusters of sequences by similarity in FASTA format. (ZIP) [file pone.0066279.s006.zip › aligned_E_68_mature.fasta]

>SP_s38745.1
GCF-KEGHQCPPYI--HSRDSTCCCYN-HNS-----------------------------
--------------------
>SP_s37419.1
GCFNKEQSLDTDVL--PCCRPLLCKGP-SPRRKVCTRP----------------------
--------------------
>SP_s14892.1
GCF-KRTSVSKRTA--PCCRPLLCKGPTHHDVRYALDH-EQTADVYLPVCENFT------
--------------------
>SP_s42113.1
GCF-KEDISVQRLL--PCCRPLLCKGP-SPRP----------------------------
--------------------
>SP_rep_c3718.2
GCF-KEGHQCPKTA--PVVDS-GCKE--EQSLDTDVLP----------------------
--------------------
>SP_s37182.1
GCF-KEGHQCPKTA--PCVD--LCYDK-EQSLDTDVLP----------------------
--------------------
>SP_s43044.1
GCF-KEDISVQKTA--PCCRPLVCKGP-SPRRKVCTRP----------------------
--------------------
>SP_rep_c11891.2
GCF-KEGHQCPKTA--PCCRPLVCKRPHHHDVRYALDH-EQXADVYLPVCENFYEEG---
--------------------
>SP_c24210.2
GCF-KEGHQCPKTA--PCCRPLFKR---------CDRI----------------------
--------------------
>SP_s40395.1
GCF-KEGHQCPKTA--PCCRPLVCKRP-ITTT----------------------------
--------------------
>SP_s38546.1
GCF-KEGHQCPKTA--PCCRPLVCKRP-ITTT----------------------------
--------------------
>SP_s41963.2
GCF-KEGHQCPKTA--PCCRPLVCKGP-ITTT----------------------------
--------------------
>SP_s41946.1
GCF-KEGHQCPKTA--PCCRPLVCKGP-ITTT----------------------------
--------------------
>SP_rep_c9442.1
GCF-KEGHQCPKTA--PCCRPLVCKXP-ITTT----------------------------
--------------------
>SP_s37650.1
GCF-KETHQCPKTA--PCCRPLLCKGP-SPRRKVLHSTMSKQLMFIYRFVRILRRRLK--
--------------------
>SP_s40746.1
GCF-KEGHQCPKTA--PCCRPLVCKGH---------------------------------
--------------------
>SP_rep_c31198.2
GCF-KEGHQCPKTA--PCCRPLXCKGP-SPRRKVCTRP----------------------
--------------------
>SP_rep_c27374.1
GCF-KEGHQCPKTA--PCCRPLXCKGP-SPRRKVCTRP----------------------
--------------------
>SP_rep_c17168.2
GCF-KEGHQCPKTA--PCCGPLLCKGP-SPRRKVCTRP----------------------
--------------------
>SP_s41813.2
GCF-KEGHQCPKTA--PCCRPLLCKRP-ITTT----------------------------
--------------------
>SP_rep_c9071.1
GCF-KEGHQCPKTA--PCCRPLLCKRPHHHDVRYALDH-EQTADVYLPVCENFTKKAKMK
SDDKKMLLLFSF--------
>SP_rep_c28338.1
GCF-KEGHQCPKTA--PCCRPLLCKGP-SCVDKI--------------------------
--------------------
>SP_s41721.1
GCF-KEGHQCPKTA--PCCRPLLVQRP-ITTT----------------------------
--------------------
>SP_s36435.1
GCF-KEGHQCPKTA--PCCRPLLCNGP-SPRRKVCTRP----------------------
--------------------
>SP_s37791.1
GCF-KEGHQCPKTA--PCCRPLLCKGP-SPRRKYALDHEQTADVLFTGL-----------
--------------------
>SP_s36888.2
GCF-KEGHQCPKTA--PCCRPLLCKGP-ITTT----------------------------
--------------------
>SP_s42786.1
GCF-KEGHQCPKTA--PCCRPLLCKGP-SPRRKVCHSDHEQTADVYLPVCENFTKKAKMK
SDDKKMLLLFSLLISSEACL
>SP_rep_c36268.1
GCF-KEGHQCPKTA--PCCRPLLCKGP-SPRRKVCTSTMSKQLMFECIPYVVVVSRKDIS
VQRLLLVVDL----------
>SP_rep_c5532.1
GCF-KEGHQCPKTA--PCCRPLLCKGP-SPRRKVXHSTMSKQLMFIYRFVSNFTK-----
--------------------
>SP_s37838.1
GCF-KEGHQCPKTA--PCCRPLLCKGP-SPRRKVCT------------------------
--------------------
>SP_s37429.1
GCF-KEGHQCPKTA--PCCRPLLCKGP-SPRRKVCT------------------------
--------------------
>SP_s37123.1
GCF-KEGHQCPKTA--PCCRPLLCKGP-SPRRKVCTRP----------------------
--------------------
>SP_s37204.1
GCF-KEGHQCPKTA--PCCRPLLCKGP-SPRRKVCTRP----------------------
--------------------
>SP_rep_c26092.1
GCF-KEGHQCPKTA--PCCRPLLCKGP-SPRRKVCTRP----------------------
--------------------
>SP_c23018.1
GCF-KEGHQCPKTA--PCCRPLLCKGP-SPRRKVCTRP----------------------
--------------------
>SP_s42674.1
GCF-KEGHQCPKTA--PCCRPLLCKGP-SPRRKVCTRP----------------------
--------------------
>SP_s43132.1
GCF-KEGHQCPKTA--PCCRPLLCKGP-SPRRKVCTRP----------------------
--------------------
>SP_s40062.1
GCF-KEGHQCPKTA--PCCRPLLCKGP-SPRRKVCTRP----------------------
--------------------
>SP_s42079.1
GCF-KEGHQCPKTA--PCCRPLLCKGP-SPRRKVCTRP----------------------
--------------------
>SP_rep_c34239.1
GCF-KEGHQCPKTA--PCCRPLLCKG----------------------------------
--------------------
>SP_s37323.1
GCF-KEGHQCPKTA--PCCRPLL-------------------------------------
--------------------
>SP_s37746.1
GCF-KEGHQCPKTA--PCCRPLVCKGP-LPRRKVCTRP----------------------
--------------------
>SP_s40404.1
GCF-KEGHQCPMTA--PCCRPLVCKGP-SPRRKVCTRP----------------------
--------------------
>SP_rep_c36797.1
GCF-KEGHQCPKTA--PCCRPLVCKGP-SPRRKVCTRH----------------------
--------------------
>SP_s41798.1
GCF-KEGHQCPKTA--PCCRPLVCKGP-SPRRKVLSLR----------------------
--------------------
>SP_c24194.1
GCF-KEGHQCPKTA--PCCRPLVCKGP-SPRRKVCTRP----------------------
--------------------
>SP_s42947.1
---------CPKTA--PCCRPLVCKGP-SPRRKVCTRP----------------------
--------------------
>SP_s39164.1
GCF-KEGHQCPKTA--PCCRPLVCKGP-SPRRKVCTRPLSKQTDVYLPVCENFT------
--------------------
>SP_s43035.1
GCF-KEGHQCPKTA--PCCRPLVCKGP-SPRRKVCTRP----------------------
--------------------
>SP_s42688.1
GCF-KEGHQCPKTA--PCCRPLVCKGP-SPRRKVCTRP----------------------
--------------------
>SP_s42941.2
GCF-KEGHQCPKTA--PCCRPLVCKGP-SPRRKVCTRP----------------------
--------------------
>SP_s40473.1
GCF-KEGHQCPKTA--PCCRPLVCKGP-SPRRKV--------------------------
--------------------
>SP_s42948.1
GCS-RKDISVQRLL--LVVDLCYAKAP-SPRRKVCTRP----------------------
--------------------
>SP_s41890.1
GCF-KEDISVQRLL--LVVDLCYAKGP-SPRRKVCTRP----------------------
--------------------
>SP_s39988.1
GCS-RKDISVQRLL--LVVDLWYAKAH-HHDVRYALDH-EQTADVYYRFVRIYEEG----
--------------------
>SP_s39505.1
GCF-KEGHQCPKDCS-LFVDLCYAKAH-HHDVRYALDH-EQN------------------
--------------------
>SP_s37902.1
GCF-KEDISVQRLL--LVVDLCYAKAH-HHDVRYALDH-EQTADVYLPVCENFTKKAKNE
VR------------------
>SP_s40776.2
------------LL--LVVDLCYAKAH-HHDVRYALDH-EQTADVYLPVCENFTKKAKMK
SDDKKMLLLSAFDS------
>SP_s42050.2
------------LL--LVVDLCYAKAH-HHDVRYALDH-EQTADVYLPVCENFTKKAKMK
SDDRKMLLLFSFLISSEACL
>SP_s41282.1
GCS-RKDISVQRLL--LVVDLCYAKAH-HHDVRYALDH-EQTADVYLPVCENFTKKAKMK
SDDKKMLLLFSF--------
>SP_rep_c18119.2
------------LL--LVVDLCYAKAH-HHDVRYALDH-EQTADVYLPVCENFTKKAKMK
SDDKKMLLLFSF--------
>SP_rep_c30105.1
------------LL--LVVDLCYAKAH-HHDVRYALDH-EQTADVYLPVCENFTKKAKMK
SDDKKMLLLFSF--------
>SP_rep_c37839.1
------------LL--LVVDLWYAKAH-HHDVRYALDH-EQTADVYLXVCENFTKKAKMK
SDDKKMLLLFSF--------
>SP_rep_c31333.1
------------LL--LVVDLWYAKAH-HHDVRYALDH-EQTADVYLPVCENFTKKAKMK
SDDKKMLLLFSF--------
>SP_s39328.1
------------LL--LVVDLWYAKAH-HHDVRYALDH-EQTADVYLPVCENFTKKAKMK
SDDKKMLLLFSF--------
>SP_rep_c3465.1
GCF-NKEQSLDQLMSFLVVDLWYAKAH-HHDVRYALDH-EQTADVYLPV-----------
--------------------
>SP_s42192.2
------------LL--LVVDLWYAKAH-HHDVRYALDH-EQTADVYLPVCENFTKKAKMK
SDDKKNAVAFLAF-------
>SP_s42203.1
GCF-KEDISVQRLL--LVVDLWYAKAH-HHDVRYALDH-EQTADVYLPVCV---------
--------------------
