# Supplementary material for: SVM-Based Prediction of Propeptide Cleavage Sites in Spider Toxins Identifies Toxin Innovation in an Australian Tarantula
Source: PLoS One. 2013 Jul 22;8(7):e66279. doi: 10.1371/journal.pone.0066279 (PMC3718798; doi:10.1371/journal.pone.0066279)
Supplement: Dataset S2 — Zipped file containing CLANS clusters of sequences by similarity in FASTA format. (ZIP) [file pone.0066279.s006.zip › aligned_F_66_mature.fasta]

>SP_rep_c22126.1
----------------GETASLVEQEGATNNFHNDFISKYSII---------SLI-----
------LKFYKN------ISQIPFMNSALKF-----------------------------
>SP_rep_c6661.4
--------------------SCIEEWRTCE-HSCEFVTDTVDV---------SNL-----
QQGKYHLEKVQYLAANRASPRKDALEPGTQ------------------------------
>SP_rep_c35925.3
--------------------SCIEEWRTCE-HSCECCXASAVV---------LRH--G--
LRAK-RLKLCKN-EGGHS------------------------------------------
>SP_s42149.1
--------------------SCIEEWRTCE-HSCECCGASAVV---------LRH--G--
LRAK-RLNFDKN-EGGTVKKVFHFIQRAFQTKEL--------------------------
>SP_rep_c36319.2
--------------------SCIEEWRTCE-HSCECCGASAVC---------GIS--FQS
SYSV-FVKDCFF-LFGEFRSFFLPNGKA--------------------------------
>SP_rep_c21221.3
--------------------SCIEEWRXCE-HSCECCGASAVC---------SST--W--
AEGK-EIKL---------------------------------------------------
>SP_s37630.4
--------------------SCIEEWRTCE-HSCECCGASAVC---------SST--W--
AEGK-EIKTLQKMRAAQLRRCFILYKKAFPN-----------------------------
>SP_s41463.1
--------------------SCIEEWRTCE-HSCECCGASAVC---------SST--W--
AEGK-EIKTLQKMRAAQLRRC-SFIQKSIQTKELQRRKLIPDFCND--------------
>SP_s41490.1
--------------------SCIEEWRTCE-HSCECCGASAVC---------SST--W--
AEGK-EIKTLQK------------------------------------------------
>SP_s29111.1
--------------------SCIEEWRTCE-HSCECCGASAVC---------SST--W--
AEGK-EIKTLQKMRAAQLRRCFIYTKKH-SKLKN--------------------------
>SP_s37551.1
--------------------SCIEEWRTCE-HSCECCGASAVCSQLCSQVLHSSI--W--
AEGK-EIKL---------------------------------------------------
>SP_rep_c33994.4
--------------------SCIEEWRICE-HSCECCGASAVC---------SST--W--
AEGK-EIKLCKN-EGGTVKKVFHFIQKAFPN-----------------------------
>SP_rep_c8455.1
--------------------FCIEEWRTCE-HSCECCGASAVC---------SST--W--
AEGK-EIKLCKN-EGGTVKKVFHFIQRAFPN-----------------------------
>SP_s21595.1
---------------------------TCE-HSCECCGASAVC---------SST--W--
AEGK-EIKL---------------------------------------------------
>SP_s42955.1
--------------------SCIEEWRTCE-HSCECCGASAVC---------SST--W--
AEGK-EIKLCKN------------------------------------------------
>SP_rep_c35446.4
--------------------SCIEEWRTCE-HSCECCGASAVC---------SST--W--
AEGK-EIKLCK-------------------------------------------------
>SP_rep_c13385.1
--------------------SCIEEWRTCE-HSCECCGASAVC---------SST--W--
AEGK-EIKL---------------------------------------------------
>SP_rep_c35.6
--------------------SCIEEWRTCE-HSCECCGASAVC---------SST--W--
AEGK-EIKLCKX------------------------------------------------
>SP_s38124.3
--------------------SCIEEWRTCE-HSCECCGASAVC---------SST--W--
AEGK-EIKLCK-------------------------------------------------
>SP_s41055.3
--------------------SCIEEWRTCE-HSCECCGASAVC---------SST--W--
AEGK-EIKLC--------------------------------------------------
>SP_s41270.3
--------------------SCIEEWRTCE-HSCECCGASAVC---------SST--W--
AEGK-EIKLCKN-EGG--------------------------------------------
>SP_s41389.4
--------------------SCIEEWRTCE-HSCECCGASAVC---------SST--W--
AEGK-EIKLCK-------------------------------------------------
>SP_rep_c38375.1
--------------------SCIEEWRTCE-HSCECCGASAVC---------SST--W--
AEGK-EIKLCKN-EGGTVKKVFHFIQKAFTKLKDCKDEN---------------------
>SP_s37194.1
--------------------SCIEEWRTCE-HSCECCGASAVC---------SST--W--
AEGK-EIKLCKN-EGGTVKKVFHFIQKAFTKLKN--------------------------
>SP_s42750.1
--------------------SCIEEWRTCE-HSCECCGASAVC---------SST--W--
AEGK-EIKLCKN-EGGTVKKVFHLYKKAFQTKE---------------------------
>SP_rep_c778.3
--------------------SCIEEWRTCE-HSCECCGASAVC---------SST--W--
AEGK-EIKLAKMWR----------------------------------------------
>SP_rep_c28714.1
-------SCIEEWRIASRKLSCIEEWRTCE-HSCECCGASAVC---------SST--W--
AEGK-EIKLCKN-EGGTVKKVFHFIQKSIXQTKELQRRKLIPDFCND-------------
>SP_s37610.1
--------------------SCIEEWRTCE-HSCECCGASAVC---------SST--W--
AEGK-EIKLCKN-EGGTVKKVFHFIQKAFPN-----------------------------
>SP_rep_c29898.1
GETASLVEHEENEAAVASEKSCIEEWRTCE-HSCECCGASAVC---------SST--W--
AEGK-EIKL---------------------------------------------------
>SP_rep_c35.7
--------------------SCIEEWRTCE-HSCECCGASAVC---------SST--W--
AEGK-EIKLXQK------------------------------------------------
>SP_s36671.1
--------------------SCIEEWRTCE-HSCECCGASAVC---------SST--W--
AEGK-EIKLCKKS-----------------------------------------------
>SP_rep_c14505.4
-----------EAAVASEKRSCIEEWRTCE-HSCECCGASAVC---------SST--W--
AEGK-EIKLCKM-RAAQLRRCFILYKKHFQTKELQRRKLIPDFCND--------------
>SP_rep_c36482.3
--------------------SCIEEWGTCE-HSCECCGASAVC---------SST--W--
AEGK-EIKL---------------------------------------------------
>SP_rep_c7729.1
--------------------SCIEEWRTCE-HSCECCGASAVC---------SST--W--
AEGK-EIKLCXN-EAAQLRRCFIL------------------------------------
>SP_s37089.1
--------------------SCIEEWRTCE-HSCECCGASAVC---------SST--W--
AEGK-EIKLCKN-EAAQLRRCFILYKKHFQTKELDKDENWVRPVPDIVYLSLLL------
>SP_s36345.4
--------------------SCIEEWRTCE-HSCECCGASAVC---------SST--W--
AEGK-EIKLCKM-RAAQLRRCFIYTKAF--------------------------------
>SP_rep_c25716.3
--------------------SCIEEWRTCE-HSCECCGASAVC---------SST--W--
AEGK-EIKLD--------------------------------------------------
>SP_rep_c36088.3
--------------------SCIEEWRTCE-HSCECCGASAVC---------SST--W--
AEGK-EIKLCKN-EGGTVKKVFHFYTKSLFPN----------------------------
>SP_s38754.1
--------------------SCIEEWRTCE-HSCECCGASAVC---------SST--W--
AEGK-EIKLCKKVRAAQLRRCFILYKRAFPN-----------------------------
>SP_rep_c38785.1
--------------------SCIEEWRTCE-HSCECCGASAVC---------SST--W--
AEGK-EIKLCKK------------------------------------------------
>SP_s41521.1
--------------------SCIEEWRTCE-HSCECCGASAVC---------SST--W--
AEGK-EIKLCKN-EGGTVKKVFHLYKKDISKLKN--------------------------
>SP_rep_c1483.4
--------------------SCIEEWRTCE-HSCECCGASAVC---------SST--W--
AEGK-EIKLCKN-EGGTVKKVFHFIQKEHFQTKELQKTKTDS------------------
>SP_s41267.1
---------------------------TCE-HSCECCGASAVC---------SST--W--
AEGK-EIKLCKN-EGGTVKKVFHFIQKAFPN-----------------------------
>SP_s40308.1
--------------------SCIEEWRTCE-HSCECCGASAVC---------SST--W--
AEGK-EIKLCKN-EGGTVKKVFHFIQKSISKR----------------------------
>SP_s37197.1
--------------------SCIEEWRTCE-HSCECCGASAVC---------SST--W--
AEGK-EIKLCKNPESVFVFAIL--------------------------------------
>SP_rep_c36569.3
--------------------SCIEEWRTCE-HSCECCGASAVC---------SST--W--
AEGK-EIKLCKN-EGGTVKKVFHFIQKKHFQTKELQRQKLDSGFLSMIEVLNNIVYSQNC
>SP_s41076.3
--------------------SCIEEWRTCE-HSCECCGASAVC---------SST--W--
AEGK-EIKLCKM-KA---------------------------------------------
>SP_rep_c125.2
--------------------SCIEEWRTCE-HSCECCGASAVC---------SST--W--
AEGK-EIKLCKN-EGGTVKKVFHFIQKSISKLKNCKDKN---------------------
>SP_s5203.3
--------------------SCIEEWRTCE-HSCECCGASAVC---------SST--W--
AEGK-EIKLCKN-EGGTVKKVFHFIQKSISK-----------------------------
>SP_rep_c1074.3
--------------------SCIEEWRTCE-HSCECCGASAVC---------SST--W--
AEGK-EIKLCKN-EGGTVKKVFHFIQKSISKLKNCKDKN---------------------
>SP_s37921.1
--------------------SCIEEWRTCE-HSCECCGASAVC---------SST--W--
AEGK-EIKLCKN-EGGTVKKVFHFIQKSISKLKN--------------------------
>SP_rep_c7027.3
--------------------SCIEEWRTCE-HSCECCGASAVC---------SST--W--
AEGK-EIKLCKX-EGGTVKKVFHFIQKSISKLKNCKDKN---------------------
>SP_rep_c7524.1
--------------------SCIEEWRTCE-HSCECCGASAVC---------SST--W--
AEGK-EIKLCKN-EGGTVKKVFHFIQKSISKLKNCKDEN---------------------
>SP_rep_c20834.1
--------------------SCIEEWRTCE-HSCECCGASAVC---------SST--W--
AEGK-EIKLCKN-EGGTVKKVFHFIQKSISKLKNCKDEN---------------------
>SP_s41214.1
--------------------SCIEEWRTCE-HSCECCGASAVC---------SST--W--
--G---------------------------------------------------------
>SP_s42702.1
--------------------SCIEEWRTCE-HSCECCGASAVC---------SST--W-S
TNXT-SNTYAKY------------------------------------------------
>SP_s41540.1
--------------------SCIEEWRTCE-HSCECCGASAVC---------SST--W--
-------KWCVYAPGRR-------------------------------------------
>SP_rep_c30591.1
--------------------SCIEEWRTCE-HSCECCGASAVC---------SSTVGW--
----------RA------------------------------------------------
>SP_rep_c38216.4
--------------------SCIEEWRTCE-HSCECCGASAVC---------SST--W--
AEGKRRIKTLDKK-----------------------------------------------
>SP_s20174.1
--------------------SCIEEWRTCE-HSCECCGASAVC---------SST--W--
AEGK-RD-----------------------------------------------------
>SP_s41250.1
-------SCIEEWRIASRKLSCIEEWRTCE-HSCECCGASAVC---------SST--W--
AGGQ-RD-----------------------------------------------------
>SP_rep_c16560.2
--------------------SCIEEWRTCE-HSCECCGASAVC---------LQX-----
--GL-RQ-----------------------------------------------------
>SP_rep_c40087.3
--------------------SCIEEWRTCE-HSCECCGASAVC---------SST-----
------------------------------------------------------------
>SP_rep_c38763.2
--------------------SCIEEWRTCE-HSCECCGD--FC---------CLF--F--
NMG---------------------------------------------------------
>SP_rep_c42066.3
--------------------SCIEEWRTCE-HSCECCGALLFV--------------F--
DMG---------------------------------------------------------
>SP_s41211.2
--------------------SCIEEWRTCE-HSCECCGASAGL--------------F--
------------------------------------------------------------
