# Supplementary material for: SVM-Based Prediction of Propeptide Cleavage Sites in Spider Toxins Identifies Toxin Innovation in an Australian Tarantula
Source: PLoS One. 2013 Jul 22;8(7):e66279. doi: 10.1371/journal.pone.0066279 (PMC3718798; doi:10.1371/journal.pone.0066279)
Supplement: Dataset S2 — Zipped file containing CLANS clusters of sequences by similarity in FASTA format. (ZIP) [file pone.0066279.s006.zip › aligned_G_41_mature.fasta]

>SP_s36871.1
DRKN--FHGY-------------------------CT-------------------TDLD
CCTR--------------------------------------------------------
-------------------------------------------ENFSC------------
---CFVLT-------------LVACSNAERYSEADIEDSPMIQERRCLPSGKTCKG----
-----------
>SP_rep_c985.3
----WIVILT-------------------------CALSYSHHNNVFILVFSKQTVTSKR
KMMRKI------------------------------------------------------
------------------------------------LAVVFVLTLVAC------------
---SNAERYSEADIEDSPMIQERRCLPSGKNV----------------------------
-----------
>SP_rep_c4083.1
-----------------------------------CL-------------------PSGK
TCXGDD------------------------------------------------------
-------------------------------------SEDRVLWNLRX------------
---VASAL-------------EPTITENFVTGSN--------------------------
-----------
>SP_rep_c580.2
-----------------------------------CL-------------------PSGK
TCKGRAMASRGISTGLSAQVANKLAGKRDPQLEAEVLQWIEAIIGTKLPAGPYEEVLRDG
TILCNLMNILMPGCIAKINTAGGQFKMMENINRFQEAAKKWAFPKLTC-SKXVDLWERRN
IPQVTQCLMALGRACYQHPDYNGPCLGPRPSEENKRQFTEEQLRASEGIINLQYGTNKGA
TQAGQNFGNTR
>SP_rep_c20478.1
-----------------------------------CL-------------------PSGK
TCKGMT------------------------------------------------------
-------------------------------------------QKIEC-WWGIL------
---FGVS--------------RWVN-----------------------------------
-----------
>SP_rep_c14658.1
-----------------------------------CX-------------------PSGK
TCKGMT------------------------------------------------------
-------------------------------------------QKIEC------------
---CRNLR-------------AWQVLLSTLSSESSITENFVTGY----------------
-----------
>SP_rep_c3265.1
-----------------------------------CL-------------------PSGK
TCKGMT------------------------------------------------------
-------------------------------------------QKIEC------------
---CSVHHY------------SGFTPALSTLIFSK-------------------------
-----------
>SP_rep_c2840.2
-----------------------------------CL-------------------PSGK
TCKGMT------------------------------------------------------
-------------------------------------------QKIEC------------
---CRNLP-------------RTQVLLSQRLRKIL-------------------------
-----------
>SP_rep_c325.1
-----------------------------------CL-------------------PSGK
TCKGMT------------------------------------------------------
-------------------------------------------QKIEC------------
---CVDTL----------------------------------------------------
-----------
>SP_rep_c25172.2
-----------------------------------CL-------------------PSGK
TCKGMT------------------------------------------------------
-------------------------------------------QKIEC------------
---RGLAW-------------RSTSAGMWTVRPRWSHQSIRSTSSQGER-----------
-----------
>SP_rep_c1180.4
-----------------------------------CL-------------------PSGK
TCKGMT------------------------------------------------------
-------------------------------------------QKIECPSFAAALEIKAD
LSITGLCL-------------TRRMEARVASLPIPLSATQRKI-----------------
-----------
>SP_rep_c5282.1
-----------------------------------CL-------------------PSGK
TCKGMT------------------------------------------------------
-------------------------------------------QKMEC------------
---CGTCV-------------RGKCS----------------------------------
-----------
>SP_rep_c2883.1
-----------------------------------CL-------------------PSGK
TCKGMT------------------------------------------------------
-------------------------------------------QRIEC------------
---CGTCV-------------RGKCS----------------------------------
-----------
>SP_c25232.1
-----------------------------------CL-------------------PSGK
TCKRMT------------------------------------------------------
-------------------------------------------QKIEC------------
---CGTCV-------------RGKCS----------------------------------
-----------
>SP_rep_c19267.1
-----------------------------------CL-------------------PSGK
XCKGMT------------------------------------------------------
-------------------------------------------QKIEC------------
---CGTCV-------------RGKCS----------------------------------
-----------
>SP_rep_c15303.1
-----------------------------------CL-------------------PSGK
TCKGMT------------------------------------------------------
-------------------------------------------QKIEC------------
---CGTCT-------------HASSTALYLLSHSLHVLPDGKHLLS--------------
-----------
>SP_rep_c2889.1
-----------------------------------CL-------------------PSGK
TCKGMT------------------------------------------------------
-------------------------------------------QKIEC------------
---CGTCV-------------RXKCS----------------------------------
-----------
>SP_rep_c7230.4
-----------------------------------CL-------------------PSGK
TCKGMT------------------------------------------------------
-------------------------------------------QKIEC------------
---CGTCV-------------RGEVLLSQRLRKIL-------------------------
-----------
>SP_rep_c9210.1
-----------------------------------CL-------------------PSGK
TCKGMT------------------------------------------------------
-------------------------------------------QKIEC------------
---CGTCV-------------RGKFAXSQRLRKFVTGS----------------------
-----------
>SP_rep_c25342.1
-----------------------------------CL-------------------PSGK
TCKGMT------------------------------------------------------
-------------------------------------------QKIEC------------
---CGTCH-------------ARQVP----------------------------------
-----------
>SP_c28415.1
-----------------------------------CL-------------------PSGK
TCKGMT------------------------------------------------------
-------------------------------------------QKIEC------------
---CGTCV-------------RGKS-----------------------------------
-----------
>SP_rep_c3316.2
-----------------------------------CL-------------------PSGK
TCKGMT------------------------------------------------------
-------------------------------------------QKIEC------------
---CGTCV-------------RGKCSRCHHS-----------------------------
-----------
>SP_rep_c2617.1
-----------------------------------CL-------------------PSGK
TCKGMT------------------------------------------------------
-------------------------------------------QKIEC------------
---CGTCV-------------RGKCS----------------------------------
-----------
>SP_rep_c17961.1
-----------------------------------CL-------------------PSGK
TCKGMT------------------------------------------------------
-------------------------------------------QKIEC------------
---CGTCV-------------RGKCS----------------------------------
-----------
>SP_rep_c14527.3
-----------------------------------CL-------------------PSGK
TCKGMT------------------------------------------------------
-------------------------------------------QKIEC------------
---CGTC-----------------------------------------------------
-----------
>SP_rep_c26791.3
-----------------------------------CL-------------------PSGK
TCKGMT------------------------------------------------------
-------------------------------------------QKIEC------------
---CGTCV-------------RGKCS----------------------------------
-----------
>SP_rep_c14307.2
-----------------------------------CL-------------------PSGK
TCKGMT------------------------------------------------------
-------------------------------------------QKIEC------------
---CGTCV-------------RGKCS----------------------------------
-----------
>SP_rep_c29784.1
-----------------------------------CL-------------------PSGK
TCKGMT------------------------------------------------------
-------------------------------------------QKIEC------------
---CGTCV-------------RGKCS----------------------------------
-----------
>SP_rep_c4306.3
-----------------------------------CL-------------------PSGK
TCKGMT------------------------------------------------------
-------------------------------------------QKIEC------------
---CGTCV-------------RGKCS----------------------------------
-----------
>SP_rep_c34169.1
KILAVVFVLTLVACSNAERYSEADIEDSPMIQERRCL-------------------PSGK
TCKGMT------------------------------------------------------
-------------------------------------------QKIEC------------
---CGTCV-------------RGKCS----------------------------------
-----------
>SP_rep_c25464.2
-----------------------------------CL-------------------PSGK
TCKGMT------------------------------------------------------
-------------------------------------------QKIEC------------
---CGTCV-------------RGKCS----------------------------------
-----------
>SP_rep_c20908.2
-----------------------------------CL-------------------PSGK
TCKGMT------------------------------------------------------
-------------------------------------------QKIEC------------
---CGT------------------------------------------------------
-----------
>SP_rep_c30664.1
-----------------------------------CL-------------------PSGK
TCKGMT------------------------------------------------------
-------------------------------------------QKIEC------------
---CGTCV-------------RGKCS----------------------------------
-----------
>SP_c20259.1
-----------------------------------CL-------------------PSGK
TCKGMT------------------------------------------------------
-------------------------------------------QKIEC------------
---CGTCV-------------RGKCS----------------------------------
-----------
>SP_rep_c14556.1
-----------------------------------CL-------------------PSGK
TCKGMT------------------------------------------------------
-------------------------------------------QKIEC------------
---CGTCV-------------RGKCS----------------------------------
-----------
>SP_s42090.1
-----------------------------------CL-------------------PSGK
TCKGMT------------------------------------------------------
-------------------------------------------QKIEC------------
---CGTCV-------------RGKCS----------------------------------
-----------
>SP_s36967.1
-----------------------------------CL-------------------PSGK
TCKGMT------------------------------------------------------
-------------------------------------------QKIEC------------
---CGTCV-------------RGKCS----------------------------------
-----------
>SP_rep_c7368.2
-----------------------------------CL-------------------PSGK
TCKGMT------------------------------------------------------
-------------------------------------------QKIEC------------
---CGTCV-------------RGKCS----------------------------------
-----------
>SP_rep_c2780.1
-----------------------------------CL-------------------PSGK
TCKGMT------------------------------------------------------
-------------------------------------------QKIEC------------
---CGTCV-------------RGKCS----------------------------------
-----------
>SP_rep_c6122.1
-----------------------------------CL-------------------PSGK
TCKGMT------------------------------------------------------
-------------------------------------------QKIEC------------
---CGTCV-------------RGKCS----------------------------------
-----------
>SP_rep_c19632.1
-----------------------------------CL-------------------PSGK
TCKGMT------------------------------------------------------
-------------------------------------------QKIEC------------
---CGTCV-------------RGKCS----------------------------------
-----------
