# Supplementary material for: SVM-Based Prediction of Propeptide Cleavage Sites in Spider Toxins Identifies Toxin Innovation in an Australian Tarantula
Source: PLoS One. 2013 Jul 22;8(7):e66279. doi: 10.1371/journal.pone.0066279 (PMC3718798; doi:10.1371/journal.pone.0066279)
Supplement: Dataset S2 — Zipped file containing CLANS clusters of sequences by similarity in FASTA format. (ZIP) [file pone.0066279.s006.zip › aligned_H_35_mature.fasta]

>SP_rep_c18020.1
--DRKNFH-GYCTTDLDCCAGYSKTILCERPELLE----LILL-----------------
---------QCKLQAMIKNH-------------------
>SP_s41005.1
--DRKNFH-GYCTTDLDCCTGY----VCSSL--LC----NT-------------------
---------------------------------------
>SP_s35929.1
--DRKILH-GYCTTDLDCCTGY----VCSRN-----------------------------
---------------------------------------
>SP_s7260.1
--DRKKFFTGYCTXDLDCCTGY----VCSRKLRLC----VQTS-----------------
---------SPFRR-------------------------
>SP_s39787.2
SRESKNFH-GYCTTDLDCCTGY----VCSRKLRLC----VQTS-----------------
---------SPFRR-------------------------
>SP_rep_c4790.1
--DRKNFH-GYCTTDLDCCTGY----VCSRN-----------------------------
---------------------------------------
>SP_s4843.1
--DCKNFH-GYCTTDLDCCTGY----VCSRKLRLC----VQTS-----------------
---------SPFRR-------------------------
>SP_s41456.1
--DRKNFH-GYCTTDLDCCTRY----VCSRKLRLC----VQTS-----------------
---------SPFRR-------------------------
>SP_rep_c1709.3
--DRKNFH-GXCTTDLDCCTGY----VCSRKLRLC----VQTS-----------------
---------SPFRR-------------------------
>SP_s37526.1
--DRKNFH-GYCTTDLDCCTGY----VCSRKLRLC----VQTS-----------------
---------SPFRR-------------------------
>SP_s42338.3
--DRKNFH-GYCTTDLDCCTGY----VCSRKLRLC----VQTS-----------------
---------SPFRR-------------------------
>SP_s41804.1
--DRKNFH-GYCTTDLDCCTGY----VCSRKLRLC----VQTS-----------------
---------SPFRR-------------------------
>SP_rep_c3294.4
--DRKNFH-GYCTTDLDCCTGY----VCSRKLRLC----VQTS-----------------
---------SPFRK--GNEIWISSASKG-----------
>SP_s43077.1
--DRKNFH-GYCTTDLDCCTGY----VCSRKLRLC----VQTS-----------------
---------SPFRR-------------------------
>SP_s38642.1
--DRKNFH-GYCTTDLDCCTGY----VCSRKLRLC----VQTS-----------------
---------SPFRRVLHNRLGLLYWICLFKKIEIVR---
>SP_s37440.1
--DRKNFH-GYCTTDLDCCTGY----VCSRKLRLC----VQTS-----------------
---------SPFRRYCTTDLDCCTGYVCSKKLRLCV---
>SP_s15116.2
--DRKNFH-GYCTTDLDCCTGY----VCSRKLRLC----VQTS-----------------
---------SPFRRSKKSRFRSLS---------------
>SP_s41004.1
--DRKNFH-GYCTTDLDCCTGY----VCSRKLRLC----VQTS-----------------
---------SPFRLRKGNEIWISSASKG-----------
>SP_rep_c9412.1
--DRKNFH-GYCTTDLDCCTGY----VCSRKLRLC----VQTS-----------------
---------SPLVR-------------------------
>SP_s39956.1
--DRKNFH-GYCTTDLDCCTGY----VCSRKLRLC----VQTS-----------------
---------SPFSTLKKYHDFVSLS--------------
>SP_s23439.1
--DRKNFH-GYCTTDLDCCTGY----VCSRKLRLC----VQTS-----------------
---------SPF---------------------------
>SP_s37302.1
--DRKNFH-GYCTTDLDCCTGY----VCSRKLRLC----VQTS-----------------
---------SP----------------------------
>SP_s40132.2
--DRKNFH-GYCTTDLDCCTGY----VCSRKLRLC----VQTS-----------------
---------SP----------------------------
>SP_s34289.1
--DRKNFH-GYCTTDLDCCTGY----VCSRKLRLC----VQNIRLLVPPDIFLKGGNSSR
MRIHVFCCYSSFRGCDWGAVGFGCCAAVVHLGAILLWFH
>SP_s37694.1
--DRKNFH-GYCTTDLDCCTGY----VCSRKLRLC----VLTS-----------------
---------SPFRR-------------------------
>SP_s40722.1
--DRKNFH-GYCTTDLDCCTGY----VCSRKFPV--------------------------
---------RPFILSCNYQ--------------------
>SP_s40635.1
--DRKNFH-GYCTTDLDCCTGY----VCSRKLRLC----VETL-----------------
---------VEVRSGSDVQIDRQTWV-------------
>SP_c32467.2
--DRKNFH-GYCTTDLDCCTGY----VCSRKLRLCETAFLIGS-----------------
---------IDYLKVPRSDTTFSTGQII-----------
>SP_rep_c7059.1
--DRKNFH-GYCTTDLDCCTGY----VCSRKLRLC----VTNI-----------------
---------ITL---------------------------
>SP_s39881.1
--DRKNFH-GYCTTDLDCCTGY----VCSRKLSAN----IITL-----------------
---------------------------------------
>SP_s15885.1
--DRKNFH-GYCTTDLDCCTGY----VCSRKFLRS----LS-------------------
---------------------------------------
>SP_s22296.1
--DRKNFH-GYCTTDLDCCTGY----VCSRKLRLC----VQNI-----------------
---------ITL---------------------------
>SP_rep_c19689.1
--DRKNFH-GYCTTDLDCCTGY----VCSRKLDFF----SV-------------------
---------------------------------------
>SP_s19787.1
--DRKNFH-GYCTTDLDCCTGY----VCSRKLRLC----VQTS-----------------
---------SAPRGILIQHRGHNLF--------------
>SP_rep_c21548.1
--DRKNFH-GYCTTDLDCCTGY----VCSRK-----------------------------
---------------------------------------
