# Supplementary material for: SVM-Based Prediction of Propeptide Cleavage Sites in Spider Toxins Identifies Toxin Innovation in an Australian Tarantula
Source: PLoS One. 2013 Jul 22;8(7):e66279. doi: 10.1371/journal.pone.0066279 (PMC3718798; doi:10.1371/journal.pone.0066279)
Supplement: Dataset S2 — Zipped file containing CLANS clusters of sequences by similarity in FASTA format. (ZIP) [file pone.0066279.s006.zip › aligned_I_27_mature.fasta]

>SP_rep_c774.5
--DCGHL-HDPCQRDY-GHCTCCIGLQCRYGK-CL-VRVV-ASYRNISTTHEK-------
----------------------
>SP_rep_c9154.1
--DCGXL-HDPCPNDRPGHRTCCIGLQCRYGK-CL-VRVG-R------------------
----------------------
>SP_rep_c2273.2
--DCGHLVYDPCPNDRPGHRTCCIGLQCRYGK-CL-VRVG-R------------------
----------------------
>SP_rep_c25847.1
--DCGHL-HDPCPNDRPGHRTCCIGLQCRYGK-CL-VRVGRLAIGTSHHSRKMLGKALSV
AIKNACFSKI------------
>SP_s42775.1
--DCGHL-HDPCPNDRPGHRTCCIGLQCRYGK-CL-VRVG-R------------------
----------------------
>SP_rep_c12818.1
--DCGHL-HDPCPNDRPGHRTCCIGLQCRYGK-CL-VRVG-R------------------
----------------------
>SP_s41587.1
--DCGHL-HDPCPNDRPGHRTCCIGLQCRYGK-CL-VRVG-R------------------
----------------------
>SP_s15067.1
--DCGHL-HDPCPNDRPGHRTCCIGLQCRYGK-CL-VRVR-YD-----------------
----------------------
>SP_s42634.1
--DCGHL-HDPCPNDRPGHRTCCIGLQCRYGK-CL-VRVV-ASYRNISTTHEKCWAKLFL
WTIKNDCL--------------
>SP_s3678.1
--DCGHL-HDPCPNDRPGHRTCCIGLQCRYGK-MPRAGWS-LAIGTSQPLTKNAGQSSFC
GDKNACL---------------
>SP_rep_c37507.1
--DCGHL-HDPCPNDRPGHRTCCIGLQCRYGK-CXRAGWS-LAIGTSQPLTKNAGQSSFC
GDKXRLFVNL------------
>SP_rep_c2722.1
--DCGHL-HDPCPNDRPGHRTCCIGLQCRYGNACAGCRL---------------------
----------------------
>SP_rep_c2954.1
--DCGHL-HDPCPNDRPGHRTCCIGLQCRYGK-CLVAGWS-LAIGTSQPLTKIAGQSSFC
GDKKRLVCKFMR----------
>SP_s5798.1
--DCGHL-HDPCPNDRPGHRTCCIGLQCRYGK-MPRAGWS-LAIGTSQPLTKNAGQSSFC
GDKNACL---------------
>SP_rep_c5280.1
--DCGHL-HDPCPNDRPGHRTCCIGLQCRYGK-CL-VRVS-LAIGTSQPLTKNAGQSSSV
AIKNACCKL-------------
>SP_rep_c10173.1
--DCGHL-HDPCPNDRPGHRTCCIGLQCRYGK-CL-VRXV-ASYRNISTTHEKCWAKLFC
GDKNA-----------------
>SP_rep_c2072.1
--DCGHL-HDPCPNDRPGHRTCCIGLQCRYGK-CL-CGLV-AS-----------------
----------------------
>SP_rep_c2352.4
--DCGHL-HDPCPNDRPGHRTCCIGLQCRYGK-CL-VRVV-ASYRNISTTHEKCWAKLFC
GDKKRLVCKFM-----------
>SP_rep_c8456.1
--DCGHL-HDPCPNDRPGHRTCCIGLQCRYGN-AS-CGLV-ASYRNISTT----------
----------------------
>SP_rep_c17851.1
--DCGHL-HDPCPNDRPGHRTCCIGLQCRYGK-CL-VRCPGRSLGHGSCR----------
----------------------
>SP_rep_c4241.3
--DCGHL-HDPCPNDRPGHRTCCIGLQCRYGK-CL-VRVV-ASYGNQCKNSPTSSPSSTT
DIFLINISDLFIKIISSFSIYS
>SP_rep_c5280.2
QXDCGHL-HDPCPNDRPGHRTCCIGLQCRYGK----------------------------
----------------------
>SP_rep_c2516.3
--DCGHL-HDPCPNDRPGHRTCCIGLQCRYG-----------------------------
----------------------
>SP_s37217.2
--DCGHL-HDPCPNDRPGHRTCCIGLQCR-------------------------------
----------------------
>SP_s10962.1
--DCGHL-HDPCPNDRPGHRTCCIGLSADTVN----------------------------
----------------------
>SP_c28377.1
--DCGHL-HDPCPNDRPGHRTCCYRTPVQ-------IR----------------------
----------------------
>SP_s37611.1
--DCGHL-HDPCPNDRPGHRTCCTR-----------------------------------
----------------------
