# Supplementary material for: SVM-Based Prediction of Propeptide Cleavage Sites in Spider Toxins Identifies Toxin Innovation in an Australian Tarantula
Source: PLoS One. 2013 Jul 22;8(7):e66279. doi: 10.1371/journal.pone.0066279 (PMC3718798; doi:10.1371/journal.pone.0066279)
Supplement: Dataset S2 — Zipped file containing CLANS clusters of sequences by similarity in FASTA format. (ZIP) [file pone.0066279.s006.zip › aligned_J_20_mature.fasta]

>SP_rep_c22122.1
ECGGTNDPLVMERQRFAVQVMNCSPTWK---WCVYAPG----------------------
---------------------------------------------RR-------------
-----------------------------------
>SP_rep_c632.2
ECGGLMTR-CDGKTTFCQRTTPITEAAAHLFFRNAVLE----------------------
---------------------------------------------KK-------------
-----------------------------------
>SP_rep_c4634.1
ECGGLMTR-CDGKTTFCCSGMNCSPTWKMVCLCSWTPL----------------------
---------------------------------------------KTKIFIICIHKKSKI
NVCEIKFK---------------------------
>SP_c34088.1
ECGGLMTR-CDGKTTFCCSGMNCL------------------------------------
---------------------------------------------QR-------------
-----------------------------------
>SP_rep_c7655.2
ECGGLMTR-CDGKTTFCCSGMNCSPTWK---WCVYAPG----------------------
------------------------------------------XPLKTKIFISVSTRNQKI
NV---------------------------------
>SP_rep_c8334.1
ECGGLMTR-CDGKTTFCCSGMNCSPTWK---WXVYAPG----------------------
---------------------------------------------RR-------------
-----------------------------------
>SP_rep_c5170.1
ECGGLMTR-CDGKTTFCCSGMNCSPTWK---WCVYAPG----------------------
---------------------------------------------RT---ISTLENNSYL
NSKT-------------------------------
>SP_rep_c31211.1
ECGGLMTR-CDGKTTFCCSGMNCSPTWK---WCVYAPG----------------------
---------------------------------------------RV-------------
-----------------------------------
>SP_rep_c16721.1
ECGGLMTR-CDGKTTFCCSGMNCSPTWK---WCVYAPG----------------------
---------------------------------------------HR-------------
-----------------------------------
>SP_rep_c17787.2
ECGGLMTR-CDGKTTFCCSGMNCSPTWK---WCVYAPGAFDYDGAAINSASWETHSNTVE
FISDLFKNSITACQEVTMMLWIYRYNSFNCFSNSLIIKASSSFAARTSSFLPIIVMVSLS
SSLSVGKITRAPVLSRYLLILVPFFPSQELMIVQV
>SP_rep_c4327.1
ECXGLMTR-CDGKTTFCCSGMNCSPTWK---WCVYAPG----------------------
---------------------------------------------RR-------------
-----------------------------------
>SP_rep_c11444.1
ECGGLMTR-CDXKTTFCCSGMNCSPTWK---WCVYAPG----------------------
---------------------------------------------RR-------------
-----------------------------------
>SP_rep_c34763.1
ECGGLMTR-CDGKTTFCCSGMNCSPTWK---WCVYAPG----------------------
---------------------------------------------RR-------------
-----------------------------------
>SP_rep_c1878.5
ECGGLMTR-CDGKTTFCCSGMNCSPTWK---WCVYAPG----------------------
---------------------------------------------RR-------------
-----------------------------------
>SP_s42424.1
ECGGLMTR-CDGKTTFCCSGMNCSPTWK---WCVYAPG----------------------
---------------------------------------------RR-------------
-----------------------------------
>SP_rep_c7199.1
ECGDVMTR-CDGKTTFCLFRYELFSNVE---WCVYAPG----------------------
---------------------------------------------RR-------------
-----------------------------------
>SP_rep_c12288.1
ECGDVMTR-CDGKTTFCLFRYELFSNVEMVCLCSWTPL----------------------
---------------------------------------------KTKILLSVSTRNQK-
-----------------------------------
>SP_rep_c2997.1
ECGGLMTR-CDGKTNVLLFRYELFSNVEMVCLCSWTPL----------------------
---------------------------------------------KTKIFIICIHKKSKI
NVCEINLNEYRIKRTHQ------------------
>SP_rep_c25357.1
ECGDVMTR-CDGKTTFCLFRYELFSNVEMVCLCSWTPL----------------------
---------------------------------------------KTKIFIICIHKKSKI
NVCEIKFK---------------------------
>SP_rep_c12448.1
ECGGLMTR-CDGKTTFCLFRYELFSNVEMVCLCSWTPL----------------------
---------------------------------------------KTKIFIICIHKKSKI
NVCKIKFK---------------------------
