# Supplementary material for: SVM-Based Prediction of Propeptide Cleavage Sites in Spider Toxins Identifies Toxin Innovation in an Australian Tarantula
Source: PLoS One. 2013 Jul 22;8(7):e66279. doi: 10.1371/journal.pone.0066279 (PMC3718798; doi:10.1371/journal.pone.0066279)
Supplement: Dataset S2 — Zipped file containing CLANS clusters of sequences by similarity in FASTA format. (ZIP) [file pone.0066279.s006.zip › aligned_K_12_mature.fasta]

>SP_rep_c39663.1
PVCECGSILKTFTDQSSRRKKCCSWGLPIC------------YRNSNFLQ----------
------------------------------------------------------------
------------------------------------------------------------
------------------------------------------------------------
-------------------------------------------
>SP_rep_c37126.1
PVCEMWEHLETFTDQSSRRKKCCSWGLPIC------------YRNSNFLQ----------
------------------------------------------------------------
------------------------------------------------------------
------------------------------------------------------------
-------------------------------------------
>SP_rep_c1927.1
PVCECGSILKPLQTRVVGGRNAAPGDFPYATGIVTSYSKLFGRQTPRFLE-FLDFTPYCG
GTRHHRQTRTNSLPLCSSRKA--------------DKSTRRW------------------
------------------------------------------------------------
------------------------------------------------------------
-------------------------------------------
>SP_s39020.1
PVCECGSILKPLQTRVVGGRNAAPGDFPYATGIVTSYSKLFGRQTPRFLE-FLDFTPYCG
GTLITDRHVLTASHCVRDPESRNKVKLDVGEYNIVDKKER--------------------
------------------------------------------------------------
------------------------------------------------------------
-------------------------------------------
>SP_rep_c4230.7
PVCECGSILKPLQTRVVGGRNAAPGDFPYATGIVTSYSKLFGRQTPRFXGIFWIFTPYCG
GTLITDRHVLTASHCVRDRKA-EQIKLDVGEYNIVDKKERRIVRDAKSLLKNPGYVAKTF
EDDIAIIELTEPVELNSKLKAXLVASSGHPACXRNSSDCLRLGQTGL-------------
------------------------------------------------------------
-------------------------------------------
>SP_rep_c3519.1
PVCECGSILKPLQTRVVGGRNAAPGDFPYATGIVTSYSKLFGRQTPRFLE-FLDFTPYCG
GTLITDRHVLTASHCVRDRKA-EQIKT------------RRW------------------
------------------------------------------------------------
------------------------------------------------------------
-------------------------------------------
>SP_rep_c19040.4
PVCECGSILKPLQTRVVGGRNAAPGDFPYATGIVTSYSKLFGRQTPRFLE-FLDFTPYCG
GTLITDRHVLTASHCVRDRKA-EQIKT------------RRW------------------
------------------------------------------------------------
------------------------------------------------------------
-------------------------------------------
>SP_rep_c130.6
PVCECGSILKPLQTRVVGGRNAAPGDFPYATGIVTSYSKLFGRQTPRFLE-FLDFTPYCG
GTLITDRHVLTASHCVRDRKA-EQIKLDVGEYNIVDKKERRIVRDAKFLLKNPGYVAKTF
EDDIAIIELTEPVELNSKLKAAWLPPQDTQLAPETPVTVYGWGRLDYDGGRPKVLQVLQI
PVVGRSECQKHLVTPITHNMLCAGGEEGKDACIGDSGSGLTVKQKDENVLVGVVSFGKKC
ALPGVAGVYTKVSSFVDWIYENTRSSECQPCIASVEDFAEHSQ
>SP_rep_c11846.1
PVCECGSILKPLQTRVVGGRNAAPGDFPYATGIVTSYSKLFGRQTPRFLE-FLDFTPYCG
GTLITDRHVLTASHCVRDRKA-EQIKLDVGEYNIVDKKERRIVRDAKFLLKNPGYVAKN-
------------------------------------------------------------
------------------------------------------------------------
-------------------------------------------
>SP_rep_c28852.4
PVCECGSILKPLQTRVVGGRNAAPGDFPYATGIVTSYSKLFGRQTPRFLE-FLDFTPYCG
GTLITDRHVLTASHCVRDRKA-EQIKLDVGEYNIVDKKERRIVRDAKFL-----------
------------------------------------------------------------
------------------------------------------------------------
-------------------------------------------
>SP_rep_c37681.1
PVCECGSILKPLQTRVVGGRNAAPGDFPYATGIVTSYSKLFGRQTPRFLE-FLDFTPYCG
GTLITDRHVLTASHCVRDRKA-EQIKLDVGEYNICRQRKKGGL-----------------
------------------------------------------------------------
------------------------------------------------------------
-------------------------------------------
>SP_s42048.1
PVCECGSILKPLQTRVVGGRNAAPGDFPYATGIVTSYSKLFGRQTPRFLE-FLDFTPYCG
GTLITDRHVLTASHCVRDRKA-EQNQN---------------------------------
------------------------------------------------------------
------------------------------------------------------------
-------------------------------------------
