# Supplementary material for: SVM-Based Prediction of Propeptide Cleavage Sites in Spider Toxins Identifies Toxin Innovation in an Australian Tarantula
Source: PLoS One. 2013 Jul 22;8(7):e66279. doi: 10.1371/journal.pone.0066279 (PMC3718798; doi:10.1371/journal.pone.0066279)
Supplement: Dataset S2 — Zipped file containing CLANS clusters of sequences by similarity in FASTA format. (ZIP) [file pone.0066279.s006.zip › aligned_L_11_mature.fasta]

>SP_rep_c7652.1
------------CRKADLLPSICLL---TKMG---IVQFS---------DAMICSLYQPK
DRKHLLC-----------
>SP_rep_c4009.1
------------CRKADLLPSICLL---TKMG---IVQFS---------DAMICP-CTTK
DRKHLLC-----------
>SP_rep_c8009.1
------------CRKADLLPLNMSA---HQDGDCAIFRCH---------DFVPCT----N
QK----------------
>SP_rep_c8601.2
-----------------LAALNMSA---HQDGDCAIFRCH---------DFVPCT----N
QKTGSICSVK--------
>SP_rep_c16475.2
-----------------LAALNMSA---HQDGDCAIFRCH---------DFVPCT----N
QKTGSICSVKIKIKMKFQ
>SP_rep_c21017.1
-----------------LAALNMSA---HQDGDCAIFRCH---------DFVPCT----N
QKTGSICSVK--------
>SP_rep_c26573.4
-----------------LAALNMSA---HQDGDCAIFRCH---------DFVPCT----N
QKTGSICSVK--------
>SP_rep_c21262.1
------AGVGSGCGTAPGLGRDCPFGGPPRGGRGRSVGSSPDQRRDLPVDYSSCA-----
--ERGACRPGATVSAGD-
>SP_rep_c3845.2
ITEEKCGGFWWTCGA--GKPTCCP-------------------------QYVCSP-----
--RWGLCNFPMP------
>SP_rep_c6493.2
-----------TCGA--GKPTCCP-------------------------QYVCSP-----
--RWGLCNFPMP------
>SP_rep_c12481.2
----------WTCGA--GKPTCCP-------------------------QYVCSP-----
--RWGLCNFPMP------
