# Supplementary material for: SVM-Based Prediction of Propeptide Cleavage Sites in Spider Toxins Identifies Toxin Innovation in an Australian Tarantula
Source: PLoS One. 2013 Jul 22;8(7):e66279. doi: 10.1371/journal.pone.0066279 (PMC3718798; doi:10.1371/journal.pone.0066279)
Supplement: Dataset S2 — Zipped file containing CLANS clusters of sequences by similarity in FASTA format. (ZIP) [file pone.0066279.s006.zip › aligned_M_7_mature.fasta]

>SP_rep_c18272.1
---------SSSLVFCSQNMVSR------------------KDNFTYGKTLMTQMSSAII
LRW------CGT-----------VLISRMWF----------------------PLLW---
--TGCG---------KIPYYSYVCNYCQDDFRSDSNCKRRNSRELLSDRKSS--------
--
>SP_rep_c23674.4
---------------------------------------------------KISVLAVKT
SSW-PTFKFLG------------FFAAKIWFLEKDNFTYGKNLNDPDVVGHYTQMVWYST
HKVGCGFHYCGPDVVKIPYYSYVCNYCPIGNHPDRFDRPYTKGAV---------------
--
>SP_rep_c8432.6
---------------------------------------------------KISVLAVKT
SSW-PTFKFLG------------FLSAKIWFLEKDNFTYGKNLNDPDVVGHYTQMVWYST
HKVGCGFHYCGPDVVKIPYYSYVCNYCPIGNHPDRFDRPYTKGF----------------
--
>SP_rep_c15792.2
DLDTSNEGTKKKIVLMHNFFRSRVQPPASDMLAMSWHDGAAEDAQRWAQSCQLLLHDNTT
GRWTQDFGTCGQNIFVANVQVPWFFAAKIWFLEKDKFHLRENLNDPDVVGHYTQ------
------------------------------------------------------------
--
>SP_rep_c36000.3
DLDTSNEGTKKKIVLMHNFFRSRVQPPASDMLAMSWHDGAAEDAQRWAQSCQLLLHDNTT
GRWTQDFGTCGQNIFVANVQVPWFFAAKIWFLEKDNFTYGKNLNDP--------------
---RCR---------RPLYSDGVVQYS---------------------------------
--
>SP_rep_c172.2
DLDTSNEGTKKKIVLMHNFFRSRVQPPASDMLAMSWHDGAAEDAQRWAQSCQLLLHDNTT
GRWTQDFGTCGQNIFVANVQVPWFFAAKIWFLEKDNFTYGKNLNDPDVVGHYTQMVWYST
HKVGCGFHYCGPDVVKIPYYSYVCNYCPIGNHPDRFDRPYTKGKPCSACPGQXQIXKNFD
TN
>SP_rep_c28124.3
DLDTSNEGTKKKIVLMHNFFRSRVQPPASDMLAMSWHDGAAEDAQRWAQSCQLLLHDNTT
GRWTQDFGTCGQNIFVANVQVPWFLQPKYGF-----------------------------
------------------------------------------------------------
--
