# Supplementary material for: SVM-Based Prediction of Propeptide Cleavage Sites in Spider Toxins Identifies Toxin Innovation in an Australian Tarantula
Source: PLoS One. 2013 Jul 22;8(7):e66279. doi: 10.1371/journal.pone.0066279 (PMC3718798; doi:10.1371/journal.pone.0066279)
Supplement: Dataset S2 — Zipped file containing CLANS clusters of sequences by similarity in FASTA format. (ZIP) [file pone.0066279.s006.zip › aligned_N_6_mature.fasta]

>SP_rep_c4315.1
HCGRKCDLNICSTXFLFASDRTRMQRKDPTRRRILQLXVKTALFLCLKDRLVIPILGMEY
QSLFLIAMKD---------------------
>SP_rep_c30657.2
HCGRKCDLNICSTTFCLPLTERECKGKIRQGAGYCSCC-KNCIIPLPKGSPCNPNPGYGI
PEPVPYCDEGESYF-----------------
>SP_s42592.1
HCGRKCDLNICSTTFCLPLTERECKGKIRQGAGYCSCC-KNCIIPLPKGSPCNPNPGYGI
PEPVPYCDEGLTCDCRTKRCVPCGSCTF---
>SP_rep_c7022.1
HCGRKCDLNICSTTFCLPLTERECKGKIRQGAGYCSCC-KNCIIPLPKGSPCNPNPGYGI
PEPVPYCDEGLTCDCRTKRCVPCGSCTFPLQ
>SP_s37453.3
HCGRKCDLNICSTTFCLPLTERECKGKIRQGAGYCSCC-KNCIIPLPKGSPCNPNPGYGI
PEPVPYCDEGL--------------------
>SP_rep_c32305.2
HCGRKCDLNICSTTFCLPLTERECKGKIRQGAGYCSCRNLPCILVLVRGK----------
-------------------------------
