# Supplementary material for: SVM-Based Prediction of Propeptide Cleavage Sites in Spider Toxins Identifies Toxin Innovation in an Australian Tarantula
Source: PLoS One. 2013 Jul 22;8(7):e66279. doi: 10.1371/journal.pone.0066279 (PMC3718798; doi:10.1371/journal.pone.0066279)
Supplement: Dataset S2 — Zipped file containing CLANS clusters of sequences by similarity in FASTA format. (ZIP) [file pone.0066279.s006.zip › aligned_O_5_mature.fasta]

>SP_rep_c22989.1
QASGSNTCTCYYKNSCGCYCPEPITWKSSR-YSREFSIL---------------------
------------------------------------------------------------
---------------------------------------------
>SP_rep_c9233.1
QASGSNTCTCYYKNSCGCYCPEPITWEEFQVLPVNFRSCERFTLAIREGHLSS--NGYFH
GLEA--------------------------------------------------------
---------------------------------------------
>SP_rep_c13472.2
QASGSNTCTCYYKNSCGCYCPEPITWEEFQVLPVNFRSCERFTLAIRGGTFYSFPTDYFS
RVGSVRDFALDVGDSKFTDLLDSPSPMRGVSFDNTAYLRFNNVTVTNTWNWG--------
---------------------------------------------
>SP_rep_c14066.2
QASGSNTCTCYYKNSCGCYCPEPITWEEFQVLPVNFRSCERFTLAIRGGTFYSFPTDYFS
RVGSVRDFALDVGDSKFTDLLDSPSPMRGVSFDNTAYLRFNNVTVTNTWNWGSFRDLTPT
LPLSYCEIQIIYSTVPTLSADFGRICDGSVTVVNVMYSKTDQDGR
>SP_rep_c1445.4
QASGSNTCTCYYKNSCGCYCPEPITWEEFQVLPVNFXIL---------------------
------------------------------------------------------------
---------------------------------------------
