# Supplementary material for: SVM-Based Prediction of Propeptide Cleavage Sites in Spider Toxins Identifies Toxin Innovation in an Australian Tarantula
Source: PLoS One. 2013 Jul 22;8(7):e66279. doi: 10.1371/journal.pone.0066279 (PMC3718798; doi:10.1371/journal.pone.0066279)
Supplement: Dataset S2 — Zipped file containing CLANS clusters of sequences by similarity in FASTA format. (ZIP) [file pone.0066279.s006.zip › aligned_P_5_mature.fasta]

>SP_rep_c16642.1
ECSKQVGESCTSNCDCCGYSTICGSITVGSKQVRQCMSKTSDNTVLNTIGLGWNSVGKXV
FVLLR---------------------
>SP_c20454.4
ECSKQVGESCTSNCDCCGYSTICGSITVGSKQVRQCMSKTSDNTVLNTIGLGWNSVFHPS
QHVVPAFLPPASSWPWRVMHFQQTAH
>SP_rep_c9695.1
ECSKQVGESCTSNCDCCGYSTICGSITVGSKQVRQCMSKTSDNTVLNTIGLGWNSVENMF
SFCYR---------------------
>SP_rep_c2068.1
ECSKQVGESCTSNCDCCGYSTICGSITVGSKQVRQCMSXNE-------------------
--------------------------
>SP_rep_c20202.1
ECSKQVGESCTSNCDCCGYST----------NLR--------------------------
--------------------------
