# Supplementary material for: SVM-Based Prediction of Propeptide Cleavage Sites in Spider Toxins Identifies Toxin Innovation in an Australian Tarantula
Source: PLoS One. 2013 Jul 22;8(7):e66279. doi: 10.1371/journal.pone.0066279 (PMC3718798; doi:10.1371/journal.pone.0066279)
Supplement: Dataset S2 — Zipped file containing CLANS clusters of sequences by similarity in FASTA format. (ZIP) [file pone.0066279.s006.zip › aligned_Q_5_mature.fasta]

>SP_rep_c15.4
QIPDDAFTGVIDQYQVYGGEKCSDPLPPWLDFDPSTKTFIGFTRAAQVGTKTFICVKAIG
RSVTGRGGPPSVSTDVFSIEVDVGLTSDFACGETDSVVLATV-YVDLTLPELSKEEIFKV
LNSVGAALDIAPEKIRFTRLVNRYSPDRFPVLFSGKGDSKGQKQKGARIQFQVGCSSDTI
TSAHPYVQFLEQKAPTGELASIIGYPVLDWTVHKGFPRGXWPKGVDWPKHKTDYVTDCEL
KNDCELKRNIPTGSSDVES
>SP_rep_c46.1
QIPDDAFTGVIDQYQVYGGEKCSDPLPPWLDFDPSTKTFIGFTRAAQVGTKTFICVKAIG
RSVPGRGGPPSVSTDVFSIEVDVGLTSDFACGETDSVVLATV-YVDLTLPELSKEEIFKV
LNSVGAALDIAPEKIRFTRLVNRYSPDRFPVLFSGKGDSKGQKQKGARIQFQVGCSSDTI
TSAHPYVQFLEQKAPTGELASIIGYPVLDWTVHKGFPRGNGPKE----------------
-------------------
>SP_rep_c6389.4
QIPDDAFTGVIDQYQVYGGEKCSDPLPPWLDFDPSTKTFIGFTRAAQVGTKTFICVKAIG
RSVTGRGGPPSVSTDVFSIEVDVGLTSDFACGETDSVVLATV-YVDLTLPELSKEE----
------------------------------------------------------------
-----------------------GPPCL-WVLKLQVV-----------------------
-------------------
>SP_rep_c1188.1
QIPDDAFTGVIDQYQVYGGEKCSDPLPPWLDFDPSTKTFIGFTRAAQVGTKTFICVKAIG
RSVTGRGGPPSVSTDVFSIEVDVGLTSDFACGEL-TVCSCNV-YVDLTLPVIVRKR----
------------------------------------------------------------
----------------------RSYKVLNY------------------------------
-------------------
>SP_rep_c1759.4
QIPDDAFTGVIDQYQVYGGEKCSDPLPPWLDFDPSTKTFIGFTRAAQVGTKTFICVKAIG
RSVTGRG----------DCDFRVCLTKDLQEAQQNVRTISDIMYIDGTGSRL--------
------------------------------------------------------------
------------------------------------------------------------
-------------------
